# Supplementary material for: CAZymes in Maribacter dokdonensis 62–1 From the Patagonian Shelf: Genomics and Physiology Compared to Related Flavobacteria and a Co-occurring Alteromonas Strain
Source: Front Microbiol. 2021 Apr 12;12:628055. doi: 10.3389/fmicb.2021.628055 (PMC8072126; doi:10.3389/fmicb.2021.628055)
Supplement: Supplementary Table 2 — CAZyme overview. CAZymes, PUL, sulfatases, and signal peptides in Maribacter dokdonensis 62-1 and related strains. [file Data_Sheet_2.xlsx]

## Sheet: INDEX
Sheet A	CAZymes in Maribacter 62-1 and related strains as predicted by dbCAN2, only considering hits with >65% query coverage and evalue <10-15
Sheet B	Summary of CAZyme counts in Maribacter 62-1 and related strains
Sheet C	Detailed summary of PUL in Maribacter 62-1
Sheet D	Sulfatases in Maribacter 62-1 and related strains as predicted by SulfAtlas
Sheet E	Signal peptides in PLs of Maribacter 62-1 as predicted by SignalP

## Sheet: A | CAZymes_complete
locus_tag	Strain	HMMProfile	evalue	coverage	ProfileLength	ProfileStart	GeneLength	ProfileEnd	GeneStart	GeneEnd	protein_id	old_locus_tag	product
MAR621_00039	Maribacter dokdonensis 62-1	GT27	1.2e-18	0.79	295	2	333	236	5	231	MAR621_00039		hypothetical protein
MAR621_00104	Maribacter dokdonensis 62-1	GH10	1.3e-108	0.99	303	1	387	302	44	380	MAR621_00104		endo-1,4-beta-xylanase
MAR621_00106	Maribacter dokdonensis 62-1	GH43	2.4e-163	1	310	1	339	310	22	331	MAR621_00106		Glycosyl hydrolases family 43
MAR621_00225	Maribacter dokdonensis 62-1	GH13	4.5e-179	1	400	2	643	400	101	499	MAR621_00225		amylosucrase
MAR621_00347	Maribacter dokdonensis 62-1	GT2	3.2e-22	0.77	170	2	284	133	5	146	MAR621_00347		Glycosyl transferase family 2
MAR621_00439	Maribacter dokdonensis 62-1	GT5	1.9e-111	0.99	472	3	511	470	5	508	MAR621_00439		starch synthase
MAR621_00457	Maribacter dokdonensis 62-1	GT9	1.2e-29	0.89	225	2	359	202	84	312	MAR621_00457		ADP-heptose:LPS heptosyltransferase
MAR621_00464	Maribacter dokdonensis 62-1	GT26	3.8e-50	0.97	171	5	234	171	55	218	MAR621_00464		UDP-N-acetyl-D-mannosaminouronate:lipid I N-acetyl-D-mannosaminouronosyltransferase
MAR621_00465	Maribacter dokdonensis 62-1	GT4	2.2e-30	0.94	160	6	402	157	214	367	MAR621_00465		Glycosyltransferase involved in cell wall bisynthesis
MAR621_00470	Maribacter dokdonensis 62-1	GT56	6.1e-42	0.79	357	67	379	349	58	362	MAR621_00470		4-alpha-L-fucosyltransferase glycosyl transferase group 56
MAR621_00475	Maribacter dokdonensis 62-1	PL12	2.3e-20	0.99	138	1	911	137	350	482	MAR621_00475		Heparinase II/III-like protein
MAR621_00488	Maribacter dokdonensis 62-1	GH23	4e-25	0.87	135	2	543	119	176	309	MAR621_00488		membrane-bound lytic murein transglycosylase D
MAR621_00683	Maribacter dokdonensis 62-1	GH109	7.7e-22	0.98	126	2	463	125	54	169	MAR621_00683		Tat (twin-arginine translocation) pathway signalsequence
MAR621_00687	Maribacter dokdonensis 62-1	GH109	1.6e-47	0.98	126	2	450	126	36	160	MAR621_00687		Predicted dehydrogenase
MAR621_00694	Maribacter dokdonensis 62-1	GH1	7.9e-152	0.99	429	3	453	427	12	452	MAR621_00694		beta-glucosidase
MAR621_00699	Maribacter dokdonensis 62-1	CBM9	1.2e-42	0.92	182	1	363	169	49	239	MAR621_00699		Carbohydrate family 9 binding domain-like
MAR621_00716	Maribacter dokdonensis 62-1	GT26	4.7e-51	0.99	171	2	246	171	53	225	MAR621_00716		N-acetylglucosaminyldiphosphoundecaprenol N-acetyl-beta-D-mannosaminyltransferase
MAR621_00873	Maribacter dokdonensis 62-1	GH113	1.8e-79	0.99	306	3	826	306	515	821	MAR621_00873		Glycosyl hydrolase catalytic core
MAR621_00918	Maribacter dokdonensis 62-1	GT19	9.2e-125	0.99	354	2	373	352	4	353	MAR621_00918		lipid-A-disaccharide synthase
MAR621_00933	Maribacter dokdonensis 62-1	GH32	7.5e-100	0.98	293	1	527	287	52	357	MAR621_00933		fructan beta-fructosidase
MAR621_00937	Maribacter dokdonensis 62-1	GT2	1.2e-20	0.74	170	1	234	126	9	127	MAR621_00937		transferase 2, rSAM/selenodomain-associated
MAR621_00945	Maribacter dokdonensis 62-1	CBM67	2.4e-29	0.94	176	1	789	167	23	206	MAR621_00945		Glycosyl hydrolases family 2, sugar binding domain
MAR621_00945	Maribacter dokdonensis 62-1	GH78	5.3e-91	0.98	504	7	789	502	264	767	MAR621_00945		Glycosyl hydrolases family 2, sugar binding domain
MAR621_00947	Maribacter dokdonensis 62-1	GT2	5.4e-22	0.83	170	2	229	143	6	139	MAR621_00947		Glycosyltransferase involved in cell wall bisynthesis
MAR621_00948	Maribacter dokdonensis 62-1	GT2	3.5e-28	0.98	230	1	494	227	56	283	MAR621_00948		Glycosyltransferase, catalytic subunit of cellulose synthase and poly-beta-1,6-N-acetylglucosamine synthase
MAR621_00981	Maribacter dokdonensis 62-1	GH13	5.7e-179	0.99	375	1	591	374	31	426	MAR621_00981		Glycosidase
MAR621_00982	Maribacter dokdonensis 62-1	GH65	3.6e-146	0.99	372	1	767	371	323	702	MAR621_00982		maltose phosphorylase
MAR621_01045	Maribacter dokdonensis 62-1	GT2	3.3e-26	0.97	170	2	242	167	6	170	MAR621_01045		dolichol-phosphate mannosyltransferase
MAR621_01114	Maribacter dokdonensis 62-1	GT4	8.7e-37	0.94	160	6	379	156	195	342	MAR621_01114		N-acetyl-alpha-D-glucosaminyl L-malate synthase BshA
MAR621_01115	Maribacter dokdonensis 62-1	GH3	1.3e-55	0.97	216	7	969	216	101	325	MAR621_01115		beta-glucosidase
MAR621_01139	Maribacter dokdonensis 62-1	CE1	3.1e-29	0.9	227	4	237	208	33	216	MAR621_01139		Alpha/beta hydrolase family protein
MAR621_01147	Maribacter dokdonensis 62-1	GH3	3.5e-61	0.97	216	5	518	215	90	317	MAR621_01147		beta-glucosidase
MAR621_01199	Maribacter dokdonensis 62-1	GH109	6.1e-17	0.9	126	1	478	114	36	142	MAR621_01199		Predicted dehydrogenase
MAR621_01343	Maribacter dokdonensis 62-1	GH88	5e-127	0.98	329	6	399	329	67	386	MAR621_01343		unsaturated chondroitin disaccharide hydrolase
MAR621_01345	Maribacter dokdonensis 62-1	CE1	2.1e-52	0.96	227	1	277	219	31	262	MAR621_01345		S-formylglutathione hydrolase FrmB
MAR621_01346	Maribacter dokdonensis 62-1	GH97	5.2e-148	0.99	631	4	668	630	20	664	MAR621_01346		alpha-glucosidase
MAR621_01347	Maribacter dokdonensis 62-1	PL40	7.1e-253	0.98	873	8	942	864	15	925	MAR621_01347		Heparinase II/III-like protein
MAR621_01349	Maribacter dokdonensis 62-1	GH141	8.9e-58	0.99	527	2	787	523	23	541	MAR621_01349		Right handed beta helix region
MAR621_01350	Maribacter dokdonensis 62-1	GH29	4.5e-115	0.92	346	26	449	346	21	366	MAR621_01350		alpha-L-fucosidase
MAR621_01353	Maribacter dokdonensis 62-1	PL33	6e-40	0.98	151	1	650	149	438	582	MAR621_01353		Heparinase II/III-like protein
MAR621_01354	Maribacter dokdonensis 62-1	GH117	5.4e-22	0.75	211	51	365	210	187	341	MAR621_01354		hypothetical protein
MAR621_01356	Maribacter dokdonensis 62-1	PL40	1.9e-254	0.96	873	12	922	846	20	913	MAR621_01356		Heparinase II/III-like protein
MAR621_01357	Maribacter dokdonensis 62-1	GH95	6e-296	0.99	722	3	840	716	30	778	MAR621_01357		alpha-L-fucosidase 2
MAR621_01361	Maribacter dokdonensis 62-1	GH28	5.6e-42	0.65	325	69	511	280	226	442	MAR621_01361		Glycosyl hydrolases family 28
MAR621_01380	Maribacter dokdonensis 62-1	GH85	7.6e-91	0.98	315	5	637	314	91	396	MAR621_01380		Endo-beta-N-acetylglucosaminidase D
MAR621_01409	Maribacter dokdonensis 62-1	GH109	6.8e-24	0.94	126	2	457	120	41	157	MAR621_01409		Predicted dehydrogenase
MAR621_01418	Maribacter dokdonensis 62-1	GH5	2.6e-92	0.99	276	3	384	275	84	355	MAR621_01418		endoglucanase
MAR621_01510	Maribacter dokdonensis 62-1	GT2	9.3e-20	0.74	230	60	476	230	143	332	MAR621_01510		Glycosyltransferase, catalytic subunit of cellulose synthase and poly-beta-1,6-N-acetylglucosamine synthase
MAR621_01536	Maribacter dokdonensis 62-1	PL7	4.5e-70	0.9	267	25	367	265	61	342	MAR621_01536		Alginate lyase
MAR621_01767	Maribacter dokdonensis 62-1	PL7	9.2e-34	0.98	231	4	305	231	65	304	MAR621_01767		Alginate lyase
MAR621_01913	Maribacter dokdonensis 62-1	GH88	3.2e-84	0.66	329	5	288	221	74	287	MAR621_01913		Glycosyl Hydrolase Family 88
MAR621_01983	Maribacter dokdonensis 62-1	GT2	2.3e-28	0.84	170	1	335	144	6	147	MAR621_01983		Glycosyltransferase, catalytic subunit of cellulose synthase and poly-beta-1,6-N-acetylglucosamine synthase
MAR621_02092	Maribacter dokdonensis 62-1	GH23	1.9e-22	0.93	135	2	318	128	103	241	MAR621_02092		Transglycosylase SLT domain-containing protein
MAR621_02099	Maribacter dokdonensis 62-1	GT2	1.3e-30	0.75	170	1	319	129	4	134	MAR621_02099		Glycosyltransferase involved in cell wall bisynthesis
MAR621_02136	Maribacter dokdonensis 62-1	GT2	2.4e-30	0.96	170	1	467	165	112	279	MAR621_02136		hyaluronan synthase
MAR621_02383	Maribacter dokdonensis 62-1	CE11	2.4e-77	0.86	271	1	466	233	8	241	MAR621_02383		3-hydroxyacyl-[acyl-carrier-protein] dehydratase | UDP-3-O-[3-hydroxymyristoyl] N-acetylglucosamine deacetylase
MAR621_02438	Maribacter dokdonensis 62-1	CE14	2.4e-25	0.99	124	1	238	124	6	111	MAR621_02438		bacillithiol biosynthesis deacetylase BshB1
MAR621_02447	Maribacter dokdonensis 62-1	CE14	1.1e-18	0.91	124	1	843	114	45	157	MAR621_02447		GlcNAc-PI de-N-acetylase
MAR621_02499	Maribacter dokdonensis 62-1	CBM9	4.2e-35	0.99	182	2	244	182	40	242	MAR621_02499		Carbohydrate family 9 binding domain-like
MAR621_02506	Maribacter dokdonensis 62-1	GT2	6e-31	0.97	170	1	319	166	10	166	MAR621_02506		Glycosyltransferase involved in cell wall bisynthesis
MAR621_02508	Maribacter dokdonensis 62-1	GT83	2.8e-75	0.94	540	6	552	512	3	511	MAR621_02508		4-amino-4-deoxy-L-arabinose transferase
MAR621_02519	Maribacter dokdonensis 62-1	GH20	1.1e-104	0.97	337	9	536	335	174	487	MAR621_02519		hexosaminidase
MAR621_02527	Maribacter dokdonensis 62-1	GT2	8.5e-23	0.76	170	2	278	132	10	129	MAR621_02527		Glycosyltransferase involved in cell wall bisynthesis
MAR621_02529	Maribacter dokdonensis 62-1	GT4	2.2e-33	0.95	160	5	370	157	195	341	MAR621_02529		Glycosyltransferase involved in cell wall bisynthesis
MAR621_02530	Maribacter dokdonensis 62-1	GT4	5.6e-36	0.96	160	5	355	159	176	328	MAR621_02530		Glycosyltransferase involved in cell wall bisynthesis
MAR621_02531	Maribacter dokdonensis 62-1	GT2	8.4e-17	0.72	170	1	253	124	9	121	MAR621_02531		Glycosyltransferase involved in cell wall bisynthesis
MAR621_02566	Maribacter dokdonensis 62-1	GH109	2.3e-24	0.96	126	1	449	122	43	160	MAR621_02566		Predicted dehydrogenase
MAR621_02582	Maribacter dokdonensis 62-1	GT2	3.9e-20	0.77	170	1	289	132	5	130	MAR621_02582		Glycosyl transferase family 2
MAR621_02690	Maribacter dokdonensis 62-1	GT2	1.2e-30	0.98	170	1	335	167	7	172	MAR621_02690		Glycosyltransferase involved in cell wall bisynthesis
MAR621_02728	Maribacter dokdonensis 62-1	GH5	5.9e-122	1	254	1	516	254	222	476	MAR621_02728		Cellulase (glycosyl hydrolase family 5)
MAR621_02731	Maribacter dokdonensis 62-1	GT2	2.3e-24	0.95	170	2	379	164	142	306	MAR621_02731		Response regulators consisting of a CheY-like receiver domain and a winged-helix DNA-binding domain
MAR621_02914	Maribacter dokdonensis 62-1	GH73	1.8e-34	0.98	128	2	274	128	76	205	MAR621_02914		Flagellum-specific peptidoglycan hydrolase FlgJ
MAR621_02938	Maribacter dokdonensis 62-1	GH144	6.8e-188	0.99	404	2	452	403	37	447	MAR621_02938		hypothetical protein
MAR621_02939	Maribacter dokdonensis 62-1	GH144	7.4e-183	0.99	404	2	478	403	61	475	MAR621_02939		hypothetical protein
MAR621_02941	Maribacter dokdonensis 62-1	GH3	5.5e-71	0.99	216	3	756	216	94	315	MAR621_02941		beta-glucosidase
MAR621_02951	Maribacter dokdonensis 62-1	PL6	3.8e-130	0.99	372	2	772	371	26	410	MAR621_02951		poly(beta-D-mannuronate) lyase
MAR621_02952	Maribacter dokdonensis 62-1	PL12	1.5e-21	0.98	138	3	741	138	413	556	MAR621_02952		Heparinase II/III-like protein
MAR621_02953	Maribacter dokdonensis 62-1	PL6	9.3e-143	0.98	372	3	777	369	27	395	MAR621_02953		poly(beta-D-mannuronate) lyase
MAR621_02954	Maribacter dokdonensis 62-1	PL17	1.2e-51	0.98	139	1	743	137	401	535	MAR621_02954		Alginate lyase
MAR621_03174	Maribacter dokdonensis 62-1	GH2	4.1e-222	0.97	752	18	1063	751	58	942	MAR621_03174		beta-galactosidase
MAR621_03238	Maribacter dokdonensis 62-1	AA1	1.7e-37	0.8	312	11	427	262	47	339	MAR621_03238		Multicopper oxidase with three cupredoxin domains (includes cell division protein FtsP and spore coat protein CotA)
MAR621_03287	Maribacter dokdonensis 62-1	CE1	5.5e-16	0.89	227	7	639	210	381	606	MAR621_03287		Dipeptidyl aminopeptidase/acylaminoacyl peptidase
MAR621_03320	Maribacter dokdonensis 62-1	GT20	8e-178	0.97	475	13	737	473	2	470	MAR621_03320		trehalose 6-phosphate synthase /trehalose 6-phosphatase
MAR621_03321	Maribacter dokdonensis 62-1	GH15	3.7e-72	0.98	361	5	600	360	222	582	MAR621_03321		Glucoamylase (glucan-1,4-alpha-glucosidase), GH15 family
MAR621_03407	Maribacter dokdonensis 62-1	CBM9	3.5e-18	0.87	182	2	741	161	47	216	MAR621_03407		Domain of unknown function (DUF1083)
MAR621_03408	Maribacter dokdonensis 62-1	GT51	3.3e-57	0.98	177	4	753	177	69	247	MAR621_03408		penicillin-binding protein 1A
MAR621_03478	Maribacter dokdonensis 62-1	PL7	9.3e-59	1	231	1	303	231	52	303	MAR621_03478		Alginate lyase
MAR621_03479	Maribacter dokdonensis 62-1	PL7	9.4e-51	1	231	1	323	231	77	323	MAR621_03479		Alginate lyase
MAR621_03557	Maribacter dokdonensis 62-1	CBM9	3.3e-22	0.8	182	1	876	147	44	198	MAR621_03557		Carbohydrate family 9 binding domain-like
MAR621_03586	Maribacter dokdonensis 62-1	GT30	1.2e-46	0.93	177	11	416	176	46	207	MAR621_03586		3-deoxy-D-manno-octulosonic-acid transferase
MAR621_03589	Maribacter dokdonensis 62-1	GH16	1.2e-59	0.96	230	9	694	230	458	693	MAR621_03589		Carbohydrate binding domain-containing protein
MAR621_03679	Maribacter dokdonensis 62-1	CBM48	1.2e-17	0.92	76	3	588	73	1	82	MAR621_03679		1,4-alpha-glucan branching enzyme
MAR621_03679	Maribacter dokdonensis 62-1	GH13	1.2e-76	0.99	301	1	588	299	138	437	MAR621_03679		1,4-alpha-glucan branching enzyme
MAR621_03755	Maribacter dokdonensis 62-1	CBM48	2.3e-17	0.89	76	2	631	70	29	116	MAR621_03755		1,4-alpha-glucan branching enzyme
MAR621_03755	Maribacter dokdonensis 62-1	GH13	1.3e-154	1	301	1	631	301	183	483	MAR621_03755		1,4-alpha-glucan branching enzyme
MAR621_03756	Maribacter dokdonensis 62-1	GH31	5e-167	1	427	1	800	427	229	673	MAR621_03756		alpha-glucosidase
MAR621_03780	Maribacter dokdonensis 62-1	GT28	5.6e-48	0.99	157	2	362	157	194	349	MAR621_03780		UDP-N-acetylglucosamine-N-acetylmuramylpentapeptide N-acetylglucosamine transferase
MAR621_03793	Maribacter dokdonensis 62-1	GH13	5.4e-119	1	289	1	648	289	184	508	MAR621_03793		pullulanase
MAR621_03829	Maribacter dokdonensis 62-1	CE14	1.4e-22	0.99	124	1	294	124	27	137	MAR621_03829		N-acetylglucosaminyl deacetylase, LmbE family
MAR621_03892	Maribacter dokdonensis 62-1	GH109	2.1e-16	0.93	126	3	485	120	49	159	MAR621_03892		Oxidoreductase family, NAD-binding Rossmann fold
MAR621_04010	Maribacter dokdonensis 62-1	GT51	8.8e-58	0.99	177	1	781	176	67	244	MAR621_04010		penicillin-binding protein 1A
MAR621_04078	Maribacter dokdonensis 62-1	GT4	9e-34	0.95	160	6	363	158	185	336	MAR621_04078		Glycosyltransferase involved in cell wall bisynthesis
MAR621_04103	Maribacter dokdonensis 62-1	CE1	1.4e-21	0.75	227	1	397	172	37	219	MAR621_04103		hypothetical protein
EHW67_RS00245	Arenibacter aquaticus GUO	GH33	1.5e-16	0.65	342	49	420	273	91	353	WP_126160342.1	EHW67_00245	exo-alpha-sialidase
EHW67_RS00425	Arenibacter aquaticus GUO	GT30	1.1e-44	0.93	177	12	411	176	47	207	WP_126160372.1	EHW67_00425	3-deoxy-D-manno-octulosonic acid transferase
EHW67_RS00445	Arenibacter aquaticus GUO	CBM67	5.1e-29	0.95	176	2	947	170	664	811	WP_126160376.1	EHW67_00445	DUF1553 domain-containing protein
EHW67_RS00465	Arenibacter aquaticus GUO	GH20	7.5e-115	0.97	337	8	766	336	155	508	WP_126160380.1	EHW67_00465	family 20 glycosylhydrolase
EHW67_RS00470	Arenibacter aquaticus GUO	GH29	4.8e-101	0.89	346	38	412	346	10	327	WP_126160877.1	EHW67_00470	alpha-L-fucosidase
EHW67_RS00475	Arenibacter aquaticus GUO	GH92	2.2e-164	1	491	2	778	491	295	772	WP_126160381.1	EHW67_00475	glycoside hydrolase family 92 protein
EHW67_RS00485	Arenibacter aquaticus GUO	GH20	1.6e-118	0.97	337	8	618	336	150	508	WP_126160383.1	EHW67_00485	family 20 glycosylhydrolase
EHW67_RS00500	Arenibacter aquaticus GUO	GH95	1.7e-285	0.99	722	5	758	719	16	740	WP_126160878.1	EHW67_00500	glycoside hydrolase family 95 protein
EHW67_RS00515	Arenibacter aquaticus GUO	GH29	6.8e-89	0.97	346	11	542	346	16	406	WP_126160388.1	EHW67_00515	alpha-L-fucosidase
EHW67_RS00550	Arenibacter aquaticus GUO	GT2	1.2e-19	0.79	170	3	334	138	32	174	WP_126160395.1	EHW67_00550	glycosyltransferase family 2 protein
EHW67_RS00715	Arenibacter aquaticus GUO	GT2	8.2e-18	0.98	170	2	321	169	13	179	WP_126160424.1	EHW67_00715	glycosyltransferase family 2 protein
EHW67_RS00795	Arenibacter aquaticus GUO	CE14	4.5e-22	0.98	124	2	288	124	27	135	WP_126160439.1	EHW67_00795	PIG-L family deacetylase
EHW67_RS00845	Arenibacter aquaticus GUO	GH92	4.3e-191	1	491	2	760	491	234	742	WP_126160448.1	EHW67_00845	glycoside hydrolase family 92 protein
EHW67_RS00970	Arenibacter aquaticus GUO	GH109	6.4e-18	0.95	126	2	458	122	39	164	WP_126160472.1	EHW67_00970	Gfo/Idh/MocA family oxidoreductase
EHW67_RS01070	Arenibacter aquaticus GUO	GH109	2.9e-16	0.99	126	1	336	126	4	119	WP_126160491.1	EHW67_01070	inositol 2-dehydrogenase
EHW67_RS01150	Arenibacter aquaticus GUO	GH33	8.2e-91	0.93	342	15	376	332	40	350	WP_126160505.1	EHW67_01150	exo-alpha-sialidase
EHW67_RS01555	Arenibacter aquaticus GUO	GH1	4.6e-149	0.98	429	3	452	425	13	451	WP_126160582.1	EHW67_01555	beta-glucosidase
EHW67_RS01740	Arenibacter aquaticus GUO	GH145	5.7e-88	0.96	296	11	467	295	56	350	WP_126160618.1	EHW67_01740	hypothetical protein
EHW67_RS02055	Arenibacter aquaticus GUO	GH33	1.2e-40	0.9	342	16	373	325	53	356	WP_126160889.1	EHW67_02055	exo-alpha-sialidase
EHW67_RS02105	Arenibacter aquaticus GUO	GH33	4.5e-26	0.94	342	14	377	336	40	369	WP_126160688.1	EHW67_02105	exo-alpha-sialidase
EHW67_RS02160	Arenibacter aquaticus GUO	GH29	7.2e-63	0.86	346	36	477	335	39	372	WP_126160892.1	EHW67_02160	alpha-L-fucosidase
EHW67_RS02170	Arenibacter aquaticus GUO	GH29	9.3e-102	0.91	346	30	446	346	21	336	WP_126160698.1	EHW67_02170	alpha-L-fucosidase
EHW67_RS02175	Arenibacter aquaticus GUO	GH95	4e-264	0.99	722	6	788	718	28	768	WP_126160699.1	EHW67_02175	glycoside hydrolase family 95 protein
EHW67_RS02185	Arenibacter aquaticus GUO	GH31	4.3e-83	1	427	2	717	427	200	629	WP_126160701.1	EHW67_02185	DUF5110 domain-containing protein
EHW67_RS02200	Arenibacter aquaticus GUO	GH141	5.3e-50	0.99	527	2	784	523	23	540	WP_126160704.1	EHW67_02200	peptide-binding protein
EHW67_RS02205	Arenibacter aquaticus GUO	GH29	1.9e-74	0.84	346	48	747	339	64	399	WP_126160705.1	EHW67_02205	alpha-1,3/4-fucosidase
EHW67_RS02205	Arenibacter aquaticus GUO	CBM32	2.1e-21	0.86	124	15	747	122	625	742	WP_126160705.1	EHW67_02205	alpha-1,3/4-fucosidase
EHW67_RS02270	Arenibacter aquaticus GUO	CBM51	2.9e-17	0.65	134	3	921	90	15	102	WP_126160894.1	EHW67_02270	alpha-galactosidase
EHW67_RS02275	Arenibacter aquaticus GUO	GH95	2.7e-113	0.99	722	7	765	719	33	735	WP_126160717.1	EHW67_02275	hypothetical protein
EHW67_RS02280	Arenibacter aquaticus GUO	GH141	7.1e-122	0.99	527	2	616	524	29	542	WP_126160718.1	EHW67_02280	right-handed parallel beta-helix repeat-containing protein
EHW67_RS02335	Arenibacter aquaticus GUO	GH43	4.8e-94	0.99	229	2	603	229	360	589	WP_126160728.1	EHW67_02335	prolyl oligopeptidase family serine peptidase
EHW67_RS02540	Arenibacter aquaticus GUO	GH29	1.1e-83	0.88	346	40	569	345	18	331	WP_126160897.1	EHW67_02540	alpha-L-fucosidase
EHW67_RS02560	Arenibacter aquaticus GUO	GH117	7.8e-43	0.69	211	1	345	146	72	228	WP_126160769.1	EHW67_02560	family 43 glycosylhydrolase
EHW67_RS02575	Arenibacter aquaticus GUO	GH29	6e-96	0.95	346	16	524	346	15	404	WP_126160899.1	EHW67_02575	alpha-L-fucosidase
EHW67_RS02600	Arenibacter aquaticus GUO	GH97	1.6e-130	0.99	631	6	638	630	15	634	WP_126160774.1	EHW67_02600	alpha-glucosidase
EHW67_RS03070	Arenibacter aquaticus GUO	GH109	5.2e-16	0.93	126	2	488	119	47	157	WP_126160862.1	EHW67_03070	Gfo/Idh/MocA family oxidoreductase
EHW67_RS03080	Arenibacter aquaticus GUO	GH16	5e-40	1	230	1	261	230	43	255	WP_126160864.1	EHW67_03080	glycoside hydrolase family 16 protein
EHW67_RS03220	Arenibacter aquaticus GUO	GH2	2.9e-79	0.72	752	23	943	568	19	737	WP_126160925.1	EHW67_03220	beta-galactosidase
EHW67_RS03230	Arenibacter aquaticus GUO	GH2	6e-59	0.7	752	25	918	555	23	712	WP_126160927.1	EHW67_03230	glycoside hydrolase family 2
EHW67_RS03280	Arenibacter aquaticus GUO	GH73	1.9e-32	0.98	128	3	282	128	81	209	WP_126160937.1	EHW67_03280	LysM peptidoglycan-binding domain-containing protein
EHW67_RS03305	Arenibacter aquaticus GUO	CE15	2.3e-93	0.99	269	1	421	268	34	421	WP_126160942.1	EHW67_03305	acetylxylan esterase
EHW67_RS03775	Arenibacter aquaticus GUO	GH139	2.3e-271	0.99	777	1	806	774	1	804	WP_126161029.1	EHW67_03775	hypothetical protein
EHW67_RS03805	Arenibacter aquaticus GUO	GH30	4.4e-197	1	484	2	514	484	26	509	WP_158285068.1	EHW67_03805	hypothetical protein
EHW67_RS03860	Arenibacter aquaticus GUO	GH29	1.3e-65	0.86	346	38	784	335	359	674	WP_126161045.1	EHW67_03860	hypothetical protein
EHW67_RS03900	Arenibacter aquaticus GUO	GH109	1.4e-17	0.93	126	3	445	120	39	152	WP_126161053.1	EHW67_03900	Gfo/Idh/MocA family oxidoreductase
EHW67_RS04275	Arenibacter aquaticus GUO	GT19	3e-124	0.99	354	2	374	352	4	353	WP_126161122.1	EHW67_04275	lipid-A-disaccharide synthase
EHW67_RS04355	Arenibacter aquaticus GUO	GH33	4.4e-103	0.95	342	9	393	335	48	379	WP_126161135.1	EHW67_04355	exo-alpha-sialidase
EHW67_RS04360	Arenibacter aquaticus GUO	GH32	4.3e-100	0.98	293	1	519	288	47	353	WP_126161136.1	EHW67_04360	glycoside hydrolase family 32 protein
EHW67_RS04450	Arenibacter aquaticus GUO	GH65	3.4e-146	0.99	372	1	771	370	324	702	WP_126161154.1	EHW67_04450	glycoside hydrolase family 65 protein
EHW67_RS04455	Arenibacter aquaticus GUO	GH13	1.6e-175	0.99	375	1	596	374	36	431	WP_126161155.1	EHW67_04455	alpha-amylase
EHW67_RS04585	Arenibacter aquaticus GUO	GT2	6.4e-28	0.98	230	1	494	227	56	283	WP_126161180.1	EHW67_04585	glycosyltransferase
EHW67_RS04590	Arenibacter aquaticus GUO	GT2	1.1e-21	0.76	170	2	229	132	6	131	WP_126161181.1	EHW67_04590	glycosyltransferase family 2 protein
EHW67_RS04665	Arenibacter aquaticus GUO	GT2	2.2e-27	0.98	170	2	242	168	6	171	WP_126161195.1	EHW67_04665	polyprenol monophosphomannose synthase
EHW67_RS04780	Arenibacter aquaticus GUO	GT2	1.7e-20	0.84	170	1	238	144	10	142	WP_126161218.1	EHW67_04780	glycosyltransferase family 2 protein
EHW67_RS04790	Arenibacter aquaticus GUO	GH113	2.7e-119	0.99	306	2	333	306	24	327	WP_126161219.1	EHW67_04790	glycoside hydrolase
EHW67_RS04945	Arenibacter aquaticus GUO	GH109	4.1e-17	0.94	126	1	458	120	40	158	WP_126161250.1	EHW67_04945	Gfo/Idh/MocA family oxidoreductase
EHW67_RS05305	Arenibacter aquaticus GUO	GT51	1.7e-47	0.89	177	18	792	176	76	234	WP_126161320.1	EHW67_05305	penicillin-binding protein 1C
EHW67_RS06125	Arenibacter aquaticus GUO	GH2	3.2e-81	0.75	752	27	857	590	4	775	WP_126161472.1	EHW67_06125	glycoside hydrolase family 2
EHW67_RS06315	Arenibacter aquaticus GUO	GH97	3e-155	0.99	631	3	661	630	15	658	WP_126161508.1	EHW67_06315	glycoside hydrolase family 97 protein
EHW67_RS06325	Arenibacter aquaticus GUO	PL40	1e-244	0.98	873	7	933	866	9	926	WP_126161510.1	EHW67_06325	hypothetical protein
EHW67_RS06355	Arenibacter aquaticus GUO	GH88	3.2e-124	0.98	329	5	417	329	76	399	WP_126161515.1	EHW67_06355	glucuronyl hydrolase
EHW67_RS06365	Arenibacter aquaticus GUO	GH29	4.1e-117	0.92	346	28	453	346	24	368	WP_126161517.1	EHW67_06365	alpha-L-fucosidase
EHW67_RS06375	Arenibacter aquaticus GUO	PL40	6.1e-252	0.94	873	22	902	842	21	889	WP_126161711.1	EHW67_06375	hypothetical protein
EHW67_RS06380	Arenibacter aquaticus GUO	GH168	1.2e-82	0.99	277	2	407	277	113	391	WP_126161519.1	EHW67_06380	hypothetical protein
EHW67_RS06445	Arenibacter aquaticus GUO	GH92	2.2e-179	1	491	2	775	491	245	752	WP_126161532.1	EHW67_06445	glycoside hydrolase family 92 protein
EHW67_RS06745	Arenibacter aquaticus GUO	GT9	4.3e-35	0.96	225	2	332	217	59	307	WP_126161714.1	EHW67_06745	glycosyltransferase family 9 protein
EHW67_RS06780	Arenibacter aquaticus GUO	GT26	8.6e-64	0.99	171	2	246	171	56	226	WP_126161593.1	EHW67_06780	WecB/TagA/CpsF family glycosyltransferase
EHW67_RS06795	Arenibacter aquaticus GUO	GT4	7.8e-19	0.88	160	9	348	149	180	315	WP_126161596.1	EHW67_06795	glycosyltransferase
EHW67_RS06900	Arenibacter aquaticus GUO	GH23	9.6e-27	0.88	135	2	543	121	178	313	WP_126161617.1	EHW67_06900	LysM peptidoglycan-binding domain-containing protein
EHW67_RS07080	Arenibacter aquaticus GUO	GT51	5e-57	0.99	177	1	780	176	69	246	WP_126161650.1	EHW67_07080	penicillin-binding protein
EHW67_RS07155	Arenibacter aquaticus GUO	GH109	6.7e-17	0.93	126	3	484	120	49	159	WP_126161665.1	EHW67_07155	Gfo/Idh/MocA family oxidoreductase
EHW67_RS07360	Arenibacter aquaticus GUO	CE7	1.4e-84	0.96	313	10	428	312	128	422	WP_126161736.1	EHW67_07360	acetylxylan esterase
EHW67_RS07365	Arenibacter aquaticus GUO	GH109	1e-22	0.96	126	1	429	122	38	156	WP_126161737.1	EHW67_07365	Gfo/Idh/MocA family oxidoreductase
EHW67_RS07380	Arenibacter aquaticus GUO	CBM9	6.9e-19	0.98	182	2	734	180	37	222	WP_126162139.1	EHW67_07380	carbohydrate binding family 9 domain-containing protein
EHW67_RS07605	Arenibacter aquaticus GUO	PL1	7.2e-34	0.99	183	1	581	183	198	392	WP_126161781.1	EHW67_07605	hypothetical protein
EHW67_RS07610	Arenibacter aquaticus GUO	PL1	2.2e-34	0.99	183	1	694	183	312	506	WP_126161782.1	EHW67_07610	hypothetical protein
EHW67_RS07640	Arenibacter aquaticus GUO	GT2	1.1e-28	0.71	170	1	297	121	3	123	WP_126161787.1	EHW67_07640	glycosyltransferase family 2 protein
EHW67_RS07650	Arenibacter aquaticus GUO	GT4	5e-39	0.95	160	5	359	157	173	327	WP_126161789.1	EHW67_07650	glycosyltransferase family 4 protein
EHW67_RS07660	Arenibacter aquaticus GUO	GT4	3.7e-27	0.84	160	12	369	146	195	323	WP_126161791.1	EHW67_07660	glycosyltransferase
EHW67_RS07665	Arenibacter aquaticus GUO	GT4	9.9e-29	0.97	160	3	363	158	185	333	WP_126161792.1	EHW67_07665	glycosyltransferase
EHW67_RS07670	Arenibacter aquaticus GUO	GT4	4.6e-33	0.93	160	4	383	153	200	349	WP_126161793.1	EHW67_07670	glycosyltransferase family 4 protein
EHW67_RS07755	Arenibacter aquaticus GUO	GT4	1.7e-35	0.94	160	6	382	157	195	343	WP_126161809.1	EHW67_07755	N-acetyl-alpha-D-glucosaminyl L-malate synthase BshA
EHW67_RS07760	Arenibacter aquaticus GUO	GH3	6.3e-56	0.97	216	7	970	216	102	326	WP_126161810.1	EHW67_07760	serine hydrolase
EHW67_RS07825	Arenibacter aquaticus GUO	GH109	5.8e-18	0.95	126	2	384	122	8	127	WP_126161823.1	EHW67_07825	Gfo/Idh/MocA family oxidoreductase
EHW67_RS08120	Arenibacter aquaticus GUO	GH78	6.2e-103	0.99	504	3	1173	503	600	1134	WP_126161880.1	EHW67_08120	sulfatase-like hydrolase/transferase
EHW67_RS08190	Arenibacter aquaticus GUO	CBM3	7.3e-18	0.98	88	2	1679	88	1435	1513	WP_126161894.1	EHW67_08190	carbohydrate-binding protein
EHW67_RS08195	Arenibacter aquaticus GUO	CBM32	9e-16	0.87	124	13	853	121	733	842	WP_126161895.1	EHW67_08195	hypothetical protein
EHW67_RS08200	Arenibacter aquaticus GUO	GH95	9.9e-270	0.98	722	8	820	716	42	785	WP_126161896.1	EHW67_08200	glycoside hydrolase family 95 protein
EHW67_RS08220	Arenibacter aquaticus GUO	GH95	3.4e-274	0.98	722	6	820	716	40	785	WP_126161900.1	EHW67_08220	glycoside hydrolase family 95 protein
EHW67_RS08255	Arenibacter aquaticus GUO	GH95	1.6e-243	0.99	722	4	806	718	30	792	WP_126161906.1	EHW67_08255	glycoside hydrolase family 95 protein
EHW67_RS08260	Arenibacter aquaticus GUO	GH95	4.7e-289	0.99	722	4	812	717	53	795	WP_126161907.1	EHW67_08260	glycoside hydrolase family 95 protein
EHW67_RS08305	Arenibacter aquaticus GUO	CE17	7.4e-17	0.98	165	1	855	163	509	675	WP_126161915.1	EHW67_08305	prolyl oligopeptidase family serine peptidase
EHW67_RS08310	Arenibacter aquaticus GUO	CBM51	1e-20	0.87	134	17	873	133	756	869	WP_126161916.1	EHW67_08310	hypothetical protein
EHW67_RS08315	Arenibacter aquaticus GUO	CBM67	5.7e-38	0.93	176	2	831	166	60	246	WP_126162148.1	EHW67_08315	family 78 glycoside hydrolase catalytic domain
EHW67_RS08315	Arenibacter aquaticus GUO	GH78	8e-126	1	504	2	831	504	275	786	WP_126162148.1	EHW67_08315	family 78 glycoside hydrolase catalytic domain
EHW67_RS08365	Arenibacter aquaticus GUO	CE6	2.6e-16	0.98	99	1	277	98	88	188	WP_126161925.1	EHW67_08365	sialate O-acetylesterase
EHW67_RS08485	Arenibacter aquaticus GUO	CE1	3.8e-27	0.9	227	5	276	210	45	251	WP_126161948.1	EHW67_08485	prolyl oligopeptidase family serine peptidase
EHW67_RS08525	Arenibacter aquaticus GUO	CBM38	2.8e-33	0.97	129	3	480	128	183	307	WP_126161956.1	EHW67_08525	helix-turn-helix transcriptional regulator
EHW67_RS08535	Arenibacter aquaticus GUO	GH20	1.9e-111	0.97	337	8	727	336	144	499	WP_158285103.1	EHW67_08535	family 20 glycosylhydrolase
EHW67_RS08560	Arenibacter aquaticus GUO	GH20	2.2e-72	0.96	337	14	769	336	161	491	WP_126161963.1	EHW67_08560	family 20 glycosylhydrolase
EHW67_RS08565	Arenibacter aquaticus GUO	GH89	1.4e-240	0.99	663	2	759	661	77	750	WP_126161964.1	EHW67_08565	alpha-N-acetylglucosaminidase
EHW67_RS08580	Arenibacter aquaticus GUO	GH92	7.3e-153	0.99	491	3	992	491	246	747	WP_126161967.1	EHW67_08580	glycoside hydrolase family 92 protein
EHW67_RS08580	Arenibacter aquaticus GUO	CBM32	3e-19	0.92	124	9	992	123	870	990	WP_126161967.1	EHW67_08580	glycoside hydrolase family 92 protein
EHW67_RS08585	Arenibacter aquaticus GUO	GH20	2.7e-71	0.96	337	14	808	336	148	462	WP_158285105.1	EHW67_08585	family 20 glycosylhydrolase
EHW67_RS08585	Arenibacter aquaticus GUO	CBM32	8.9e-17	0.86	124	15	808	122	692	805	WP_158285105.1	EHW67_08585	family 20 glycosylhydrolase
EHW67_RS08645	Arenibacter aquaticus GUO	GH13	2.3e-58	0.66	343	117	589	343	251	476	WP_126161979.1	EHW67_08645	glycosidase
EHW67_RS08710	Arenibacter aquaticus GUO	CE1	7.9e-36	0.96	227	4	266	221	29	259	WP_126161991.1	EHW67_08710	esterase family protein
EHW67_RS08750	Arenibacter aquaticus GUO	GH29	5.6e-108	0.94	346	22	520	346	28	408	WP_126161998.1	EHW67_08750	alpha-L-fucosidase
EHW67_RS08755	Arenibacter aquaticus GUO	GH28	1.6e-67	0.94	325	5	464	310	44	377	WP_126161999.1	EHW67_08755	glycoside hydrolase family 28 protein
EHW67_RS08765	Arenibacter aquaticus GUO	GH29	1.7e-119	0.96	346	15	515	346	26	403	WP_126162001.1	EHW67_08765	alpha-L-fucosidase
EHW67_RS08790	Arenibacter aquaticus GUO	GH29	3.9e-109	0.93	346	23	498	346	22	382	WP_126162006.1	EHW67_08790	alpha-L-fucosidase
EHW67_RS08840	Arenibacter aquaticus GUO	GH110	1.1e-111	0.67	548	181	638	548	251	616	WP_126162012.1	EHW67_08840	right-handed parallel beta-helix repeat-containing protein
EHW67_RS08845	Arenibacter aquaticus GUO	GH110	2.9e-164	0.97	548	15	605	548	35	574	WP_126162013.1	EHW67_08845	right-handed parallel beta-helix repeat-containing protein
EHW67_RS08890	Arenibacter aquaticus GUO	GH29	7.6e-115	0.97	346	11	500	346	14	386	WP_126162021.1	EHW67_08890	alpha-L-fucosidase
EHW67_RS08945	Arenibacter aquaticus GUO	GH127	1.1e-194	1	524	2	700	524	67	604	WP_126162031.1	EHW67_08945	glycoside hydrolase family 127 protein
EHW67_RS08955	Arenibacter aquaticus GUO	GH129	7.8e-214	0.99	618	5	695	615	36	692	WP_126162033.1	EHW67_08955	hypothetical protein
EHW67_RS09085	Arenibacter aquaticus GUO	GH95	1.9e-286	0.99	722	3	796	716	31	775	WP_126162057.1	EHW67_09085	glycoside hydrolase family 95 protein
EHW67_RS09090	Arenibacter aquaticus GUO	GH95	2.2e-112	0.98	722	7	765	712	35	730	WP_126162058.1	EHW67_09090	hypothetical protein
EHW67_RS09105	Arenibacter aquaticus GUO	GH89	2.2e-193	1	663	2	843	662	65	718	WP_126162061.1	EHW67_09105	alpha-N-acetylglucosaminidase
EHW67_RS09150	Arenibacter aquaticus GUO	CE1	1.3e-37	0.96	227	2	286	220	26	256	WP_126162070.1	EHW67_09150	esterase family protein
EHW67_RS09190	Arenibacter aquaticus GUO	CE3	1.6e-17	0.69	194	52	221	185	67	208	WP_158285111.1	EHW67_09190	sialate O-acetylesterase
EHW67_RS09195	Arenibacter aquaticus GUO	GH33	4.3e-101	0.94	342	8	524	330	175	512	WP_126162078.1	EHW67_09195	exo-alpha-sialidase
EHW67_RS09210	Arenibacter aquaticus GUO	GH33	8.3e-91	0.93	342	13	379	332	39	351	WP_126162081.1	EHW67_09210	exo-alpha-sialidase
EHW67_RS09280	Arenibacter aquaticus GUO	GH33	8.6e-76	0.98	342	7	935	341	38	394	WP_126162093.1	EHW67_09280	exo-alpha-sialidase
EHW67_RS09285	Arenibacter aquaticus GUO	GH33	1.5e-27	0.95	342	15	450	341	101	435	WP_126162094.1	EHW67_09285	exo-alpha-sialidase
EHW67_RS09600	Arenibacter aquaticus GUO	GH29	2e-105	0.97	346	12	496	346	19	403	WP_126162171.1	EHW67_09600	alpha-L-fucosidase
EHW67_RS09605	Arenibacter aquaticus GUO	GH163	1e-97	0.99	251	2	746	251	203	448	WP_126162172.1	EHW67_09605	DUF4838 domain-containing protein
EHW67_RS09610	Arenibacter aquaticus GUO	GH92	1.1e-176	0.99	491	2	745	487	260	744	WP_126162598.1	EHW67_09610	glycoside hydrolase family 92 protein
EHW67_RS09615	Arenibacter aquaticus GUO	GH20	4.1e-122	0.97	337	8	774	336	160	514	WP_126162173.1	EHW67_09615	family 20 glycosylhydrolase
EHW67_RS09620	Arenibacter aquaticus GUO	CBM9	6.1e-45	0.88	182	1	357	162	47	230	WP_126162174.1	EHW67_09620	carbohydrate-binding family 9-like protein
EHW67_RS09625	Arenibacter aquaticus GUO	GH130	6.8e-94	1	296	1	321	296	17	317	WP_126162175.1	EHW67_09625	glycosidase
EHW67_RS09880	Arenibacter aquaticus GUO	GH5	1.6e-108	1	254	1	518	254	220	474	WP_126162225.1	EHW67_09880	cellulase family glycosylhydrolase
EHW67_RS09895	Arenibacter aquaticus GUO	GT2	4.7e-24	0.97	170	2	379	167	142	309	WP_126162228.1	EHW67_09895	response regulator
EHW67_RS10360	Arenibacter aquaticus GUO	GH31	1.4e-166	1	427	1	799	427	229	673	WP_126162313.1	EHW67_10360	DUF4968 domain-containing protein
EHW67_RS10365	Arenibacter aquaticus GUO	CBM48	6.3e-19	0.89	76	2	631	70	29	116	WP_126162314.1	EHW67_10365	1,4-alpha-glucan branching protein GlgB
EHW67_RS10365	Arenibacter aquaticus GUO	GH13	9.8e-154	1	301	1	631	301	183	483	WP_126162314.1	EHW67_10365	1,4-alpha-glucan branching protein GlgB
EHW67_RS10555	Arenibacter aquaticus GUO	GH20	4.6e-41	0.96	337	12	699	336	146	467	WP_126162346.1	EHW67_10555	family 20 glycosylhydrolase
EHW67_RS10925	Arenibacter aquaticus GUO	CBM9	1.7e-24	0.87	182	1	727	160	42	208	WP_126162410.1	EHW67_10925	carbohydrate binding family 9 domain-containing protein
EHW67_RS10985	Arenibacter aquaticus GUO	CE1	9.1e-58	0.96	227	1	270	218	29	259	WP_126162422.1	EHW67_10985	esterase family protein
EHW67_RS11000	Arenibacter aquaticus GUO	GH33	2.3e-42	0.89	342	29	392	332	69	370	WP_126162425.1	EHW67_11000	exo-alpha-sialidase
EHW67_RS11020	Arenibacter aquaticus GUO	PL6	5.1e-134	0.99	372	3	769	371	27	410	WP_126162429.1	EHW67_11020	DUF4957 domain-containing protein
EHW67_RS11235	Arenibacter aquaticus GUO	GH20	3.8e-127	0.98	337	8	564	337	157	530	WP_126162466.1	EHW67_11235	beta-N-acetylhexosaminidase
EHW67_RS11245	Arenibacter aquaticus GUO	GH20	7.8e-124	0.97	337	8	767	336	155	513	WP_126162468.1	EHW67_11245	family 20 glycosylhydrolase
EHW67_RS11250	Arenibacter aquaticus GUO	GH29	1.3e-81	0.86	346	39	698	337	35	349	WP_126162469.1	EHW67_11250	alpha-L-fucosidase
EHW67_RS11250	Arenibacter aquaticus GUO	CBM32	9.4e-17	0.81	124	11	698	111	369	471	WP_126162469.1	EHW67_11250	alpha-L-fucosidase
EHW67_RS11320	Arenibacter aquaticus GUO	GT51	2.2e-61	0.98	177	3	793	177	81	259	WP_126162481.1	EHW67_11320	penicillin-binding protein
EHW67_RS11505	Arenibacter aquaticus GUO	GT28	3.8e-47	0.99	157	1	362	157	193	349	WP_126162514.1	EHW67_11505	undecaprenyldiphospho-muramoylpentapeptide beta-N-acetylglucosaminyltransferase
EHW67_RS12175	Arenibacter aquaticus GUO	GT2	2.1e-20	0.88	170	2	264	151	10	150	WP_126162669.1	EHW67_12175	glycosyltransferase family 2 protein
EHW67_RS12215	Arenibacter aquaticus GUO	CE1	1.5e-18	0.79	227	31	859	210	340	546	WP_126162677.1	EHW67_12215	alpha/beta hydrolase
EHW67_RS12225	Arenibacter aquaticus GUO	GH20	3.5e-107	0.97	337	8	539	336	174	491	WP_126162679.1	EHW67_12225	family 20 glycosylhydrolase
EHW67_RS12275	Arenibacter aquaticus GUO	GT83	4.3e-60	0.76	540	35	516	444	2	412	WP_126162701.1	EHW67_12275	phospholipid carrier-dependent glycosyltransferase
EHW67_RS12285	Arenibacter aquaticus GUO	GT2	7.6e-26	0.76	170	1	237	131	6	136	WP_126162687.1	EHW67_12285	glycosyltransferase family 2 protein
EHW67_RS12320	Arenibacter aquaticus GUO	GH109	1.7e-19	0.98	126	1	442	124	40	159	WP_126162694.1	EHW67_12320	Gfo/Idh/MocA family oxidoreductase
EHW67_RS12365	Arenibacter aquaticus GUO	GH3	4.7e-57	0.98	216	4	524	215	90	318	WP_126162708.1	EHW67_12365	glycoside hydrolase family 3 protein
EHW67_RS12480	Arenibacter aquaticus GUO	GH117	1e-16	0.69	211	44	357	189	174	312	WP_126162729.1	EHW67_12480	hypothetical protein
EHW67_RS12920	Arenibacter aquaticus GUO	GH109	4e-24	0.88	126	3	439	114	45	152	WP_126162808.1	EHW67_12920	Gfo/Idh/MocA family oxidoreductase
EHW67_RS13045	Arenibacter aquaticus GUO	GH109	3.4e-18	0.98	126	1	374	124	3	116	WP_126162832.1	EHW67_13045	Gfo/Idh/MocA family oxidoreductase
EHW67_RS13380	Arenibacter aquaticus GUO	GH85	9.9e-92	0.97	315	7	913	314	91	409	WP_158285127.1	EHW67_13380	T9SS type A sorting domain-containing protein
EHW67_RS13515	Arenibacter aquaticus GUO	GH31	7.8e-70	0.95	427	21	591	427	39	474	WP_126162926.1	EHW67_13515	glycoside hydrolase family 31 protein
EHW67_RS13600	Arenibacter aquaticus GUO	GH33	8.6e-39	0.88	342	27	365	328	61	350	WP_126162941.1	EHW67_13600	exo-alpha-sialidase
EHW67_RS13760	Arenibacter aquaticus GUO	CE1	1.3e-29	0.9	227	4	240	209	34	218	WP_126162971.1	EHW67_13760	prolyl oligopeptidase family serine peptidase
EHW67_RS14045	Arenibacter aquaticus GUO	GH16	5.4e-78	1	230	1	370	230	137	369	WP_126163022.1	EHW67_14045	glycoside hydrolase family 16 protein
EHW67_RS14100	Arenibacter aquaticus GUO	CE1	3.4e-59	0.98	227	1	288	224	34	282	WP_126163031.1	EHW67_14100	esterase family protein
EHW67_RS14155	Arenibacter aquaticus GUO	GH109	1.7e-17	0.9	126	4	422	118	45	147	WP_126163041.1	EHW67_14155	Gfo/Idh/MocA family oxidoreductase
EHW67_RS14180	Arenibacter aquaticus GUO	GH158	5.4e-40	0.98	132	1	447	131	50	183	WP_126163045.1	EHW67_14180	hypothetical protein
EHW67_RS14185	Arenibacter aquaticus GUO	GT2	8.4e-25	0.91	197	2	1266	182	160	363	WP_126163046.1	EHW67_14185	glycosyltransferase
EHW67_RS14205	Arenibacter aquaticus GUO	GT5	6.2e-116	0.99	472	3	513	471	5	509	WP_126163049.1	EHW67_14205	glycosyltransferase
EHW67_RS14440	Arenibacter aquaticus GUO	GH109	3.5e-18	0.91	126	1	445	116	32	140	WP_126163087.1	EHW67_14440	Gfo/Idh/MocA family oxidoreductase
EHW67_RS14750	Arenibacter aquaticus GUO	GT2	6.1e-24	0.82	170	2	284	142	5	147	WP_126163145.1	EHW67_14750	glycosyltransferase family 2 protein
EHW67_RS15300	Arenibacter aquaticus GUO	CE9	1.3e-104	0.95	373	16	406	372	39	397	WP_158285134.1	EHW67_15300	N-acetylglucosamine-6-phosphate deacetylase
EHW67_RS15315	Arenibacter aquaticus GUO	GH109	2.5e-21	0.94	126	2	450	121	47	162	WP_126163264.1	EHW67_15315	Gfo/Idh/MocA family oxidoreductase
EHW67_RS15760	Arenibacter aquaticus GUO	GT2	2.9e-26	0.71	170	1	335	121	6	123	WP_126163349.1	EHW67_15760	glycosyltransferase
EHW67_RS16005	Arenibacter aquaticus GUO	GT2	2.6e-26	0.75	170	1	251	129	4	131	WP_126163399.1	EHW67_16005	glycosyltransferase
EHW67_RS16015	Arenibacter aquaticus GUO	GT4	1.6e-18	0.88	160	8	378	148	202	341	WP_126163401.1	EHW67_16015	glycosyltransferase
EHW67_RS16025	Arenibacter aquaticus GUO	GT4	1.8e-28	0.93	160	6	379	154	189	345	WP_126163403.1	EHW67_16025	glycosyltransferase family 4 protein
EHW67_RS16050	Arenibacter aquaticus GUO	GT4	3.2e-19	0.89	160	10	376	152	199	340	WP_126163408.1	EHW67_16050	glycosyltransferase
EHW67_RS16055	Arenibacter aquaticus GUO	GT2	2.4e-23	0.77	170	1	315	132	4	133	WP_158285137.1	EHW67_16055	glycosyltransferase
EHW67_RS16440	Arenibacter aquaticus GUO	GT20	9.8e-180	0.97	475	13	735	474	2	471	WP_126163484.1	EHW67_16440	bifunctional alpha,alpha-trehalose-phosphate synthase (UDP-forming)/trehalose-phosphatase
EHW67_RS16445	Arenibacter aquaticus GUO	GH15	2.6e-74	0.99	361	4	603	360	221	582	WP_126163485.1	EHW67_16445	glycoside hydrolase family 15 protein
EHW67_RS16640	Arenibacter aquaticus GUO	GT2	4.5e-31	0.98	170	1	335	167	7	172	WP_126163520.1	EHW67_16640	glycosyltransferase family 2 protein
EHW67_RS16650	Arenibacter aquaticus GUO	GH20	5.9e-34	0.79	337	44	366	309	53	322	WP_126163521.1	EHW67_16650	family 20 glycosylhydrolase
EHW67_RS16685	Arenibacter aquaticus GUO	PL33	8.1e-62	0.96	155	2	646	151	427	575	WP_126163528.1	EHW67_16685	hypothetical protein
EHW67_RS16780	Arenibacter aquaticus GUO	GH115	2.4e-30	0.76	697	26	683	553	46	633	WP_126163545.1	EHW67_16785	hypothetical protein
EHW67_RS16785	Arenibacter aquaticus GUO	GH92	8.2e-150	0.98	491	11	773	490	245	766	WP_126163546.1	EHW67_16790	glycoside hydrolase family 92 protein
EHW67_RS16950	Arenibacter aquaticus GUO	CE6	6.3e-22	0.92	99	5	275	96	106	197	WP_126163576.1	EHW67_16955	sialate O-acetylesterase
EHW67_RS17180	Arenibacter aquaticus GUO	CE11	2.4e-78	0.86	271	1	466	233	8	241	WP_126163621.1	EHW67_17185	bifunctional UDP-3-O-[3-hydroxymyristoyl] N-acetylglucosamine deacetylase/3-hydroxyacyl-ACP dehydratase
EHW67_RS17265	Arenibacter aquaticus GUO	GH109	2.2e-50	0.99	126	1	469	126	58	187	WP_126163638.1	EHW67_17270	Gfo/Idh/MocA family oxidoreductase
EHW67_RS17425	Arenibacter aquaticus GUO	AA7	4.8e-99	0.99	458	4	460	458	35	458	WP_126163665.1	EHW67_17430	FAD-binding oxidoreductase
EHW67_RS17535	Arenibacter aquaticus GUO	GH109	5.7e-16	0.95	126	1	368	121	40	155	WP_126163687.1	EHW67_17540	Gfo/Idh/MocA family oxidoreductase
EHW67_RS18160	Arenibacter aquaticus GUO	PL35	1.8e-55	0.97	179	3	628	176	404	577	WP_126163806.1	EHW67_18165	hypothetical protein
EHW67_RS18220	Arenibacter aquaticus GUO	GT83	9.7e-89	0.81	540	6	550	441	7	432	WP_126163815.1	EHW67_18225	glycosyltransferase family 39 protein
EHW67_RS18350	Arenibacter aquaticus GUO	CE3	1.8e-16	0.85	194	27	228	191	75	220	WP_126163838.1	EHW67_18355	arylesterase
EHW67_RS18390	Arenibacter aquaticus GUO	GH23	2.5e-25	0.93	135	2	318	128	103	241	WP_126163846.1	EHW67_18395	lytic transglycosylase domain-containing protein
EHW67_RS18425	Arenibacter aquaticus GUO	GT2	2.7e-31	0.75	170	1	318	129	4	134	WP_126163853.1	EHW67_18430	glycosyltransferase family 2 protein
EHW67_RS18490	Arenibacter aquaticus GUO	GH109	9.7e-20	0.95	126	2	327	122	6	117	WP_126163866.1	EHW67_18495	Gfo/Idh/MocA family oxidoreductase
EHW67_RS18575	Arenibacter aquaticus GUO	GT2	5.8e-20	0.96	170	2	334	166	6	179	WP_126163881.1	EHW67_18580	glycosyltransferase family 2 protein
EHW67_RS18645	Arenibacter aquaticus GUO	CE14	5.2e-26	0.99	124	1	240	124	6	111	WP_126163894.1	EHW67_18650	bacillithiol biosynthesis deacetylase BshB1
EHW67_RS18685	Arenibacter aquaticus GUO	CE14	7.8e-17	0.9	124	1	836	113	45	156	WP_126163902.1	EHW67_18690	PIG-L family deacetylase
EHW67_RS19120	Arenibacter aquaticus GUO	GH97	1.3e-201	0.98	631	9	653	630	18	651	WP_126163979.1	EHW67_19125	glycoside hydrolase family 97 protein
EHW67_RS19175	Arenibacter aquaticus GUO	PL12	5.2e-25	0.99	138	2	700	138	419	557	WP_126163990.1	EHW67_19180	alginate lyase family protein
EHW67_RS19235	Arenibacter aquaticus GUO	CE4	1.6e-25	0.93	130	4	262	125	24	153	WP_126164001.1	EHW67_19240	polysaccharide deacetylase family protein
EHW67_RS19310	Arenibacter aquaticus GUO	GH105	3.5e-83	0.97	332	9	370	332	54	365	WP_126164016.1	EHW67_19315	glycoside hydrolase family 88 protein
EHW67_RS19495	Arenibacter aquaticus GUO	GH20	5.6e-112	0.97	337	8	548	336	155	509	WP_126164050.1	EHW67_19500	beta-N-acetylhexosaminidase
EHW67_RS19515	Arenibacter aquaticus GUO	GH109	2.2e-50	0.99	126	1	454	126	37	162	WP_126164054.1	EHW67_19520	Gfo/Idh/MocA family oxidoreductase
EHW67_RS19550	Arenibacter aquaticus GUO	CBM32	5.3e-18	0.84	124	6	621	110	346	475	WP_126164061.1	EHW67_19555	DUF5126 domain-containing protein
EHW67_RS19555	Arenibacter aquaticus GUO	CBM32	1.4e-21	0.91	124	10	1341	123	917	1041	WP_126164062.1	EHW67_19560	T9SS type A sorting domain-containing protein
EHW67_RS19580	Arenibacter aquaticus GUO	GH109	1.5e-23	0.94	126	1	458	120	40	157	WP_126164067.1	EHW67_19585	Gfo/Idh/MocA family oxidoreductase
EHW67_RS19965	Arenibacter aquaticus GUO	GT51	2.5e-57	0.96	177	7	751	177	66	241	WP_126164178.1	EHW67_19970	penicillin-binding protein
BUC31_RS00120	Maribacter aquivivus DSM 16478	GH73	2.1e-34	0.98	128	2	273	128	76	205	WP_073240350.1	SAMN04488007_0024	glucosaminidase domain-containing protein
BUC31_RS00685	Maribacter aquivivus DSM 16478	PL6	2.1e-133	0.99	372	2	772	371	26	410	WP_073240454.1	SAMN04488007_0139	DUF4957 domain-containing protein
BUC31_RS00690	Maribacter aquivivus DSM 16478	PL7	3.2e-73	0.98	267	4	350	265	50	338	WP_073240455.1	SAMN04488007_0140	polysaccharide lyase family 7 protein
BUC31_RS00695	Maribacter aquivivus DSM 16478	PL6	5.8e-143	0.99	372	2	778	370	26	396	WP_073240456.1	SAMN04488007_0141	DUF4957 domain-containing protein
BUC31_RS00700	Maribacter aquivivus DSM 16478	PL17	5.7e-53	0.98	139	1	742	137	401	535	WP_073240457.1	SAMN04488007_0142	alginate lyase family protein
BUC31_RS00875	Maribacter aquivivus DSM 16478	CBM48	2e-16	0.92	76	3	598	73	11	92	WP_073240488.1	SAMN04488007_0178	alpha amylase C-terminal domain-containing protein
BUC31_RS00875	Maribacter aquivivus DSM 16478	GH13	3.9e-78	0.99	301	1	598	299	148	447	WP_073240488.1	SAMN04488007_0178	alpha amylase C-terminal domain-containing protein
BUC31_RS00965	Maribacter aquivivus DSM 16478	PL38	7.5e-92	0.99	279	3	413	279	84	357	WP_084134920.1	SAMN04488007_0197	alginate lyase family protein
BUC31_RS01015	Maribacter aquivivus DSM 16478	GH113	4.2e-78	0.99	306	3	771	306	460	766	WP_073240513.1	SAMN04488007_0208	hypothetical protein
BUC31_RS01245	Maribacter aquivivus DSM 16478	GT19	9.4e-125	0.99	354	2	373	352	4	353	WP_073240555.1	SAMN04488007_0254	lipid-A-disaccharide synthase
BUC31_RS01320	Maribacter aquivivus DSM 16478	GH32	1.2e-100	0.97	293	1	527	286	52	357	WP_084134922.1	SAMN04488007_0269	glycoside hydrolase family 32 protein
BUC31_RS01340	Maribacter aquivivus DSM 16478	GT2	3.2e-20	0.75	170	1	234	129	9	130	WP_073240572.1	SAMN04488007_0273	glycosyltransferase family 2 protein
BUC31_RS01375	Maribacter aquivivus DSM 16478	CBM67	1.8e-30	0.94	176	1	801	167	35	218	WP_073240579.1	SAMN04488007_0280	family 78 glycoside hydrolase catalytic domain
BUC31_RS01375	Maribacter aquivivus DSM 16478	GH78	2.2e-91	0.98	504	6	801	502	275	779	WP_073240579.1	SAMN04488007_0280	family 78 glycoside hydrolase catalytic domain
BUC31_RS01385	Maribacter aquivivus DSM 16478	GT2	1.7e-22	0.83	170	2	229	143	6	139	WP_073240581.1	SAMN04488007_0282	glycosyltransferase family 2 protein
BUC31_RS01390	Maribacter aquivivus DSM 16478	GT2	1.4e-27	0.98	230	1	494	227	56	283	WP_073240582.1	SAMN04488007_0283	glycosyltransferase
BUC31_RS01640	Maribacter aquivivus DSM 16478	GH13	8.3e-177	0.99	375	1	591	374	31	426	WP_073240652.1	SAMN04488007_0333	alpha amylase C-terminal domain-containing protein
BUC31_RS01645	Maribacter aquivivus DSM 16478	GH65	5.1e-146	0.99	372	1	767	370	323	701	WP_073240654.1	SAMN04488007_0334	glycoside hydrolase family 65 protein
BUC31_RS01935	Maribacter aquivivus DSM 16478	GT2	1.1e-26	0.94	170	2	242	162	6	165	WP_073240750.1	SAMN04488007_0395	polyprenol monophosphomannose synthase
BUC31_RS02805	Maribacter aquivivus DSM 16478	GH13	2e-180	1	400	2	646	400	104	502	WP_073241056.1	SAMN04488007_0566	alpha amylase
BUC31_RS03900	Maribacter aquivivus DSM 16478	GH23	3.6e-25	0.87	135	2	526	120	159	293	WP_073243743.1	SAMN04488007_0786	LysM peptidoglycan-binding domain-containing protein
BUC31_RS03980	Maribacter aquivivus DSM 16478	GT4	1.4e-27	0.87	160	9	361	148	190	327	WP_084134938.1	SAMN04488007_0802	glycosyltransferase
BUC31_RS03990	Maribacter aquivivus DSM 16478	GT4	1.5e-22	0.86	160	9	366	146	186	324	WP_073241459.1	SAMN04488007_0804	glycosyltransferase
BUC31_RS03995	Maribacter aquivivus DSM 16478	GT4	3.1e-28	0.93	160	10	361	158	184	333	WP_073241461.1	SAMN04488007_0805	glycosyltransferase
BUC31_RS04040	Maribacter aquivivus DSM 16478	GT9	1.1e-34	0.9	225	2	334	205	59	290	WP_073241479.1	SAMN04488007_0813	glycosyltransferase family 9 protein
BUC31_RS04290	Maribacter aquivivus DSM 16478	GT51	2.3e-56	0.99	177	1	780	176	67	243	WP_073241569.1	SAMN04488007_0865	penicillin-binding protein
BUC31_RS04735	Maribacter aquivivus DSM 16478	GT2	6.3e-29	0.96	170	1	466	165	112	278	WP_073241735.1	SAMN04488007_0957	glycosyltransferase family 2 protein
BUC31_RS05045	Maribacter aquivivus DSM 16478	GT4	4.1e-33	0.93	160	7	514	155	312	461	WP_073241840.1	SAMN04488007_1020	GT4 family glycosyltransferase PelF
BUC31_RS05055	Maribacter aquivivus DSM 16478	GH166	2.6e-51	1	224	1	271	224	46	262	WP_073241844.1	SAMN04488007_1022	endo alpha-1,4 polygalactosaminidase
BUC31_RS05645	Maribacter aquivivus DSM 16478	GH114	2.9e-36	0.95	190	10	280	190	58	243	WP_073242023.1	SAMN04488007_1142	endo alpha-1,4 polygalactosaminidase
BUC31_RS05790	Maribacter aquivivus DSM 16478	GT4	3.9e-27	0.95	160	7	371	159	184	340	WP_084135001.1	SAMN04488007_1172	glycosyltransferase family 4 protein
BUC31_RS05885	Maribacter aquivivus DSM 16478	GT26	2.5e-51	0.99	171	2	246	171	54	226	WP_073243784.1	SAMN04488007_1191	WecB/TagA/CpsF family glycosyltransferase
BUC31_RS05900	Maribacter aquivivus DSM 16478	GT2	5e-18	0.76	170	1	301	130	5	129	WP_073242130.1	SAMN04488007_1194	glycosyltransferase family 2 protein
BUC31_RS05910	Maribacter aquivivus DSM 16478	GT2	1.2e-25	0.78	170	1	261	133	5	143	WP_073242134.1	SAMN04488007_1196	glycosyltransferase
BUC31_RS05915	Maribacter aquivivus DSM 16478	GT4	7.1e-26	0.79	160	7	390	133	210	336	WP_073242136.1	SAMN04488007_1197	glycosyltransferase
BUC31_RS05920	Maribacter aquivivus DSM 16478	GT4	1.1e-17	0.94	160	2	329	152	155	293	WP_073242138.1	SAMN04488007_1198	glycosyltransferase family 4 protein
BUC31_RS05935	Maribacter aquivivus DSM 16478	GT4	6.3e-18	0.75	160	11	373	131	186	304	WP_084134953.1	SAMN04488007_1202	glycosyltransferase
BUC31_RS06055	Maribacter aquivivus DSM 16478	GH1	7.3e-149	0.99	429	3	445	427	4	444	WP_139251903.1	SAMN04488007_1226	beta-glucosidase
BUC31_RS06085	Maribacter aquivivus DSM 16478	GH109	2.5e-47	0.98	126	2	450	126	36	160	WP_073242191.1	SAMN04488007_1232	Gfo/Idh/MocA family oxidoreductase
BUC31_RS06115	Maribacter aquivivus DSM 16478	GH109	5.5e-23	0.98	126	2	463	125	54	169	WP_073242203.1	SAMN04488007_1238	Gfo/Idh/MocA family oxidoreductase
BUC31_RS06325	Maribacter aquivivus DSM 16478	GT30	1.4e-45	0.93	177	11	415	176	46	207	WP_073242274.1	SAMN04488007_1283	3-deoxy-D-manno-octulosonic acid transferase
BUC31_RS06470	Maribacter aquivivus DSM 16478	CBM9	5.2e-21	0.81	182	1	876	148	44	199	WP_073242322.1	SAMN04488007_1312	carbohydrate binding family 9 domain-containing protein
BUC31_RS06935	Maribacter aquivivus DSM 16478	GT2	3.9e-20	0.77	170	2	284	133	5	146	WP_073242482.1	SAMN04488007_1405	glycosyltransferase
BUC31_RS07365	Maribacter aquivivus DSM 16478	GT5	8.4e-114	0.99	472	3	511	469	5	507	WP_073242631.1	SAMN04488007_1492	glycogen/starch synthase
BUC31_RS08180	Maribacter aquivivus DSM 16478	GH109	1.8e-25	0.96	126	2	439	123	51	176	WP_073242921.1	SAMN04488007_1656	Gfo/Idh/MocA family oxidoreductase
BUC31_RS08210	Maribacter aquivivus DSM 16478	GH29	6.2e-108	0.96	346	13	496	346	19	389	WP_073242933.1	SAMN04488007_1662	alpha-L-fucosidase
BUC31_RS08215	Maribacter aquivivus DSM 16478	GH16	1.1e-96	1	242	1	386	242	135	381	WP_139251943.1	SAMN04488007_1663	HYR domain-containing protein
BUC31_RS08250	Maribacter aquivivus DSM 16478	GH29	9.2e-117	0.95	346	16	515	346	25	402	WP_073242949.1	SAMN04488007_1670	alpha-L-fucosidase
BUC31_RS08260	Maribacter aquivivus DSM 16478	GH29	8.6e-99	0.95	346	15	522	345	20	392	WP_073243826.1	SAMN04488007_1672	alpha-L-fucosidase
BUC31_RS08265	Maribacter aquivivus DSM 16478	GH29	4.4e-104	0.96	346	13	500	346	11	383	WP_073243827.1	SAMN04488007_1673	alpha-L-fucosidase
BUC31_RS08270	Maribacter aquivivus DSM 16478	GH2	3.3e-122	0.95	752	31	942	749	39	818	WP_073242953.1	SAMN04488007_1674	beta-galactosidase
BUC31_RS08275	Maribacter aquivivus DSM 16478	GH117	2e-49	0.67	211	2	413	143	87	241	WP_073242955.1	SAMN04488007_1675	family 43 glycosylhydrolase
BUC31_RS08280	Maribacter aquivivus DSM 16478	GH16	5.8e-104	1	242	1	296	242	51	290	WP_073242957.1	SAMN04488007_1676	family 16 glycosylhydrolase
BUC31_RS08315	Maribacter aquivivus DSM 16478	GH2	8.1e-98	0.65	752	44	999	534	209	795	WP_170861936.1	SAMN04488007_1683	glycoside hydrolase family 2
BUC31_RS08320	Maribacter aquivivus DSM 16478	GH117	5.2e-31	0.79	211	43	370	210	184	345	WP_073242969.1	SAMN04488007_1684	family 43 glycosylhydrolase
BUC31_RS08370	Maribacter aquivivus DSM 16478	GH16	5.1e-91	1	224	1	287	224	66	286	WP_073242987.1	SAMN04488007_1694	family 16 glycosylhydrolase
BUC31_RS08435	Maribacter aquivivus DSM 16478	GH2	6.1e-118	0.66	752	26	843	526	24	651	WP_073243009.1	SAMN04488007_1707	DUF4982 domain-containing protein
BUC31_RS08460	Maribacter aquivivus DSM 16478	GH16	5.2e-95	0.99	246	2	314	246	73	311	WP_073243018.1	SAMN04488007_1712	family 16 glycosylhydrolase
BUC31_RS08520	Maribacter aquivivus DSM 16478	CE1	1.6e-40	0.95	227	4	265	220	29	258	WP_073243041.1	SAMN04488007_1724	prolyl oligopeptidase family serine peptidase
BUC31_RS08570	Maribacter aquivivus DSM 16478	GH16	1e-88	1	246	1	356	246	77	351	WP_073243061.1	SAMN04488007_1735	hypothetical protein
BUC31_RS08575	Maribacter aquivivus DSM 16478	GH88	6.1e-126	0.98	329	5	394	328	71	390	WP_073243063.1	SAMN04488007_1737	glycoside hydrolase family 88 protein
BUC31_RS09445	Maribacter aquivivus DSM 16478	GT2	6.5e-20	0.82	170	2	264	141	10	140	WP_073243361.1	SAMN04488007_1915	glycosyltransferase family 2 protein
BUC31_RS09450	Maribacter aquivivus DSM 16478	GT9	9.4e-28	0.92	225	3	357	210	72	317	WP_139251917.1	SAMN04488007_1916	glycosyltransferase family 9 protein
BUC31_RS09485	Maribacter aquivivus DSM 16478	GH20	3.2e-105	0.97	337	8	536	336	173	488	WP_073243374.1	SAMN04488007_1923	family 20 glycosylhydrolase
BUC31_RS09545	Maribacter aquivivus DSM 16478	GT83	2.6e-74	0.93	540	6	552	506	3	505	WP_073243394.1	SAMN04488007_1935	glycosyltransferase family 39 protein
BUC31_RS09555	Maribacter aquivivus DSM 16478	GT2	6e-30	0.86	170	1	319	148	10	148	WP_073243399.1	SAMN04488007_1937	glycosyltransferase family 2 protein
BUC31_RS09590	Maribacter aquivivus DSM 16478	CBM9	1.3e-32	0.99	182	2	244	182	40	242	WP_073243411.1	SAMN04488007_1944	sugar-binding protein
BUC31_RS09960	Maribacter aquivivus DSM 16478	GT2	2.2e-23	0.95	170	2	379	164	142	306	WP_073243536.1	SAMN04488007_2018	response regulator
BUC31_RS09975	Maribacter aquivivus DSM 16478	GH5	1.8e-119	0.99	254	2	512	254	223	475	WP_073243543.1	SAMN04488007_2021	cellulase family glycosylhydrolase
BUC31_RS09990	Maribacter aquivivus DSM 16478	GT2	7.6e-24	0.98	170	2	388	169	151	320	WP_073243549.1	SAMN04488007_2024	glycosyltransferase
BUC31_RS10460	Maribacter aquivivus DSM 16478	CE14	3.1e-17	0.91	124	1	843	114	45	157	WP_073243947.1	SAMN04488007_2119	PIG-L family deacetylase
BUC31_RS10505	Maribacter aquivivus DSM 16478	CE14	6.3e-24	0.99	124	1	238	124	6	111	WP_073243963.1	SAMN04488007_2128	bacillithiol biosynthesis deacetylase BshB1
BUC31_RS10785	Maribacter aquivivus DSM 16478	CE11	7.1e-76	0.86	271	1	466	233	8	241	WP_073244063.1	SAMN04488007_2185	bifunctional UDP-3-O-[3-hydroxymyristoyl] N-acetylglucosamine deacetylase/3-hydroxyacyl-ACP dehydratase
BUC31_RS11065	Maribacter aquivivus DSM 16478	GT2	8e-23	1	230	1	476	230	61	332	WP_073244167.1	SAMN04488007_2241	glycosyltransferase family 2 protein
BUC31_RS11190	Maribacter aquivivus DSM 16478	PL7	1.8e-69	0.9	267	25	368	265	67	348	WP_073244214.1	SAMN04488007_2267	polysaccharide lyase family 7 protein
BUC31_RS11405	Maribacter aquivivus DSM 16478	AA12	4.5e-21	0.86	401	13	395	356	49	347	WP_073244295.1	SAMN04488007_2310	sorbosone dehydrogenase family protein
BUC31_RS11840	Maribacter aquivivus DSM 16478	GH168	2.1e-16	0.99	277	1	428	276	99	380	WP_073244440.1	SAMN04488007_2398	hypothetical protein
BUC31_RS12065	Maribacter aquivivus DSM 16478	GT4	6.9e-24	0.89	160	9	367	151	195	332	WP_073244515.1	SAMN04488007_2444	glycosyltransferase
BUC31_RS12080	Maribacter aquivivus DSM 16478	GT4	3.8e-18	0.93	160	9	383	157	197	352	WP_073244521.1	SAMN04488007_2447	glycosyltransferase family 4 protein
BUC31_RS12720	Maribacter aquivivus DSM 16478	GT2	1.5e-26	0.97	170	1	335	166	6	169	WP_073244754.1	SAMN04488007_2577	glycosyltransferase
BUC31_RS13265	Maribacter aquivivus DSM 16478	GH23	1.8e-22	0.91	135	5	318	128	106	241	WP_073244917.1	SAMN04488007_2686	lytic transglycosylase domain-containing protein
BUC31_RS13300	Maribacter aquivivus DSM 16478	GT2	6.7e-30	0.76	170	1	319	131	4	136	WP_073244931.1	SAMN04488007_2693	glycosyltransferase
BUC31_RS13395	Maribacter aquivivus DSM 16478	GH15	5.4e-72	0.98	361	5	600	360	222	582	WP_073244969.1	SAMN04488007_2712	glycoside hydrolase family 15 protein
BUC31_RS13400	Maribacter aquivivus DSM 16478	GT20	4.8e-178	0.97	475	13	737	473	2	470	WP_073244971.1	SAMN04488007_2713	bifunctional alpha,alpha-trehalose-phosphate synthase (UDP-forming)/trehalose-phosphatase
BUC31_RS13605	Maribacter aquivivus DSM 16478	GT2	5.8e-16	0.7	170	1	234	120	3	116	WP_073245046.1	SAMN04488007_2754	glycosyltransferase
BUC31_RS13715	Maribacter aquivivus DSM 16478	CE14	2.4e-23	0.99	124	1	296	124	58	176	WP_084135045.1	SAMN04488007_2776	PIG-L family deacetylase
BUC31_RS13975	Maribacter aquivivus DSM 16478	GH2	1.7e-226	0.98	752	14	1063	751	54	942	WP_073245188.1	SAMN04488007_2827	DUF4981 domain-containing protein
BUC31_RS14605	Maribacter aquivivus DSM 16478	GH5	1.7e-90	0.99	276	2	384	275	83	355	WP_073245446.1	SAMN04488007_2954	glycoside hydrolase family 5 protein
BUC31_RS14625	Maribacter aquivivus DSM 16478	GH130	1.2e-76	0.93	296	9	374	285	61	372	WP_073245452.1	SAMN04488007_2958	hypothetical protein
BUC31_RS14650	Maribacter aquivivus DSM 16478	GH109	2.2e-23	0.93	126	2	457	119	41	156	WP_073245460.1	SAMN04488007_2963	Gfo/Idh/MocA family oxidoreductase
BUC31_RS15260	Maribacter aquivivus DSM 16478	GH31	4.1e-167	1	427	1	800	427	229	673	WP_073245671.1	SAMN04488007_3086	DUF4968 domain-containing protein
BUC31_RS15265	Maribacter aquivivus DSM 16478	CBM48	7.3e-18	0.89	76	2	631	70	29	116	WP_073245677.1	SAMN04488007_3087	1,4-alpha-glucan branching protein GlgB
BUC31_RS15265	Maribacter aquivivus DSM 16478	GH13	4.7e-156	1	301	1	631	301	183	483	WP_073245677.1	SAMN04488007_3087	1,4-alpha-glucan branching protein GlgB
BUC31_RS15680	Maribacter aquivivus DSM 16478	GT51	1.5e-55	0.97	177	5	753	177	70	247	WP_073246015.1	SAMN04488007_3172	transglycosylase domain-containing protein
BUC31_RS15695	Maribacter aquivivus DSM 16478	CBM9	4.5e-18	0.87	182	2	732	161	38	207	WP_073246017.1	SAMN04488007_3175	carbohydrate binding family 9 domain-containing protein
BUC31_RS15915	Maribacter aquivivus DSM 16478	GH109	5.4e-16	0.9	126	1	478	114	36	142	WP_073246089.1	SAMN04488007_3219	Gfo/Idh/MocA family oxidoreductase
BUC31_RS16170	Maribacter aquivivus DSM 16478	GH3	2.3e-61	0.97	216	5	521	215	90	317	WP_073246192.1	SAMN04488007_3270	glycoside hydrolase
BUC31_RS16210	Maribacter aquivivus DSM 16478	CE1	1.9e-28	0.9	227	4	237	208	33	216	WP_073246871.1	SAMN04488007_3278	prolyl oligopeptidase family serine peptidase
BUC31_RS16335	Maribacter aquivivus DSM 16478	GH3	4.3e-55	0.98	216	5	969	216	99	325	WP_073246259.1	SAMN04488007_3303	serine hydrolase
BUC31_RS16340	Maribacter aquivivus DSM 16478	GT4	3.6e-36	0.93	160	6	379	155	195	341	WP_073246261.1	SAMN04488007_3304	N-acetyl-alpha-D-glucosaminyl L-malate synthase BshA
BUC31_RS16370	Maribacter aquivivus DSM 16478	CBM13	1.2e-19	0.69	188	5	2260	135	813	945	WP_073246273.1	SAMN04488007_3311	PKD domain-containing protein
BUC31_RS16380	Maribacter aquivivus DSM 16478	GT2	1.2e-28	0.98	170	2	265	168	8	179	WP_170861983.1	SAMN04488007_3313	polyprenol monophosphomannose synthase
BUC31_RS16410	Maribacter aquivivus DSM 16478	GT4	6.7e-31	0.97	160	3	375	158	189	346	WP_073246282.1	SAMN04488007_3319	glycosyltransferase family 4 protein
BUC31_RS16425	Maribacter aquivivus DSM 16478	GT4	7.2e-29	0.93	160	3	385	152	199	348	WP_073246286.1	SAMN04488007_3322	glycosyltransferase
BUC31_RS16430	Maribacter aquivivus DSM 16478	GT4	4e-22	0.93	160	8	350	156	177	320	WP_073246288.1	SAMN04488007_3323	glycosyltransferase family 4 protein
BUC31_RS16435	Maribacter aquivivus DSM 16478	GT4	7.6e-27	0.91	160	7	362	152	190	329	WP_073246290.1	SAMN04488007_3324	glycosyltransferase
BUC31_RS16450	Maribacter aquivivus DSM 16478	GT4	1e-29	0.93	160	4	354	153	169	320	WP_073246296.1	SAMN04488007_3327	glycosyltransferase family 4 protein
BUC31_RS16460	Maribacter aquivivus DSM 16478	PL1	5.2e-21	0.91	183	15	659	181	272	462	WP_073246300.1	SAMN04488007_3329	hypothetical protein
BUC31_RS17045	Maribacter aquivivus DSM 16478	CE1	1.2e-16	0.86	227	12	219	207	11	201	WP_073246515.1	SAMN04488007_3453	alpha/beta fold hydrolase
BUC31_RS17065	Maribacter aquivivus DSM 16478	GT2	1.7e-30	0.98	170	1	335	168	7	173	WP_073246523.1	SAMN04488007_3457	glycosyltransferase family 2 protein
BUC31_RS17475	Maribacter aquivivus DSM 16478	GH43	2.5e-164	1	310	1	339	310	22	331	WP_073246663.1	SAMN04488007_3541	glycoside hydrolase family 43 protein
BUC31_RS17485	Maribacter aquivivus DSM 16478	GH10	2.3e-107	0.99	303	2	384	302	42	377	WP_073246666.1	SAMN04488007_3543	endo-1,4-beta-xylanase
BUC31_RS17780	Maribacter aquivivus DSM 16478	GH16	3.8e-76	1	230	1	296	230	59	293	WP_073246770.1	SAMN04488007_3602	glycoside hydrolase family 16 protein
BUC31_RS17795	Maribacter aquivivus DSM 16478	GT27	4.3e-21	0.79	295	2	333	236	5	231	WP_073246777.1	SAMN04488007_3605	glycosyltransferase family 2 protein
BUC31_RS18165	Maribacter aquivivus DSM 16478	GT28	2.2e-47	0.99	157	1	362	157	193	349	WP_073246945.1	SAMN04488007_3681	undecaprenyldiphospho-muramoylpentapeptide beta-N-acetylglucosaminyltransferase
BUC31_RS18770	Maribacter aquivivus DSM 16478	PL7	7.6e-52	1	231	1	304	231	57	303	WP_073247151.1	SAMN04488007_3804	polysaccharide lyase family 7 protein
BUC31_RS18775	Maribacter aquivivus DSM 16478	PL7	9e-59	1	231	1	303	231	52	303	WP_073247153.1	SAMN04488007_3805	polysaccharide lyase family 7 protein
BUC31_RS19445	Maribacter aquivivus DSM 16478	GH13	6.1e-116	1	289	1	660	289	196	520	WP_073247396.1	SAMN04488007_3940	type I pullulanase
BUC31_RS19640	Maribacter aquivivus DSM 16478	GH3	1.9e-64	0.98	216	3	757	215	100	321	WP_073247458.1	SAMN04488007_3980	beta-glucosidase BglX
BUC31_RS20095	Maribacter aquivivus DSM 16478	GH16	7.7e-60	0.96	230	10	331	230	96	330	WP_139251939.1		family 16 glycosylhydrolase
BUC31_RS20365	Maribacter aquivivus DSM 16478	CBM13	6.1e-18	0.77	188	4	1002	148	790	936	WP_170861974.1	SAMN04488007_3315	PQQ-dependent sugar dehydrogenase
DFQ03_RS00150	Maribacter caenipelagi CECT 8455	CE11	1.3e-76	0.86	271	1	466	233	8	241	WP_133671021.1	DFQ03_0032	bifunctional UDP-3-O-[3-hydroxymyristoyl] N-acetylglucosamine deacetylase/3-hydroxyacyl-ACP dehydratase
DFQ03_RS00380	Maribacter caenipelagi CECT 8455	GH109	2.6e-16	0.93	126	3	378	120	43	156	WP_133671063.1	DFQ03_0079	Gfo/Idh/MocA family oxidoreductase
DFQ03_RS00425	Maribacter caenipelagi CECT 8455	CE14	3.5e-23	0.99	124	1	238	124	6	111	WP_133671069.1	DFQ03_0088	bacillithiol biosynthesis deacetylase BshB1
DFQ03_RS00470	Maribacter caenipelagi CECT 8455	CE14	3.4e-17	0.9	124	1	843	113	45	156	WP_133671078.1	DFQ03_0097	LmbE family protein
DFQ03_RS00685	Maribacter caenipelagi CECT 8455	CBM47	5.2e-23	0.98	128	2	306	128	28	151	WP_133671117.1	DFQ03_0140	hypothetical protein
DFQ03_RS01560	Maribacter caenipelagi CECT 8455	GH23	1.4e-25	0.87	135	2	526	120	159	293	WP_133671929.1	DFQ03_0338	LysM peptidoglycan-binding domain-containing protein
DFQ03_RS01650	Maribacter caenipelagi CECT 8455	GT4	3.3e-20	0.84	160	23	379	157	216	346	WP_133671293.1	DFQ03_0357	glycosyltransferase family 4 protein
DFQ03_RS01665	Maribacter caenipelagi CECT 8455	GT26	4e-64	0.99	171	2	249	171	60	230	WP_133671296.1	DFQ03_0360	WecB/TagA/CpsF family glycosyltransferase
DFQ03_RS01700	Maribacter caenipelagi CECT 8455	GT9	3.7e-32	0.88	225	2	334	201	59	287	WP_133671933.1	DFQ03_0367	glycosyltransferase family 9 protein
DFQ03_RS01970	Maribacter caenipelagi CECT 8455	GT51	6e-58	0.99	177	1	781	176	67	244	WP_133671349.1	DFQ03_0420	penicillin-binding protein
DFQ03_RS02190	Maribacter caenipelagi CECT 8455	GH95	3.3e-275	0.99	722	3	811	717	31	796	WP_133671390.1	DFQ03_0465	glycoside hydrolase family 95 protein
DFQ03_RS02400	Maribacter caenipelagi CECT 8455	GT2	6.3e-29	0.96	170	1	466	165	112	278	WP_133671432.1	DFQ03_0509	glycosyltransferase family 2 protein
DFQ03_RS02700	Maribacter caenipelagi CECT 8455	GT4	2.4e-34	0.94	160	8	514	158	313	464	WP_133671485.1	DFQ03_0570	DUF3492 domain-containing protein
DFQ03_RS02710	Maribacter caenipelagi CECT 8455	GH166	7.6e-57	0.99	224	2	268	224	47	262	WP_133671487.1	DFQ03_0572	hypothetical protein
DFQ03_RS03825	Maribacter caenipelagi CECT 8455	CBM9	2.6e-41	0.84	182	1	362	153	49	224	WP_133671680.1	DFQ03_0800	carbohydrate-binding family 9-like protein
DFQ03_RS03850	Maribacter caenipelagi CECT 8455	GH1	2.7e-153	0.99	429	3	453	427	12	452	WP_133671685.1	DFQ03_0805	beta-glucosidase
DFQ03_RS03880	Maribacter caenipelagi CECT 8455	GH109	2.9e-46	0.98	126	2	450	126	36	160	WP_133671690.1	DFQ03_0811	Gfo/Idh/MocA family oxidoreductase
DFQ03_RS03910	Maribacter caenipelagi CECT 8455	GH109	7.6e-22	0.98	126	2	463	125	54	169	WP_133671695.1	DFQ03_0817	Gfo/Idh/MocA family oxidoreductase
DFQ03_RS04105	Maribacter caenipelagi CECT 8455	GT30	3.5e-46	0.94	177	10	415	176	45	207	WP_133671731.1	DFQ03_0858	3-deoxy-D-manno-octulosonic acid transferase
DFQ03_RS04250	Maribacter caenipelagi CECT 8455	CBM9	1.8e-19	0.81	182	1	876	148	44	199	WP_133671754.1	DFQ03_0887	carbohydrate binding family 9 domain-containing protein
DFQ03_RS04405	Maribacter caenipelagi CECT 8455	GH13	8.8e-116	1	343	1	484	343	34	377	WP_133671782.1	DFQ03_0917	sucrose phosphorylase
DFQ03_RS04725	Maribacter caenipelagi CECT 8455	GT2	1.7e-21	0.76	170	2	284	132	5	142	WP_133671875.1	DFQ03_0981	glycosyltransferase family 2 protein
DFQ03_RS05155	Maribacter caenipelagi CECT 8455	GT5	1.6e-112	0.99	472	3	511	469	5	507	WP_133672066.1	DFQ03_1069	glycosyltransferase
DFQ03_RS05570	Maribacter caenipelagi CECT 8455	CE1	1.8e-23	0.84	227	1	275	191	37	232	WP_133672190.1	DFQ03_1154	alpha/beta hydrolase
DFQ03_RS06205	Maribacter caenipelagi CECT 8455	GH32	3e-94	1	293	1	535	293	50	373	WP_133672301.1	DFQ03_1285	glycoside hydrolase family 32 protein
DFQ03_RS06935	Maribacter caenipelagi CECT 8455	GH109	8.5e-23	0.93	126	1	449	118	43	156	WP_133672439.1	DFQ03_1435	Gfo/Idh/MocA family oxidoreductase
DFQ03_RS07140	Maribacter caenipelagi CECT 8455	GT2	6.5e-21	0.83	170	2	264	143	10	142	WP_133672478.1	DFQ03_1475	glycosyltransferase family 2 protein
DFQ03_RS07180	Maribacter caenipelagi CECT 8455	GH20	8e-105	0.97	337	8	536	335	173	487	WP_133672486.1	DFQ03_1483	family 20 glycosylhydrolase
DFQ03_RS07240	Maribacter caenipelagi CECT 8455	GT83	2.3e-72	0.88	540	6	552	482	3	486	WP_133672496.1	DFQ03_1495	glycosyltransferase family 39 protein
DFQ03_RS07250	Maribacter caenipelagi CECT 8455	GT2	6.6e-30	0.86	170	1	319	148	10	148	WP_133672498.1	DFQ03_1497	glycosyltransferase family 2 protein
DFQ03_RS07280	Maribacter caenipelagi CECT 8455	CBM9	2e-32	0.99	182	2	244	182	40	242	WP_133672504.1	DFQ03_1503	sugar-binding protein
DFQ03_RS07650	Maribacter caenipelagi CECT 8455	GT2	2e-23	0.95	170	2	379	163	142	305	WP_133672571.1	DFQ03_1580	response regulator
DFQ03_RS07665	Maribacter caenipelagi CECT 8455	GH5	6.9e-121	0.99	254	2	512	254	223	475	WP_133672574.1	DFQ03_1583	cellulase family glycosylhydrolase
DFQ03_RS07680	Maribacter caenipelagi CECT 8455	GT2	1.7e-24	0.98	170	2	388	169	151	320	WP_133672577.1	DFQ03_1586	glycosyltransferase
DFQ03_RS08025	Maribacter caenipelagi CECT 8455	GT2	8.9e-24	1	230	1	476	230	61	332	WP_133672667.1	DFQ03_1657	glycosyltransferase family 2 protein
DFQ03_RS08135	Maribacter caenipelagi CECT 8455	PL7	1.2e-70	0.9	267	26	366	265	66	346	WP_133672687.1	DFQ03_1681	polysaccharide lyase family 7 protein
DFQ03_RS08290	Maribacter caenipelagi CECT 8455	AA12	4.4e-21	0.86	401	13	395	358	49	349	WP_133672714.1	DFQ03_1714	sorbosone dehydrogenase family protein
DFQ03_RS09285	Maribacter caenipelagi CECT 8455	GT2	3.1e-27	0.99	170	1	335	169	6	172	WP_133672895.1	DFQ03_1919	glycosyltransferase
DFQ03_RS09815	Maribacter caenipelagi CECT 8455	GH23	9.2e-23	0.93	135	2	318	128	103	241	WP_133672990.1	DFQ03_2027	lytic transglycosylase domain-containing protein
DFQ03_RS09850	Maribacter caenipelagi CECT 8455	GT2	4.2e-30	0.76	170	1	319	131	4	136	WP_133672997.1	DFQ03_2034	glycosyltransferase
DFQ03_RS09945	Maribacter caenipelagi CECT 8455	GH15	1.5e-72	0.99	361	4	600	360	221	582	WP_133673016.1	DFQ03_2053	glycoside hydrolase family 15 protein
DFQ03_RS09950	Maribacter caenipelagi CECT 8455	GT20	6.5e-176	0.97	475	13	737	473	2	470	WP_133673017.1	DFQ03_2054	bifunctional alpha,alpha-trehalose-phosphate synthase (UDP-forming)/trehalose-phosphatase
DFQ03_RS10085	Maribacter caenipelagi CECT 8455	CE1	6.2e-16	0.89	227	7	639	210	381	606	WP_133673042.1	DFQ03_2082	S9 family peptidase
DFQ03_RS10195	Maribacter caenipelagi CECT 8455	GH109	3.1e-22	0.98	126	1	373	125	3	117	WP_133673064.1	DFQ03_2104	Gfo/Idh/MocA family oxidoreductase
DFQ03_RS10475	Maribacter caenipelagi CECT 8455	GH2	4.8e-224	0.97	752	19	1063	751	59	942	WP_133673112.1	DFQ03_2161	DUF4981 domain-containing protein
DFQ03_RS10865	Maribacter caenipelagi CECT 8455	GH29	6.5e-74	0.83	346	48	738	334	55	385	WP_133673523.1	DFQ03_2242	alpha-1,3/4-fucosidase
DFQ03_RS10865	Maribacter caenipelagi CECT 8455	CBM32	1.8e-18	0.92	124	8	738	122	610	734	WP_133673523.1	DFQ03_2242	alpha-1,3/4-fucosidase
DFQ03_RS11120	Maribacter caenipelagi CECT 8455	CBM9	4.2e-18	0.98	182	2	726	180	35	218	WP_133673525.1	DFQ03_2291	carbohydrate binding family 9 domain-containing protein
DFQ03_RS11260	Maribacter caenipelagi CECT 8455	GH130	2.7e-78	0.93	296	9	374	285	61	372	WP_133673283.1	DFQ03_2319	hypothetical protein
DFQ03_RS11285	Maribacter caenipelagi CECT 8455	GH109	1.8e-22	0.94	126	2	457	120	41	157	WP_133673288.1	DFQ03_2324	Gfo/Idh/MocA family oxidoreductase
DFQ03_RS11455	Maribacter caenipelagi CECT 8455	GH85	2.5e-91	0.98	315	5	635	314	89	394	WP_166637465.1	DFQ03_2360	hypothetical protein
DFQ03_RS11575	Maribacter caenipelagi CECT 8455	GH127	3.8e-198	1	524	1	660	524	50	594	WP_133673344.1	DFQ03_2385	glycoside hydrolase family 127 protein
DFQ03_RS11580	Maribacter caenipelagi CECT 8455	GH51	4.5e-139	0.72	630	84	518	540	27	515	WP_133673345.1	DFQ03_2386	alpha-N-arabinofuranosidase
DFQ03_RS11600	Maribacter caenipelagi CECT 8455	GH95	4.4e-294	0.98	722	6	820	715	23	755	WP_133673347.1	DFQ03_2391	glycoside hydrolase family 95 protein
DFQ03_RS11605	Maribacter caenipelagi CECT 8455	GH43	1.7e-102	1	271	1	524	271	28	295	WP_133673348.1	DFQ03_2392	glycosyl hydrolase 43 family protein
DFQ03_RS11610	Maribacter caenipelagi CECT 8455	CE1	1.7e-53	0.96	227	2	390	221	154	385	WP_133673349.1	DFQ03_2393	esterase
DFQ03_RS11615	Maribacter caenipelagi CECT 8455	CE1	1.1e-53	0.97	227	1	368	222	152	364	WP_133673350.1	DFQ03_2394	esterase
DFQ03_RS11620	Maribacter caenipelagi CECT 8455	CE1	8.2e-53	0.96	227	1	388	220	149	382	WP_133673351.1	DFQ03_2395	esterase
DFQ03_RS11625	Maribacter caenipelagi CECT 8455	CE1	6.4e-44	0.95	227	1	400	217	169	387	WP_133673352.1	DFQ03_2396	esterase
DFQ03_RS11635	Maribacter caenipelagi CECT 8455	CE15	7.7e-87	0.99	269	2	452	267	75	449	WP_133673354.1	DFQ03_2398	acetylxylan esterase
DFQ03_RS11640	Maribacter caenipelagi CECT 8455	GH43	6.5e-102	0.99	281	2	582	281	62	356	WP_133673355.1	DFQ03_2399	glycoside hydrolase family 43 protein
DFQ03_RS11650	Maribacter caenipelagi CECT 8455	CE1	1.3e-46	0.94	227	7	383	220	148	378	WP_133673357.1	DFQ03_2401	esterase
DFQ03_RS11655	Maribacter caenipelagi CECT 8455	CE1	1.5e-47	0.97	227	1	360	222	140	357	WP_133673358.1	DFQ03_2402	esterase
DFQ03_RS11660	Maribacter caenipelagi CECT 8455	GH8	6.9e-79	0.93	320	21	421	319	83	410	WP_133673359.1	DFQ03_2403	glycoside hydrolase
DFQ03_RS11670	Maribacter caenipelagi CECT 8455	CE1	1.6e-56	0.95	227	1	902	217	312	531	WP_133673361.1	DFQ03_2405	esterase
DFQ03_RS11770	Maribacter caenipelagi CECT 8455	CBM67	8.4e-32	0.9	176	11	1206	170	394	570	WP_133673377.1	DFQ03_2425	alpha-L-rhamnosidase
DFQ03_RS11770	Maribacter caenipelagi CECT 8455	GH78	3.1e-157	1	504	2	1206	504	607	1160	WP_133673377.1	DFQ03_2425	alpha-L-rhamnosidase
DFQ03_RS12110	Maribacter caenipelagi CECT 8455	GH31	8.6e-166	1	427	1	800	427	229	673	WP_133673436.1	DFQ03_2493	glycoside hydrolase family 31 protein
DFQ03_RS12115	Maribacter caenipelagi CECT 8455	CBM48	2.9e-18	0.89	76	2	631	70	29	116	WP_133673437.1	DFQ03_2494	1,4-alpha-glucan branching protein GlgB
DFQ03_RS12115	Maribacter caenipelagi CECT 8455	GH13	3.3e-155	1	301	1	631	301	183	483	WP_133673437.1	DFQ03_2494	1,4-alpha-glucan branching protein GlgB
DFQ03_RS12525	Maribacter caenipelagi CECT 8455	GT51	2.1e-56	0.98	177	4	752	177	69	247	WP_133673513.1	DFQ03_2577	penicillin-binding protein
DFQ03_RS12540	Maribacter caenipelagi CECT 8455	CBM9	9.4e-19	0.88	182	2	732	162	38	208	WP_133673515.1	DFQ03_2580	carbohydrate binding family 9 domain-containing protein
DFQ03_RS12740	Maribacter caenipelagi CECT 8455	GH109	6.9e-16	0.9	126	1	478	114	36	142	WP_133673569.1	DFQ03_2623	Gfo/Idh/MocA family oxidoreductase
DFQ03_RS12845	Maribacter caenipelagi CECT 8455	GH5	4.9e-106	1	237	1	357	237	75	311	WP_133673589.1	DFQ03_2644	glycoside hydrolase family 5 protein
DFQ03_RS13005	Maribacter caenipelagi CECT 8455	GH3	1.8e-61	0.97	216	5	518	215	90	317	WP_133673616.1	DFQ03_2675	glycoside hydrolase family 3 protein
DFQ03_RS13045	Maribacter caenipelagi CECT 8455	CE1	5.7e-28	0.9	227	4	237	208	33	216	WP_133673624.1	DFQ03_2683	prolyl oligopeptidase family serine peptidase
DFQ03_RS13145	Maribacter caenipelagi CECT 8455	GH3	1.1e-54	0.98	216	5	969	216	99	325	WP_133673641.1	DFQ03_2703	serine hydrolase
DFQ03_RS13150	Maribacter caenipelagi CECT 8455	GT4	8.3e-37	0.94	160	6	379	156	195	342	WP_133673642.1	DFQ03_2704	N-acetyl-alpha-D-glucosaminyl L-malate synthase BshA
DFQ03_RS13180	Maribacter caenipelagi CECT 8455	CBM13	1.3e-19	0.7	188	4	2172	135	812	945	WP_133673648.1	DFQ03_2710	PKD domain-containing protein
DFQ03_RS13190	Maribacter caenipelagi CECT 8455	GT2	5.3e-28	0.97	170	2	264	167	7	177	WP_133673650.1	DFQ03_2712	polyprenol monophosphomannose synthase
DFQ03_RS13210	Maribacter caenipelagi CECT 8455	GT4	3.8e-26	0.96	160	4	379	158	193	348	WP_133673653.1	DFQ03_2717	glycosyltransferase family 4 protein
DFQ03_RS13215	Maribacter caenipelagi CECT 8455	GT4	7.2e-31	0.97	160	2	378	157	188	345	WP_133673654.1	DFQ03_2718	glycosyltransferase family 4 protein
DFQ03_RS13230	Maribacter caenipelagi CECT 8455	GT4	3.3e-29	0.91	160	7	385	152	203	348	WP_133673657.1	DFQ03_2721	glycosyltransferase family 4 protein
DFQ03_RS13235	Maribacter caenipelagi CECT 8455	GT4	1.9e-22	0.91	160	10	350	156	179	320	WP_133673658.1	DFQ03_2722	glycosyltransferase
DFQ03_RS13240	Maribacter caenipelagi CECT 8455	GT4	1.1e-25	0.84	160	6	355	140	182	310	WP_133673659.1	DFQ03_2723	glycosyltransferase
DFQ03_RS13250	Maribacter caenipelagi CECT 8455	GT4	4.6e-36	0.96	160	3	362	157	181	332	WP_133673661.1	DFQ03_2725	glycosyltransferase
DFQ03_RS13265	Maribacter caenipelagi CECT 8455	PL1	2.3e-23	0.92	183	15	614	183	241	424	WP_133673663.1	DFQ03_2729	hypothetical protein
DFQ03_RS13290	Maribacter caenipelagi CECT 8455	GT2	6.8e-38	0.97	170	1	338	166	16	176	WP_133673667.1	DFQ03_2734	glycosyltransferase
DFQ03_RS13710	Maribacter caenipelagi CECT 8455	CE1	1.2e-16	0.85	227	13	219	207	12	201	WP_133673745.1	DFQ03_2822	alpha/beta fold hydrolase
DFQ03_RS13730	Maribacter caenipelagi CECT 8455	GT2	2e-32	0.98	170	1	335	168	7	173	WP_133673749.1	DFQ03_2826	glycosyltransferase family 2 protein
DFQ03_RS13995	Maribacter caenipelagi CECT 8455	GH43	5e-164	1	310	1	339	310	22	331	WP_133673795.1	DFQ03_2881	glycoside hydrolase family 43 protein
DFQ03_RS14005	Maribacter caenipelagi CECT 8455	GH10	9e-107	0.99	303	2	384	302	42	377	WP_133673797.1	DFQ03_2883	endo-1,4-beta-xylanase
DFQ03_RS14015	Maribacter caenipelagi CECT 8455	GH67	1.9e-291	0.99	669	2	711	666	12	682	WP_133673889.1	DFQ03_2885	alpha-glucuronidase
DFQ03_RS14310	Maribacter caenipelagi CECT 8455	GT27	1.9e-21	0.79	295	2	333	236	5	231	WP_133673852.1	DFQ03_2944	glycosyltransferase family 2 protein
DFQ03_RS14615	Maribacter caenipelagi CECT 8455	GH13	2.8e-177	0.99	375	1	591	374	31	426	WP_133673944.1	DFQ03_3007	alpha-amylase
DFQ03_RS14620	Maribacter caenipelagi CECT 8455	GH65	6.3e-146	0.99	372	1	767	370	323	701	WP_133673946.1	DFQ03_3008	glycoside hydrolase family 65 protein
DFQ03_RS14940	Maribacter caenipelagi CECT 8455	GT2	5.2e-27	0.94	170	2	242	162	6	165	WP_133674050.1	DFQ03_3073	polyprenol monophosphomannose synthase
DFQ03_RS15785	Maribacter caenipelagi CECT 8455	GH13	3.4e-178	1	400	2	646	400	104	502	WP_133674207.1	DFQ03_3242	alpha amylase
DFQ03_RS16135	Maribacter caenipelagi CECT 8455	AA7	1.6e-108	0.99	458	3	456	458	27	453	WP_133674272.1	DFQ03_3311	FAD-binding oxidoreductase
DFQ03_RS16335	Maribacter caenipelagi CECT 8455	GH73	2.3e-34	0.98	128	2	273	128	76	205	WP_133674320.1	DFQ03_3352	LysM peptidoglycan-binding domain-containing protein
DFQ03_RS16470	Maribacter caenipelagi CECT 8455	PL6	9.5e-133	0.99	372	2	772	371	26	410	WP_133674343.1	DFQ03_3381	DUF4957 domain-containing protein
DFQ03_RS16480	Maribacter caenipelagi CECT 8455	PL6	2.9e-143	0.99	372	3	778	370	27	396	WP_133674345.1	DFQ03_3383	DUF4957 domain-containing protein
DFQ03_RS16485	Maribacter caenipelagi CECT 8455	PL17	2.8e-52	0.98	139	1	742	137	401	535	WP_133674346.1	DFQ03_3384	alginate lyase family protein
DFQ03_RS16660	Maribacter caenipelagi CECT 8455	CBM48	5.8e-17	0.92	76	3	598	73	11	92	WP_133674377.1	DFQ03_3420	1,4-alpha-glucan branching protein
DFQ03_RS16660	Maribacter caenipelagi CECT 8455	GH13	8.8e-79	0.99	301	1	598	299	148	447	WP_133674377.1	DFQ03_3420	1,4-alpha-glucan branching protein
DFQ03_RS16715	Maribacter caenipelagi CECT 8455	GH3	9.8e-51	0.95	216	7	764	213	180	433	WP_133674387.1	DFQ03_3431	glycoside hydrolase family 3 protein
DFQ03_RS16805	Maribacter caenipelagi CECT 8455	GH113	8.4e-78	0.99	306	3	771	306	460	766	WP_133674404.1	DFQ03_3450	hypothetical protein
DFQ03_RS17060	Maribacter caenipelagi CECT 8455	GT19	2.2e-125	0.99	354	2	373	352	4	353	WP_133674448.1	DFQ03_3502	lipid-A-disaccharide synthase
DFQ03_RS17145	Maribacter caenipelagi CECT 8455	GH32	5.1e-99	0.98	293	1	527	288	52	358	WP_133674463.1	DFQ03_3519	glycoside hydrolase family 32 protein
DFQ03_RS17165	Maribacter caenipelagi CECT 8455	GT2	2.9e-20	0.72	170	1	234	123	9	124	WP_133674466.1	DFQ03_3523	glycosyltransferase family 2 protein
DFQ03_RS17200	Maribacter caenipelagi CECT 8455	CBM67	7.7e-29	0.94	176	1	801	167	35	218	WP_133674471.1	DFQ03_3530	family 78 glycoside hydrolase catalytic domain
DFQ03_RS17200	Maribacter caenipelagi CECT 8455	GH78	1.4e-87	0.98	504	6	801	502	275	779	WP_133674471.1	DFQ03_3530	family 78 glycoside hydrolase catalytic domain
DFQ03_RS17210	Maribacter caenipelagi CECT 8455	GT2	4.5e-22	0.84	170	2	229	145	6	141	WP_133674473.1	DFQ03_3532	glycosyltransferase family 2 protein
DFQ03_RS17215	Maribacter caenipelagi CECT 8455	GT2	1.9e-27	0.98	230	1	494	227	56	283	WP_133674474.1	DFQ03_3533	glycosyltransferase
DFQ03_RS17255	Maribacter caenipelagi CECT 8455	GH13	6.1e-114	1	289	1	660	289	196	520	WP_133674493.1	DFQ03_3542	type I pullulanase
DFQ03_RS18065	Maribacter caenipelagi CECT 8455	PL7	8.7e-59	1	231	1	302	231	51	302	WP_133674637.1	DFQ03_3709	polysaccharide lyase family 7 protein
DFQ03_RS18070	Maribacter caenipelagi CECT 8455	PL7	3.9e-52	1	231	1	302	231	56	302	WP_133674638.1	DFQ03_3710	polysaccharide lyase family 7 protein
DFQ03_RS18655	Maribacter caenipelagi CECT 8455	GT28	7.9e-47	0.99	157	2	362	157	194	349	WP_133674747.1	DFQ03_3830	undecaprenyldiphospho-muramoylpentapeptide beta-N-acetylglucosaminyltransferase
DFQ03_RS18855	Maribacter caenipelagi CECT 8455	CBM57	5e-24	0.97	147	5	273	147	2	167	WP_166637473.1	DFQ03_2715	T9SS type A sorting domain-containing protein
I600_RS00235	Maribacter dokdonensis DSW-8	CE14	1.4e-22	0.99	124	1	294	124	27	137	WP_058104219.1	I600_50	GlcNAc-PI de-N-acetylase
I600_RS00470	Maribacter dokdonensis DSW-8	CE14	1.1e-18	0.91	124	1	843	114	45	157	WP_058102559.1	I600_99	PIG-L family deacetylase
I600_RS00515	Maribacter dokdonensis DSW-8	CE14	4.5e-25	0.99	124	1	238	124	6	111	WP_058102568.1	I600_108	bacillithiol biosynthesis deacetylase BshB1
I600_RS00795	Maribacter dokdonensis DSW-8	CE11	2.4e-77	0.86	271	1	466	233	8	241	WP_058102619.1	I600_164	bifunctional UDP-3-O-[3-hydroxymyristoyl] N-acetylglucosamine deacetylase/3-hydroxyacyl-ACP dehydratase
I600_RS01095	Maribacter dokdonensis DSW-8	GT2	9.3e-20	0.74	230	60	476	230	143	332	WP_058102674.1	I600_226	glycosyltransferase family 2 protein
I600_RS01210	Maribacter dokdonensis DSW-8	PL7	3e-69	0.9	267	25	367	265	61	342	WP_058102694.1	I600_250	polysaccharide lyase family 7 protein
I600_RS01600	Maribacter dokdonensis DSW-8	AA7	7e-97	0.99	458	4	463	458	36	459	WP_058102762.1	I600_332	FAD-binding oxidoreductase
I600_RS01975	Maribacter dokdonensis DSW-8	GH30	1.9e-179	0.99	416	3	494	416	78	493	WP_058102830.1	I600_412	glycoside hydrolase family 30 protein
I600_RS01980	Maribacter dokdonensis DSW-8	GH16	4.7e-85	1	230	1	356	230	127	355	WP_058102831.1	I600_413	glycoside hydrolase family 16 protein
I600_RS02290	Maribacter dokdonensis DSW-8	PL7	1.1e-33	0.98	231	4	305	231	65	304	WP_058102889.1	I600_477	polysaccharide lyase family 7 protein
I600_RS02655	Maribacter dokdonensis DSW-8	GT2	3.4e-27	0.98	170	1	335	167	6	170	WP_058102958.1	I600_554	glycosyltransferase
I600_RS03200	Maribacter dokdonensis DSW-8	GH23	1.9e-22	0.93	135	2	318	128	103	241	WP_058103052.1	I600_663	lytic transglycosylase domain-containing protein
I600_RS03235	Maribacter dokdonensis DSW-8	GT2	8.7e-30	0.75	170	1	319	129	4	134	WP_058103058.1	I600_671	glycosyltransferase
I600_RS03335	Maribacter dokdonensis DSW-8	GH15	3.7e-72	0.98	361	5	600	360	222	582	WP_058103077.1	I600_691	glycoside hydrolase family 15 protein
I600_RS03340	Maribacter dokdonensis DSW-8	GT20	1.4e-177	0.97	475	13	737	473	2	470	WP_058103078.1	I600_693	bifunctional alpha,alpha-trehalose-phosphate synthase (UDP-forming)/trehalose-phosphatase
I600_RS03500	Maribacter dokdonensis DSW-8	CE1	6.2e-16	0.89	227	7	639	210	381	606	WP_058103108.1	I600_727	S9 family peptidase
I600_RS03835	Maribacter dokdonensis DSW-8	GT2	1.2e-30	0.98	170	1	335	167	7	172	WP_058103171.1	I600_795	glycosyltransferase family 2 protein
I600_RS04350	Maribacter dokdonensis DSW-8	GT4	1e-24	0.96	160	6	371	159	209	347	WP_058103267.1	I600_902	glycosyltransferase family 4 protein
I600_RS04415	Maribacter dokdonensis DSW-8	GT4	1.8e-36	0.94	160	6	379	156	195	342	WP_058103280.1	I600_915	N-acetyl-alpha-D-glucosaminyl L-malate synthase BshA
I600_RS04420	Maribacter dokdonensis DSW-8	GH3	1.2e-55	0.97	216	7	969	216	101	325	WP_058103281.1	I600_916	serine hydrolase
I600_RS04540	Maribacter dokdonensis DSW-8	CE1	3.1e-29	0.9	227	4	238	208	34	217	WP_058103302.1	I600_940	prolyl oligopeptidase family serine peptidase
I600_RS04580	Maribacter dokdonensis DSW-8	GH3	5.6e-62	0.97	216	5	518	215	90	317	WP_058103310.1	I600_948	glycoside hydrolase
I600_RS04835	Maribacter dokdonensis DSW-8	GH109	2.8e-17	0.9	126	1	478	114	36	142	WP_058103358.1	I600_999	Gfo/Idh/MocA family oxidoreductase
I600_RS05265	Maribacter dokdonensis DSW-8	GH5	1.8e-121	1	254	1	516	254	222	476	WP_058103427.1	I600_1088	cellulase family glycosylhydrolase
I600_RS05280	Maribacter dokdonensis DSW-8	GT2	2.3e-24	0.95	170	2	379	164	142	306	WP_058103430.1	I600_1091	response regulator
I600_RS05625	Maribacter dokdonensis DSW-8	CBM9	7.8e-35	0.99	182	2	244	182	40	242	WP_058103493.1	I600_1162	sugar-binding protein
I600_RS05660	Maribacter dokdonensis DSW-8	GT2	1.4e-30	0.76	170	1	319	131	10	138	WP_058103500.1	I600_1169	glycosyltransferase family 2 protein
I600_RS05670	Maribacter dokdonensis DSW-8	GT83	1.5e-75	0.94	540	6	552	512	3	511	WP_058103502.1	I600_1171	dolichyl-phosphate-mannose--protein mannosyltransferase
I600_RS05725	Maribacter dokdonensis DSW-8	GH20	1.2e-103	0.97	337	9	536	335	174	487	WP_058103513.1	I600_1182	family 20 glycosylhydrolase
I600_RS05760	Maribacter dokdonensis DSW-8	GT2	9.9e-21	0.82	170	2	264	142	10	141	WP_058103520.1	I600_1189	glycosyltransferase family 2 protein
I600_RS05940	Maribacter dokdonensis DSW-8	GH109	2.3e-24	0.96	126	1	449	122	43	160	WP_058103554.1	I600_1225	Gfo/Idh/MocA family oxidoreductase
I600_RS06255	Maribacter dokdonensis DSW-8	GH115	9.5e-228	0.85	697	3	996	597	34	687	WP_058103609.1	I600_1289	hypothetical protein
I600_RS06265	Maribacter dokdonensis DSW-8	GH3	8.8e-68	0.98	216	3	854	215	61	303	WP_082642942.1	I600_1291	beta-glucosidase
I600_RS06270	Maribacter dokdonensis DSW-8	GH29	3.3e-91	0.88	346	38	431	344	23	314	WP_058103611.1	I600_1292	alpha-L-fucosidase
I600_RS06275	Maribacter dokdonensis DSW-8	GH92	1.1e-143	0.99	491	5	774	490	241	772	WP_058103612.1	I600_1293	glycoside hydrolase family 92 protein
I600_RS06300	Maribacter dokdonensis DSW-8	GH109	8.9e-16	0.9	126	1	451	115	44	155	WP_058103617.1	I600_1298	Gfo/Idh/MocA family oxidoreductase
I600_RS06305	Maribacter dokdonensis DSW-8	GH78	2e-97	0.99	504	3	611	502	40	575	WP_058103618.1	I600_1299	family 78 glycoside hydrolase catalytic domain
I600_RS07365	Maribacter dokdonensis DSW-8	GT5	1.2e-111	0.99	472	3	511	470	5	508	WP_058103809.1	I600_1516	glycosyltransferase
I600_RS07815	Maribacter dokdonensis DSW-8	GT2	2.9e-22	0.76	170	2	284	132	5	142	WP_058103885.1	I600_1606	glycosyltransferase family 2 protein
I600_RS08270	Maribacter dokdonensis DSW-8	CBM9	4.4e-22	0.8	182	1	876	147	44	198	WP_058104325.1	I600_1698	carbohydrate binding family 9 domain-containing protein
I600_RS08415	Maribacter dokdonensis DSW-8	GT30	1.2e-46	0.93	177	11	416	176	46	207	WP_058103991.1	I600_1728	3-deoxy-D-manno-octulosonic acid transferase
I600_RS08660	Maribacter dokdonensis DSW-8	GH109	3.3e-22	0.98	126	2	463	125	54	169	WP_058104037.1	I600_1782	Gfo/Idh/MocA family oxidoreductase
I600_RS08680	Maribacter dokdonensis DSW-8	GH109	4.6e-48	0.98	126	2	450	126	36	160	WP_058104040.1	I600_1787	Gfo/Idh/MocA family oxidoreductase
I600_RS08710	Maribacter dokdonensis DSW-8	GH1	4.1e-151	0.99	429	3	453	427	12	452	WP_058104046.1	I600_1794	beta-glucosidase
I600_RS08735	Maribacter dokdonensis DSW-8	CBM9	2.5e-43	0.84	182	1	363	154	49	225	WP_058104051.1	I600_1800	carbohydrate-binding family 9-like protein
I600_RS08870	Maribacter dokdonensis DSW-8	GT4	2.7e-34	0.94	160	3	413	154	237	381	WP_058104075.1	I600_1831	glycosyltransferase family 4 protein
I600_RS08890	Maribacter dokdonensis DSW-8	GT4	2.9e-18	0.94	160	5	329	156	158	297	WP_058104078.1	I600_1836	glycosyltransferase family 4 protein
I600_RS08895	Maribacter dokdonensis DSW-8	GT4	1.5e-27	0.98	160	3	388	159	206	363	WP_058104079.1	I600_1837	glycosyltransferase
I600_RS08920	Maribacter dokdonensis DSW-8	GT26	6.8e-52	0.98	171	3	254	171	55	226	WP_157490857.1	I600_1842	WecB/TagA/CpsF family glycosyltransferase
I600_RS08935	Maribacter dokdonensis DSW-8	GT2	7.2e-16	0.84	170	2	296	144	12	158	WP_082642918.1	I600_1845	glycosyltransferase family 2 protein
I600_RS10090	Maribacter dokdonensis DSW-8	GT2	4.4e-30	0.96	170	1	477	165	122	289	WP_058104419.1	I600_2084	glycosyltransferase family 2 protein
I600_RS10410	Maribacter dokdonensis DSW-8	GH109	2.3e-16	0.93	126	3	485	120	49	159	WP_058104479.1	I600_2150	Gfo/Idh/MocA family oxidoreductase
I600_RS10525	Maribacter dokdonensis DSW-8	GT51	8.8e-58	0.99	177	1	781	176	67	244	WP_058104501.1	I600_2175	penicillin-binding protein
I600_RS10780	Maribacter dokdonensis DSW-8	GT9	9.4e-31	0.89	225	2	334	202	59	287	WP_058104547.1	I600_2231	glycosyltransferase family 9 protein
I600_RS10820	Maribacter dokdonensis DSW-8	GT4	3.9e-29	0.92	160	8	361	155	182	330	WP_058104555.1	I600_2239	glycosyltransferase
I600_RS10825	Maribacter dokdonensis DSW-8	GT4	6.1e-23	0.88	160	7	373	148	184	326	WP_058104556.1	I600_2240	glycosyltransferase
I600_RS10835	Maribacter dokdonensis DSW-8	GT4	3e-28	0.94	160	6	361	156	187	335	WP_157490887.1	I600_2242	glycosyltransferase
I600_RS10900	Maribacter dokdonensis DSW-8	GH23	4.7e-25	0.87	135	2	542	120	175	309	WP_058105113.1	I600_2255	LysM peptidoglycan-binding domain-containing protein
I600_RS11720	Maribacter dokdonensis DSW-8	GH16	8.7e-108	1	231	1	332	231	84	327	WP_058104714.1	I600_2426	family 16 glycosylhydrolase
I600_RS11725	Maribacter dokdonensis DSW-8	GH117	1.5e-44	0.68	211	1	412	145	78	245	WP_167342562.1	I600_2427	hypothetical protein
I600_RS12025	Maribacter dokdonensis DSW-8	GH13	4.9e-179	1	400	2	643	400	101	499	WP_058104774.1	I600_2489	alpha-amylase
I600_RS12860	Maribacter dokdonensis DSW-8	GT2	5.8e-26	0.97	170	2	242	167	6	170	WP_058104932.1	I600_2660	polyprenol monophosphomannose synthase
I600_RS13185	Maribacter dokdonensis DSW-8	GH65	3.6e-146	0.99	372	1	767	371	323	702	WP_058104996.1	I600_2725	glycoside hydrolase family 65 protein
I600_RS13190	Maribacter dokdonensis DSW-8	GH13	1e-179	0.99	375	1	591	374	31	426	WP_058104997.1	I600_2726	alpha-amylase
I600_RS13350	Maribacter dokdonensis DSW-8	GT2	9.4e-28	0.98	230	1	494	227	56	283	WP_058105027.1	I600_2759	glycosyltransferase
I600_RS13355	Maribacter dokdonensis DSW-8	GT2	5.4e-22	0.83	170	2	229	143	6	139	WP_058105028.1	I600_2760	glycosyltransferase family 2 protein
I600_RS13365	Maribacter dokdonensis DSW-8	CBM67	2.9e-30	0.94	176	1	801	166	35	217	WP_082642968.1	I600_2762	family 78 glycoside hydrolase catalytic domain
I600_RS13365	Maribacter dokdonensis DSW-8	GH78	4e-92	0.98	504	7	801	502	276	779	WP_082642968.1	I600_2762	family 78 glycoside hydrolase catalytic domain
I600_RS13405	Maribacter dokdonensis DSW-8	GT2	3e-19	0.74	170	1	234	126	9	127	WP_058105035.1	I600_2770	glycosyltransferase family 2 protein
I600_RS13425	Maribacter dokdonensis DSW-8	GH32	6.7e-100	0.98	293	1	507	287	32	337	WP_157490902.1	I600_2774	glycoside hydrolase family 32 protein
I600_RS13500	Maribacter dokdonensis DSW-8	GT19	2.1e-124	0.99	354	2	373	352	4	353	WP_058105049.1	I600_2790	lipid-A-disaccharide synthase
I600_RS13725	Maribacter dokdonensis DSW-8	GH113	1.6e-79	0.99	306	3	771	306	460	766	WP_167342567.1	I600_2836	hypothetical protein
I600_RS13855	Maribacter dokdonensis DSW-8	CBM48	4.2e-18	0.92	76	3	598	73	11	92	WP_058105351.1	I600_2864	1,4-alpha-glucan-branching protein
I600_RS13855	Maribacter dokdonensis DSW-8	GH13	6.2e-77	0.99	301	1	598	299	148	447	WP_058105351.1	I600_2864	1,4-alpha-glucan-branching protein
I600_RS14045	Maribacter dokdonensis DSW-8	PL6	1.1e-125	0.99	372	2	772	371	26	410	WP_058105195.1	I600_2906	DUF4957 domain-containing protein
I600_RS14060	Maribacter dokdonensis DSW-8	PL17	1.8e-52	0.98	139	1	743	137	401	535	WP_058105198.1	I600_2909	alginate lyase family protein
I600_RS14065	Maribacter dokdonensis DSW-8	PL6	9.3e-143	0.98	372	3	777	369	27	395	WP_058105199.1	I600_2910	DUF4957 domain-containing protein
I600_RS14070	Maribacter dokdonensis DSW-8	PL12	2.2e-23	0.98	138	3	741	138	413	556	WP_058105200.1	I600_2911	heparinase
I600_RS14075	Maribacter dokdonensis DSW-8	PL6	3.8e-130	0.99	372	2	772	371	26	410	WP_058105201.1	I600_2912	DUF4957 domain-containing protein
I600_RS14110	Maribacter dokdonensis DSW-8	GH3	2.8e-71	0.99	216	3	756	216	94	315	WP_058105208.1	I600_2919	beta-glucosidase BglX
I600_RS14120	Maribacter dokdonensis DSW-8	GH144	2.6e-183	0.99	404	2	449	403	32	446	WP_058105355.1	I600_2921	beta-glucosidase
I600_RS14125	Maribacter dokdonensis DSW-8	GH144	9.5e-188	0.99	404	2	452	403	37	447	WP_058105210.1	I600_2922	beta-glucosidase
I600_RS14245	Maribacter dokdonensis DSW-8	GH73	1.8e-34	0.98	128	2	274	128	76	205	WP_058105232.1	I600_2946	LysM peptidoglycan-binding domain-containing protein
I600_RS14460	Maribacter dokdonensis DSW-8	PL7	9.9e-59	1	231	1	303	231	52	303	WP_058105266.1	I600_2992	polysaccharide lyase family 7 protein
I600_RS14465	Maribacter dokdonensis DSW-8	PL7	6.4e-51	1	231	1	304	231	58	304	WP_082642983.1	I600_2993	polysaccharide lyase family 7 protein
I600_RS15050	Maribacter dokdonensis DSW-8	GH88	5e-127	0.98	329	6	399	329	67	386	WP_058105386.1	I600_3113	glucuronyl hydrolase
I600_RS15060	Maribacter dokdonensis DSW-8	CE1	3.2e-52	0.96	227	1	277	219	31	262	WP_058105388.1	I600_3115	esterase family protein
I600_RS15065	Maribacter dokdonensis DSW-8	GH97	9.9e-149	0.99	631	4	668	630	20	664	WP_058105389.1	I600_3116	glycoside hydrolase family 97 protein
I600_RS15070	Maribacter dokdonensis DSW-8	PL40	1.4e-250	0.97	873	19	918	864	2	901	WP_058105511.1	I600_3117	hypothetical protein
I600_RS15080	Maribacter dokdonensis DSW-8	GH141	3e-57	0.99	527	2	787	523	23	541	WP_058105390.1	I600_3119	PDZ domain-containing protein
I600_RS15085	Maribacter dokdonensis DSW-8	GH29	1.2e-115	0.92	346	26	449	346	21	366	WP_058105391.1	I600_3120	alpha-L-fucosidase
I600_RS15100	Maribacter dokdonensis DSW-8	PL33	8.3e-40	0.98	151	1	650	149	438	582	WP_058105394.1	I600_3123	hypothetical protein
I600_RS15105	Maribacter dokdonensis DSW-8	GH117	2.2e-19	0.75	211	51	365	210	187	341	WP_058105395.1	I600_3124	hypothetical protein
I600_RS15115	Maribacter dokdonensis DSW-8	PL40	2.8e-253	0.94	873	23	896	845	17	886	WP_157490911.1	I600_3126	hypothetical protein
I600_RS15120	Maribacter dokdonensis DSW-8	GH95	2.5e-295	0.99	722	3	840	718	30	780	WP_082642990.1	I600_3127	glycoside hydrolase family 95 protein
I600_RS15150	Maribacter dokdonensis DSW-8	GH97	3.6e-149	0.98	631	11	642	630	27	638	WP_082642992.1	I600_3133	glycoside hydrolase family 97 protein
I600_RS15160	Maribacter dokdonensis DSW-8	GH28	7.2e-42	0.65	325	69	511	280	226	442	WP_058105404.1	I600_3135	hypothetical protein
I600_RS15315	Maribacter dokdonensis DSW-8	GH29	3.8e-119	0.96	346	15	518	346	24	402	WP_058105518.1	I600_3166	alpha-L-fucosidase
I600_RS15340	Maribacter dokdonensis DSW-8	GH2	1e-104	0.82	752	24	973	640	34	743	WP_082642995.1	I600_3172	DUF4982 domain-containing protein
I600_RS15345	Maribacter dokdonensis DSW-8	GH16	3.7e-96	1	239	1	414	239	41	291	WP_082643002.1	I600_3173	family 16 glycosylhydrolase
I600_RS15350	Maribacter dokdonensis DSW-8	GH29	1.2e-96	0.95	346	16	521	346	19	391	WP_058105437.1	I600_3174	alpha-L-fucosidase
I600_RS15400	Maribacter dokdonensis DSW-8	GH117	2.7e-52	0.67	211	2	417	143	89	243	WP_058105446.1	I600_3185	family 43 glycosylhydrolase
I600_RS15410	Maribacter dokdonensis DSW-8	GH109	4.5e-18	0.96	126	2	445	123	59	183	WP_058105448.1	I600_3187	Gfo/Idh/MocA family oxidoreductase
I600_RS15460	Maribacter dokdonensis DSW-8	CE1	1.6e-37	0.95	227	4	269	219	30	258	WP_058105457.1	I600_3197	acetylesterase
I600_RS15480	Maribacter dokdonensis DSW-8	GH16	6.8e-104	1	246	1	348	246	76	343	WP_058105461.1	I600_3201	family 16 glycosylhydrolase
I600_RS15560	Maribacter dokdonensis DSW-8	GH85	1.5e-90	0.98	315	5	635	314	89	394	WP_058105477.1	I600_3217	hypothetical protein
I600_RS15700	Maribacter dokdonensis DSW-8	GH109	5.4e-24	0.94	126	2	457	120	41	157	WP_058105504.1	I600_3247	Gfo/Idh/MocA family oxidoreductase
I600_RS15740	Maribacter dokdonensis DSW-8	GH5	5.7e-93	0.99	276	3	370	275	70	341	WP_058105525.1	I600_3255	glycoside hydrolase family 5 protein
I600_RS15830	Maribacter dokdonensis DSW-8	GH29	5.3e-74	0.83	346	48	752	334	69	399	WP_082643005.1	I600_3277	alpha-1,3/4-fucosidase
I600_RS15830	Maribacter dokdonensis DSW-8	CBM32	2e-18	0.9	124	11	752	122	626	748	WP_082643005.1	I600_3277	alpha-1,3/4-fucosidase
I600_RS16060	Maribacter dokdonensis DSW-8	GH43	5.9e-94	0.99	229	2	315	229	66	295	WP_058105583.1	I600_3324	glycoside hydrolase family 43 protein
I600_RS16120	Maribacter dokdonensis DSW-8	GH2	7.7e-223	0.97	752	18	1063	751	58	942	WP_058105594.1	I600_3337	DUF4981 domain-containing protein
I600_RS16405	Maribacter dokdonensis DSW-8	GH109	7.7e-22	0.98	126	1	378	124	8	121	WP_058105643.1	I600_3393	Gfo/Idh/MocA family oxidoreductase
I600_RS16510	Maribacter dokdonensis DSW-8	CBM9	3.4e-18	0.87	182	2	732	161	38	207	WP_058105674.1	I600_3415	carbohydrate binding family 9 domain-containing protein
I600_RS16515	Maribacter dokdonensis DSW-8	GT51	1.9e-57	0.98	177	4	753	177	69	247	WP_058105675.1	I600_3416	penicillin-binding protein
I600_RS16935	Maribacter dokdonensis DSW-8	CBM48	2.3e-17	0.89	76	2	631	70	29	116	WP_058105753.1	I600_3501	1,4-alpha-glucan branching protein GlgB
I600_RS16940	Maribacter dokdonensis DSW-8	GH31	5e-167	1	427	1	800	427	229	673	WP_058105754.1	I600_3502	DUF4968 domain-containing protein
I600_RS17230	Maribacter dokdonensis DSW-8	GH43	2.3e-164	1	310	1	339	310	22	331	WP_058105816.1	I600_3560	glycoside hydrolase family 43 protein
I600_RS17240	Maribacter dokdonensis DSW-8	GH10	1.6e-108	0.99	303	1	361	302	18	354	WP_058105915.1	I600_3562	endo-1,4-beta-xylanase
I600_RS17560	Maribacter dokdonensis DSW-8	GT27	1.4e-18	0.79	295	2	333	236	5	231	WP_058105879.1	I600_3628	glycosyltransferase family 2 protein
I600_RS18340	Maribacter dokdonensis DSW-8	GT28	3.8e-48	0.99	157	2	362	157	194	349	WP_058106028.1	I600_3787	undecaprenyldiphospho-muramoylpentapeptide beta-N-acetylglucosaminyltransferase
I600_RS18405	Maribacter dokdonensis DSW-8	GH13	1.4e-119	1	289	1	660	289	196	520	WP_167342580.1	I600_3800	type I pullulanase
I600_RS18610	Maribacter dokdonensis DSW-8	CBM57	9.5e-31	0.99	147	2	5920	147	628	769	WP_157490940.1		choice-of-anchor D domain-containing protein
BLT83_RS00175	Maribacter dokdonensis MAR-2009-60	GT19	8.6e-125	0.99	354	2	373	352	4	353	WP_091601613.1	SAMN05192545_0038	lipid-A-disaccharide synthase
BLT83_RS00400	Maribacter dokdonensis MAR-2009-60	GH113	1.6e-79	0.99	306	3	771	306	460	766	WP_157681139.1	SAMN05192545_0084	hypothetical protein
BLT83_RS00535	Maribacter dokdonensis MAR-2009-60	CBM48	9.1e-18	0.92	76	3	588	73	1	82	WP_091608837.1	SAMN05192545_0112	alpha amylase C-terminal domain-containing protein
BLT83_RS00535	Maribacter dokdonensis MAR-2009-60	GH13	7.2e-77	0.99	301	1	588	299	138	437	WP_091608837.1	SAMN05192545_0112	alpha amylase C-terminal domain-containing protein
BLT83_RS00740	Maribacter dokdonensis MAR-2009-60	PL17	2e-52	0.98	139	1	743	137	401	535	WP_091601826.1	SAMN05192545_0154	alginate lyase family protein
BLT83_RS00745	Maribacter dokdonensis MAR-2009-60	PL6	5.5e-143	0.98	372	3	777	369	27	395	WP_091601829.1	SAMN05192545_0155	DUF4957 domain-containing protein
BLT83_RS00750	Maribacter dokdonensis MAR-2009-60	PL12	3.9e-23	0.98	138	3	741	138	413	556	WP_091601832.1	SAMN05192545_0156	heparinase II/III family protein
BLT83_RS00755	Maribacter dokdonensis MAR-2009-60	PL6	2.2e-130	0.99	372	2	772	371	26	410	WP_091601835.1	SAMN05192545_0157	DUF4957 domain-containing protein
BLT83_RS00795	Maribacter dokdonensis MAR-2009-60	GH3	2e-71	0.99	216	3	756	216	94	315	WP_091601859.1	SAMN05192545_0165	beta-glucosidase BglX
BLT83_RS00805	Maribacter dokdonensis MAR-2009-60	GH144	1.5e-182	0.99	404	2	452	403	35	449	WP_091608842.1	SAMN05192545_0167	beta-glucosidase
BLT83_RS00810	Maribacter dokdonensis MAR-2009-60	GH144	1.5e-187	0.99	404	2	452	403	37	447	WP_091601865.1	SAMN05192545_0168	beta-glucosidase
BLT83_RS00930	Maribacter dokdonensis MAR-2009-60	GH73	1.8e-34	0.98	128	2	274	128	76	205	WP_071340259.1	SAMN05192545_0193	glucosaminidase domain-containing protein
BLT83_RS01165	Maribacter dokdonensis MAR-2009-60	PL7	2.6e-58	1	231	1	303	231	52	303	WP_091601967.1	SAMN05192545_0240	polysaccharide lyase family 7 protein
BLT83_RS01170	Maribacter dokdonensis MAR-2009-60	PL7	9.3e-51	1	231	1	304	231	58	304	WP_091601970.1	SAMN05192545_0241	polysaccharide lyase family 7 protein
BLT83_RS01745	Maribacter dokdonensis MAR-2009-60	GT28	3.2e-48	0.99	157	2	362	157	194	349	WP_091602166.1	SAMN05192545_0358	undecaprenyldiphospho-muramoylpentapeptide beta-N-acetylglucosaminyltransferase
BLT83_RS01815	Maribacter dokdonensis MAR-2009-60	GH13	3.2e-119	1	289	1	660	289	196	520	WP_157681144.1	SAMN05192545_0372	type I pullulanase
BLT83_RS02615	Maribacter dokdonensis MAR-2009-60	CBM9	3.4e-18	0.87	182	2	732	161	38	207	WP_091602424.1	SAMN05192545_0537	carbohydrate binding family 9 domain-containing protein
BLT83_RS02620	Maribacter dokdonensis MAR-2009-60	GT51	1.6e-57	0.98	177	4	753	177	69	247	WP_091602427.1	SAMN05192545_0538	transglycosylase domain-containing protein
BLT83_RS03035	Maribacter dokdonensis MAR-2009-60	CBM48	4.1e-17	0.89	76	2	631	70	29	116	WP_091602571.1	SAMN05192545_0621	1,4-alpha-glucan branching protein GlgB
BLT83_RS03035	Maribacter dokdonensis MAR-2009-60	GH13	1.3e-154	1	301	1	631	301	183	483	WP_091602571.1	SAMN05192545_0621	1,4-alpha-glucan branching protein GlgB
BLT83_RS03040	Maribacter dokdonensis MAR-2009-60	GH31	5e-167	1	427	1	800	427	229	673	WP_058105754.1	SAMN05192545_0622	DUF4968 domain-containing protein
BLT83_RS03260	Maribacter dokdonensis MAR-2009-60	CBM57	1.9e-24	0.98	147	2	2850	146	861	1021	WP_091602655.1	SAMN05192545_0666	PKD domain-containing protein
BLT83_RS03265	Maribacter dokdonensis MAR-2009-60	CBM57	2.1e-35	0.99	147	2	2854	147	1268	1436	WP_091608879.1	SAMN05192545_0667	putative Ig domain-containing protein
BLT83_RS03375	Maribacter dokdonensis MAR-2009-60	GH88	6.9e-127	0.98	329	6	399	329	67	386	WP_091602698.1	SAMN05192545_0691	glycoside hydrolase family 88 protein
BLT83_RS03385	Maribacter dokdonensis MAR-2009-60	CE1	2.8e-52	0.96	227	1	277	219	31	262	WP_091602705.1	SAMN05192545_0693	esterase family protein
BLT83_RS03390	Maribacter dokdonensis MAR-2009-60	GH97	1.1e-148	0.99	631	4	668	630	20	664	WP_091602708.1	SAMN05192545_0694	glycoside hydrolase family 97 protein
BLT83_RS03395	Maribacter dokdonensis MAR-2009-60	PL40	7e-250	0.97	873	19	918	864	2	901	WP_091608882.1	SAMN05192545_0695	heparinase II/III family protein
BLT83_RS03405	Maribacter dokdonensis MAR-2009-60	GH141	9.5e-58	0.99	527	2	789	523	25	543	WP_091608884.1	SAMN05192545_0697	PDZ domain-containing protein
BLT83_RS03410	Maribacter dokdonensis MAR-2009-60	GH29	1.2e-115	0.92	346	26	449	346	21	366	WP_091602714.1	SAMN05192545_0698	alpha-L-fucosidase
BLT83_RS03425	Maribacter dokdonensis MAR-2009-60	PL33	5e-40	0.98	151	1	650	149	438	582	WP_091602724.1	SAMN05192545_0701	heparinase II/III family protein
BLT83_RS03430	Maribacter dokdonensis MAR-2009-60	GH117	3.3e-21	0.75	211	51	365	210	187	341	WP_091602727.1	SAMN05192545_0702	glycosyl hydrolase family 43
BLT83_RS03440	Maribacter dokdonensis MAR-2009-60	PL40	3.1e-253	0.94	873	23	898	846	19	889	WP_091608886.1	SAMN05192545_0704	hypothetical protein
BLT83_RS03445	Maribacter dokdonensis MAR-2009-60	GH95	1.3e-295	0.99	722	3	840	716	30	778	WP_172822516.1	SAMN05192545_0705	glycoside hydrolase family 95 protein
BLT83_RS03480	Maribacter dokdonensis MAR-2009-60	GH28	3.2e-42	0.65	325	69	511	280	226	442	WP_091602751.1	SAMN05192545_0712	right-handed parallel beta-helix repeat-containing protein
BLT83_RS03635	Maribacter dokdonensis MAR-2009-60	GH29	4.5e-119	0.96	346	15	518	346	24	402	WP_091608897.1	SAMN05192545_0743	alpha-L-fucosidase
BLT83_RS03660	Maribacter dokdonensis MAR-2009-60	GH2	4.2e-106	0.82	752	24	973	640	34	743	WP_091602834.1	SAMN05192545_0748	DUF4982 domain-containing protein
BLT83_RS03665	Maribacter dokdonensis MAR-2009-60	GH16	1.7e-95	1	239	1	414	239	41	291	WP_091602837.1	SAMN05192545_0749	family 16 glycosylhydrolase
BLT83_RS03670	Maribacter dokdonensis MAR-2009-60	GH29	3e-97	0.95	346	16	521	346	19	391	WP_091602840.1	SAMN05192545_0750	alpha-L-fucosidase
BLT83_RS03720	Maribacter dokdonensis MAR-2009-60	GH117	7.2e-52	0.67	211	2	417	143	89	243	WP_091602867.1	SAMN05192545_0760	family 43 glycosylhydrolase
BLT83_RS03730	Maribacter dokdonensis MAR-2009-60	GH109	5.9e-18	0.96	126	2	445	123	59	183	WP_091602873.1	SAMN05192545_0762	Gfo/Idh/MocA family oxidoreductase
BLT83_RS03780	Maribacter dokdonensis MAR-2009-60	CE1	1.8e-38	0.95	227	4	269	219	30	258	WP_091602894.1	SAMN05192545_0772	acetyl esterase
BLT83_RS03800	Maribacter dokdonensis MAR-2009-60	GH16	3.1e-103	1	246	1	348	246	76	343	WP_091602906.1	SAMN05192545_0776	family 16 glycosylhydrolase
BLT83_RS03865	Maribacter dokdonensis MAR-2009-60	GH85	1e-90	0.98	315	5	635	314	89	394	WP_091602940.1	SAMN05192545_0789	hypothetical protein
BLT83_RS04005	Maribacter dokdonensis MAR-2009-60	GH109	7.2e-24	0.94	126	2	457	120	41	157	WP_091603002.1	SAMN05192545_0818	Gfo/Idh/MocA family oxidoreductase
BLT83_RS04120	Maribacter dokdonensis MAR-2009-60	GH29	5.5e-74	0.83	346	48	752	334	69	399	WP_091603064.1	SAMN05192545_0841	alpha-L-fucosidase
BLT83_RS04120	Maribacter dokdonensis MAR-2009-60	CBM32	2.1e-18	0.9	124	11	752	122	626	748	WP_091603064.1	SAMN05192545_0841	alpha-L-fucosidase
BLT83_RS04410	Maribacter dokdonensis MAR-2009-60	GH2	3.4e-221	0.98	752	17	1068	751	62	947	WP_091603200.1	SAMN05192545_0901	DUF4981 domain-containing protein
BLT83_RS04700	Maribacter dokdonensis MAR-2009-60	GH109	9.7e-22	0.98	126	1	378	124	8	121	WP_091603309.1	SAMN05192545_0959	Gfo/Idh/MocA family oxidoreductase
BLT83_RS04845	Maribacter dokdonensis MAR-2009-60	CE1	6.2e-16	0.89	227	7	639	210	381	606	WP_091603378.1	SAMN05192545_0988	S9 family peptidase
BLT83_RS05025	Maribacter dokdonensis MAR-2009-60	GT20	3.3e-177	0.97	475	13	737	473	2	470	WP_091603476.1	SAMN05192545_1026	bifunctional alpha,alpha-trehalose-phosphate synthase (UDP-forming)/trehalose-phosphatase
BLT83_RS05030	Maribacter dokdonensis MAR-2009-60	GH15	3.7e-72	0.98	361	5	600	360	222	582	WP_091603479.1	SAMN05192545_1027	glycoside hydrolase family 15 protein
BLT83_RS05130	Maribacter dokdonensis MAR-2009-60	GT2	1.3e-30	0.75	170	1	319	129	4	134	WP_091603528.1	SAMN05192545_1047	glycosyltransferase
BLT83_RS05165	Maribacter dokdonensis MAR-2009-60	GH23	1.9e-22	0.93	135	2	318	128	103	241	WP_074674220.1	SAMN05192545_1054	lytic transglycosylase domain-containing protein
BLT83_RS05710	Maribacter dokdonensis MAR-2009-60	GT2	7.7e-28	0.84	170	1	335	144	6	147	WP_091603740.1	SAMN05192545_1163	glycosyltransferase
BLT83_RS06080	Maribacter dokdonensis MAR-2009-60	PL7	1.1e-33	0.98	231	4	305	231	65	304	WP_091603888.1	SAMN05192545_1241	polysaccharide lyase family 7 protein
BLT83_RS06955	Maribacter dokdonensis MAR-2009-60	AA12	1e-21	0.84	401	12	395	350	48	341	WP_091604301.1	SAMN05192545_1414	sorbosone dehydrogenase family protein
BLT83_RS07185	Maribacter dokdonensis MAR-2009-60	PL7	3.5e-70	0.9	267	25	367	265	61	342	WP_091604406.1	SAMN05192545_1464	polysaccharide lyase family 7 protein
BLT83_RS07295	Maribacter dokdonensis MAR-2009-60	GT2	9.3e-20	0.74	230	60	476	230	143	332	WP_058102674.1	SAMN05192545_1488	glycosyltransferase family 2 protein
BLT83_RS07600	Maribacter dokdonensis MAR-2009-60	CE11	2.4e-77	0.86	271	1	466	233	8	241	WP_058102619.1	SAMN05192545_1549	bifunctional UDP-3-O-[3-hydroxymyristoyl] N-acetylglucosamine deacetylase/3-hydroxyacyl-ACP dehydratase
BLT83_RS07880	Maribacter dokdonensis MAR-2009-60	CE14	1.1e-24	0.99	124	1	238	124	6	111	WP_091604650.1	SAMN05192545_1605	bacillithiol biosynthesis deacetylase BshB1
BLT83_RS07925	Maribacter dokdonensis MAR-2009-60	CE14	1.1e-18	0.91	124	1	843	114	45	157	WP_091604669.1	SAMN05192545_1614	PIG-L family deacetylase
BLT83_RS08170	Maribacter dokdonensis MAR-2009-60	CE14	1.4e-22	0.99	124	1	294	124	27	137	WP_091604764.1	SAMN05192545_1665	PIG-L family deacetylase
BLT83_RS08575	Maribacter dokdonensis MAR-2009-60	GT27	1.4e-18	0.79	295	2	333	236	5	231	WP_058105879.1	SAMN05192545_1747	glycosyltransferase family 2 protein
BLT83_RS08870	Maribacter dokdonensis MAR-2009-60	GH10	2.2e-108	0.99	303	1	361	302	18	354	WP_091608994.1	SAMN05192545_1806	endo-1,4-beta-xylanase
BLT83_RS08880	Maribacter dokdonensis MAR-2009-60	GH43	2.7e-164	1	310	1	339	310	22	331	WP_091605061.1	SAMN05192545_1808	glycoside hydrolase family 43 protein
BLT83_RS09035	Maribacter dokdonensis MAR-2009-60	GT2	9.8e-31	0.98	170	1	335	167	7	172	WP_091605133.1	SAMN05192545_1840	glycosyltransferase family 2 protein
BLT83_RS09475	Maribacter dokdonensis MAR-2009-60	CBM57	1e-37	0.99	147	1	332	147	167	322	WP_091605296.1	SAMN05192545_1930	hypothetical protein
BLT83_RS09485	Maribacter dokdonensis MAR-2009-60	CBM57	1.7e-32	0.99	147	2	3023	147	1002	1164	WP_091605301.1	SAMN05192545_1932	putative Ig domain-containing protein
BLT83_RS09580	Maribacter dokdonensis MAR-2009-60	GT4	7e-26	0.89	160	11	375	153	200	346	WP_091605343.1	SAMN05192545_1951	glycosyltransferase family 4 protein
BLT83_RS09610	Maribacter dokdonensis MAR-2009-60	GT2	5.7e-38	0.92	170	1	410	157	7	163	WP_091605357.1	SAMN05192545_1957	glycosyltransferase family 2 protein
BLT83_RS09630	Maribacter dokdonensis MAR-2009-60	GT2	4.4e-30	0.75	170	1	341	129	4	134	WP_091605368.1	SAMN05192545_1961	glycosyltransferase
BLT83_RS09660	Maribacter dokdonensis MAR-2009-60	GT4	1.8e-36	0.94	160	6	379	156	195	342	WP_058103280.1	SAMN05192545_1968	N-acetyl-alpha-D-glucosaminyl L-malate synthase BshA
BLT83_RS09665	Maribacter dokdonensis MAR-2009-60	GH3	4.2e-55	0.97	216	7	969	216	101	325	WP_091605383.1	SAMN05192545_1969	serine hydrolase
BLT83_RS09785	Maribacter dokdonensis MAR-2009-60	CE1	3.1e-29	0.9	227	4	238	208	34	217	WP_058103302.1	SAMN05192545_1993	prolyl oligopeptidase family serine peptidase
BLT83_RS09825	Maribacter dokdonensis MAR-2009-60	GH3	2.8e-62	0.97	216	5	518	215	90	317	WP_091605438.1	SAMN05192545_2001	glycoside hydrolase
BLT83_RS10085	Maribacter dokdonensis MAR-2009-60	GH109	4.9e-18	0.95	126	1	478	121	36	149	WP_091605524.1	SAMN05192545_2054	Gfo/Idh/MocA family oxidoreductase
BLT83_RS10515	Maribacter dokdonensis MAR-2009-60	GH5	3.2e-121	1	254	1	516	254	222	476	WP_091605660.1	SAMN05192545_2140	cellulase family glycosylhydrolase
BLT83_RS10530	Maribacter dokdonensis MAR-2009-60	GT2	2.3e-24	0.95	170	2	379	164	142	306	WP_058103430.1	SAMN05192545_2143	response regulator
BLT83_RS10875	Maribacter dokdonensis MAR-2009-60	CBM9	6.2e-35	0.99	182	2	244	182	40	242	WP_091605794.1	SAMN05192545_2214	sugar-binding protein
BLT83_RS10910	Maribacter dokdonensis MAR-2009-60	GT2	6e-31	0.97	170	1	319	166	10	166	WP_091605807.1	SAMN05192545_2221	glycosyltransferase family 2 protein
BLT83_RS10920	Maribacter dokdonensis MAR-2009-60	GT83	1.5e-75	0.94	540	6	552	512	3	511	WP_091605813.1	SAMN05192545_2223	glycosyltransferase family 39 protein
BLT83_RS10975	Maribacter dokdonensis MAR-2009-60	GH20	1.3e-104	0.97	337	9	536	335	174	487	WP_091605835.1	SAMN05192545_2234	family 20 glycosylhydrolase
BLT83_RS11000	Maribacter dokdonensis MAR-2009-60	GT9	4.5e-28	0.9	225	3	358	206	73	319	WP_091605840.1	SAMN05192545_2239	glycosyltransferase family 9 protein
BLT83_RS11005	Maribacter dokdonensis MAR-2009-60	GT2	3.6e-21	0.82	170	2	264	142	10	141	WP_091605843.1	SAMN05192545_2240	glycosyltransferase family 2 protein
BLT83_RS11215	Maribacter dokdonensis MAR-2009-60	GH109	1.6e-24	0.96	126	1	449	122	43	160	WP_091605927.1	SAMN05192545_2282	Gfo/Idh/MocA family oxidoreductase
BLT83_RS11695	Maribacter dokdonensis MAR-2009-60	GH88	1.5e-123	0.98	329	5	395	328	71	390	WP_091606106.1	SAMN05192545_2379	glycoside hydrolase family 88 protein
BLT83_RS11720	Maribacter dokdonensis MAR-2009-60	GH115	7.2e-227	0.85	697	3	996	597	34	687	WP_157681194.1	SAMN05192545_2385	glycosyl hydrolase 115 family protein
BLT83_RS11730	Maribacter dokdonensis MAR-2009-60	GH3	1.2e-68	0.98	216	3	854	215	61	303	WP_091609044.1	SAMN05192545_2387	glycoside hydrolase family 3 protein
BLT83_RS11735	Maribacter dokdonensis MAR-2009-60	GH29	5.2e-91	0.88	346	38	431	344	23	314	WP_091606124.1	SAMN05192545_2388	alpha-L-fucosidase
BLT83_RS11740	Maribacter dokdonensis MAR-2009-60	GH92	9.7e-144	0.99	491	5	774	490	241	772	WP_091606127.1	SAMN05192545_2389	glycoside hydrolase family 92 protein
BLT83_RS11765	Maribacter dokdonensis MAR-2009-60	GH109	8.9e-16	0.9	126	1	451	115	44	155	WP_091606139.1	SAMN05192545_2394	Gfo/Idh/MocA family oxidoreductase
BLT83_RS11770	Maribacter dokdonensis MAR-2009-60	GH78	2e-97	0.99	504	3	611	502	40	575	WP_091606143.1	SAMN05192545_2395	family 78 glycoside hydrolase catalytic domain
BLT83_RS12940	Maribacter dokdonensis MAR-2009-60	GT5	7.6e-112	0.99	472	3	511	470	5	508	WP_074672200.1	SAMN05192545_2636	glycogen/starch synthase
BLT83_RS13400	Maribacter dokdonensis MAR-2009-60	GT2	3.2e-22	0.76	170	2	284	132	5	142	WP_091606740.1	SAMN05192545_2728	glycosyltransferase family 2 protein
BLT83_RS13865	Maribacter dokdonensis MAR-2009-60	CBM9	4.8e-22	0.8	182	1	877	147	45	199	WP_091609069.1	SAMN05192545_2821	carbohydrate binding family 9 domain-containing protein
BLT83_RS14010	Maribacter dokdonensis MAR-2009-60	GT30	1.8e-46	0.93	177	11	416	176	46	207	WP_091606923.1	SAMN05192545_2850	3-deoxy-D-manno-octulosonic acid transferase
BLT83_RS14015	Maribacter dokdonensis MAR-2009-60	GH16	1.3e-60	0.97	230	8	314	230	77	313	WP_091609073.1		glycoside hydrolase family 16 protein
BLT83_RS14525	Maribacter dokdonensis MAR-2009-60	GH109	3.3e-22	0.98	126	2	463	125	54	169	WP_058104037.1	SAMN05192545_2956	Gfo/Idh/MocA family oxidoreductase
BLT83_RS14545	Maribacter dokdonensis MAR-2009-60	GH109	3.7e-48	0.98	126	2	450	126	36	160	WP_091607161.1	SAMN05192545_2960	Gfo/Idh/MocA family oxidoreductase
BLT83_RS14575	Maribacter dokdonensis MAR-2009-60	GH1	9.1e-151	0.99	429	3	453	427	12	452	WP_091607171.1	SAMN05192545_2966	beta-glucosidase
BLT83_RS14600	Maribacter dokdonensis MAR-2009-60	CBM9	1.2e-42	0.84	182	1	363	154	49	225	WP_091607178.1	SAMN05192545_2971	carbohydrate-binding family 9-like protein
BLT83_RS14720	Maribacter dokdonensis MAR-2009-60	GT4	4.2e-21	0.78	160	11	386	135	202	324	WP_157681213.1	SAMN05192545_2996	glycosyltransferase family 4 protein
BLT83_RS14740	Maribacter dokdonensis MAR-2009-60	GT4	7e-18	0.95	160	5	329	157	158	298	WP_091607240.1	SAMN05192545_3000	glycosyltransferase family 4 protein
BLT83_RS14745	Maribacter dokdonensis MAR-2009-60	GT4	3.8e-29	0.98	160	3	388	159	206	363	WP_091607242.1	SAMN05192545_3001	glycosyltransferase
BLT83_RS14760	Maribacter dokdonensis MAR-2009-60	GT26	1.1e-52	0.98	171	3	254	171	55	226	WP_091607250.1	SAMN05192545_3004	WecB/TagA/CpsF family glycosyltransferase
BLT83_RS14775	Maribacter dokdonensis MAR-2009-60	GT2	7.2e-16	0.84	170	2	296	145	12	159	WP_091607259.1	SAMN05192545_3007	glycosyltransferase family 2 protein
BLT83_RS15865	Maribacter dokdonensis MAR-2009-60	GT2	1.3e-30	0.96	170	1	477	165	122	289	WP_091607670.1	SAMN05192545_3227	glycosyltransferase family 2 protein
BLT83_RS16160	Maribacter dokdonensis MAR-2009-60	GH109	2.3e-16	0.93	126	3	485	120	49	159	WP_058104479.1	SAMN05192545_3288	Gfo/Idh/MocA family oxidoreductase
BLT83_RS16280	Maribacter dokdonensis MAR-2009-60	GT51	8.8e-58	0.99	177	1	781	176	67	244	WP_091607805.1	SAMN05192545_3313	penicillin-binding protein
BLT83_RS16545	Maribacter dokdonensis MAR-2009-60	GT9	9.4e-31	0.89	225	2	334	202	59	287	WP_091607897.1	SAMN05192545_3365	glycosyltransferase family 9 protein
BLT83_RS16580	Maribacter dokdonensis MAR-2009-60	GT2	2.3e-25	0.76	170	1	235	131	4	127	WP_071340822.1	SAMN05192545_3372	glycosyltransferase family 2 protein
BLT83_RS16695	Maribacter dokdonensis MAR-2009-60	GH23	3.8e-25	0.87	135	2	542	120	175	309	WP_091609103.1	SAMN05192545_3395	LysM peptidoglycan-binding domain-containing protein
BLT83_RS17770	Maribacter dokdonensis MAR-2009-60	GH13	5.3e-178	1	400	2	643	400	101	499	WP_091608290.1	SAMN05192545_3614	alpha amylase
BLT83_RS18600	Maribacter dokdonensis MAR-2009-60	GT2	6.6e-25	0.97	170	2	242	167	6	170	WP_091608564.1	SAMN05192545_3781	polyprenol monophosphomannose synthase
BLT83_RS18915	Maribacter dokdonensis MAR-2009-60	GH65	3.2e-146	0.99	372	1	767	371	323	702	WP_091608677.1	SAMN05192545_3844	glycoside hydrolase family 65 protein
BLT83_RS18920	Maribacter dokdonensis MAR-2009-60	GH13	3.3e-179	0.99	375	1	591	374	31	426	WP_091608680.1	SAMN05192545_3845	alpha-amylase
BLT83_RS19090	Maribacter dokdonensis MAR-2009-60	GT2	9.4e-28	0.98	230	1	494	227	56	283	WP_058105027.1	SAMN05192545_3879	glycosyltransferase
BLT83_RS19095	Maribacter dokdonensis MAR-2009-60	GT2	1.5e-21	0.83	170	2	229	143	6	139	WP_091608721.1	SAMN05192545_3880	glycosyltransferase family 2 protein
BLT83_RS19105	Maribacter dokdonensis MAR-2009-60	CBM67	1.5e-29	0.94	176	1	789	166	23	205	WP_157681231.1	SAMN05192545_3882	family 78 glycoside hydrolase catalytic domain
BLT83_RS19105	Maribacter dokdonensis MAR-2009-60	GH78	2.3e-92	0.98	504	6	789	502	263	767	WP_157681231.1	SAMN05192545_3882	family 78 glycoside hydrolase catalytic domain
BLT83_RS19145	Maribacter dokdonensis MAR-2009-60	GT2	1.1e-20	0.74	170	1	234	127	9	128	WP_091608734.1	SAMN05192545_3890	TIGR04283 family arsenosugar biosynthesis glycosyltransferase
BLT83_RS19165	Maribacter dokdonensis MAR-2009-60	GH32	6.8e-100	0.98	293	1	507	287	32	337	WP_091609159.1	SAMN05192545_3894	glycoside hydrolase family 32 protein
BLT83_RS19350	Maribacter dokdonensis MAR-2009-60	GH24	4.3e-40	0.99	137	2	151	137	5	144	WP_091608799.1	SAMN05192545_3936	lysozyme
BLW30_RS00170	Maribacter dokdonensis MAR-2009-71	CBM57	1.5e-34	0.99	147	2	6744	147	5443	5588	WP_074669655.1	SAMN05192540_0034	DUF5011 domain-containing protein
BLW30_RS00395	Maribacter dokdonensis MAR-2009-71	GH31	9e-167	1	427	1	800	427	229	673	WP_074669686.1	SAMN05192540_0079	glycoside hydrolase family 31 protein
BLW30_RS00400	Maribacter dokdonensis MAR-2009-71	CBM48	2.8e-17	0.89	76	2	631	70	29	116	WP_074669687.1	SAMN05192540_0080	1,4-alpha-glucan branching protein GlgB
BLW30_RS00400	Maribacter dokdonensis MAR-2009-71	GH13	1.3e-154	1	301	1	631	301	183	483	WP_074669687.1	SAMN05192540_0080	1,4-alpha-glucan branching protein GlgB
BLW30_RS00810	Maribacter dokdonensis MAR-2009-71	GT51	1.9e-57	0.98	177	4	753	177	69	247	WP_074669742.1	SAMN05192540_0163	penicillin-binding protein
BLW30_RS00815	Maribacter dokdonensis MAR-2009-71	CBM9	3.4e-18	0.87	182	2	732	161	38	207	WP_074669743.1	SAMN05192540_0164	carbohydrate binding family 9 domain-containing protein
BLW30_RS01605	Maribacter dokdonensis MAR-2009-71	GH13	2.5e-119	1	289	1	662	289	198	522	WP_083365563.1	SAMN05192540_0326	type I pullulanase
BLW30_RS01675	Maribacter dokdonensis MAR-2009-71	GT28	6.6e-48	0.99	157	2	362	157	194	349	WP_074669839.1	SAMN05192540_0340	undecaprenyldiphospho-muramoylpentapeptide beta-N-acetylglucosaminyltransferase
BLW30_RS02235	Maribacter dokdonensis MAR-2009-71	PL7	9.2e-50	1	231	1	304	231	58	304	WP_074669911.1	SAMN05192540_0455	polysaccharide lyase family 7 protein
BLW30_RS02240	Maribacter dokdonensis MAR-2009-71	PL7	6.5e-59	1	231	1	303	231	52	303	WP_074669912.1	SAMN05192540_0456	polysaccharide lyase family 7 protein
BLW30_RS02470	Maribacter dokdonensis MAR-2009-71	GH73	1.8e-34	0.98	128	2	274	128	76	205	WP_071340259.1	SAMN05192540_0502	LysM peptidoglycan-binding domain-containing protein
BLW30_RS02585	Maribacter dokdonensis MAR-2009-71	GH144	7.5e-188	0.99	404	2	452	403	37	447	WP_074669958.1	SAMN05192540_0526	beta-glucosidase
BLW30_RS02590	Maribacter dokdonensis MAR-2009-71	GH144	3.5e-182	0.99	404	2	449	403	32	446	WP_139254446.1	SAMN05192540_0527	beta-glucosidase
BLW30_RS02600	Maribacter dokdonensis MAR-2009-71	GH3	1.9e-71	0.99	216	3	756	216	94	315	WP_074669961.1	SAMN05192540_0529	beta-glucosidase BglX
BLW30_RS02635	Maribacter dokdonensis MAR-2009-71	PL6	3e-129	0.99	372	2	772	371	26	410	WP_074669967.1	SAMN05192540_0536	DUF4957 domain-containing protein
BLW30_RS02640	Maribacter dokdonensis MAR-2009-71	PL12	2.2e-23	0.98	138	3	741	138	413	556	WP_074669968.1	SAMN05192540_0537	heparinase
BLW30_RS02645	Maribacter dokdonensis MAR-2009-71	PL6	4.5e-142	0.98	372	3	777	369	27	395	WP_074669969.1	SAMN05192540_0538	DUF4957 domain-containing protein
BLW30_RS02650	Maribacter dokdonensis MAR-2009-71	PL17	4e-52	0.98	139	1	743	137	401	535	WP_074669970.1	SAMN05192540_0539	alginate lyase family protein
BLW30_RS02855	Maribacter dokdonensis MAR-2009-71	CBM48	1e-17	0.92	76	3	588	73	1	82	WP_139254447.1	SAMN05192540_0581	1,4-alpha-glucan branching protein
BLW30_RS02855	Maribacter dokdonensis MAR-2009-71	GH13	1.1e-77	0.99	301	1	588	299	138	437	WP_139254447.1	SAMN05192540_0581	1,4-alpha-glucan branching protein
BLW30_RS02975	Maribacter dokdonensis MAR-2009-71	GH113	1.9e-79	0.99	306	3	838	306	527	833	WP_139254357.1	SAMN05192540_0607	hypothetical protein
BLW30_RS03200	Maribacter dokdonensis MAR-2009-71	GT19	4.1e-125	0.99	354	2	373	352	4	353	WP_074670047.1	SAMN05192540_0653	lipid-A-disaccharide synthase
BLW30_RS03275	Maribacter dokdonensis MAR-2009-71	GH32	8.7e-100	0.98	293	1	507	287	32	337	WP_139254448.1	SAMN05192540_0668	glycoside hydrolase family 32 protein
BLW30_RS03295	Maribacter dokdonensis MAR-2009-71	GT2	1.1e-20	0.74	170	1	234	127	9	128	WP_074670078.1	SAMN05192540_0672	glycosyltransferase family 2 protein
BLW30_RS03330	Maribacter dokdonensis MAR-2009-71	CBM67	2.4e-30	0.94	176	1	801	166	35	217	WP_074670090.1	SAMN05192540_0679	family 78 glycoside hydrolase catalytic domain
BLW30_RS03330	Maribacter dokdonensis MAR-2009-71	GH78	2.1e-90	0.98	504	8	801	502	277	779	WP_074670090.1	SAMN05192540_0679	family 78 glycoside hydrolase catalytic domain
BLW30_RS03340	Maribacter dokdonensis MAR-2009-71	GT2	9.5e-22	0.83	170	2	229	143	6	139	WP_074670094.1	SAMN05192540_0681	glycosyltransferase family 2 protein
BLW30_RS03345	Maribacter dokdonensis MAR-2009-71	GT2	9.4e-28	0.98	230	1	494	227	56	283	WP_058105027.1	SAMN05192540_0682	glycosyltransferase
BLW30_RS03515	Maribacter dokdonensis MAR-2009-71	GH13	8.9e-180	0.99	375	1	591	374	31	426	WP_074670143.1	SAMN05192540_0717	alpha-amylase
BLW30_RS03520	Maribacter dokdonensis MAR-2009-71	GH65	5.1e-146	0.99	372	1	767	371	323	702	WP_074670145.1	SAMN05192540_0718	glycoside hydrolase family 65 protein
BLW30_RS03840	Maribacter dokdonensis MAR-2009-71	GT2	5.8e-26	0.97	170	2	242	167	6	170	WP_058104932.1	SAMN05192540_0782	polyprenol monophosphomannose synthase
BLW30_RS04665	Maribacter dokdonensis MAR-2009-71	GH13	1.1e-178	1	400	2	643	400	101	499	WP_074670519.1	SAMN05192540_0950	alpha amylase
BLW30_RS05720	Maribacter dokdonensis MAR-2009-71	GH23	3.8e-25	0.87	135	2	542	120	175	309	WP_074670839.1	SAMN05192540_1165	LysM peptidoglycan-binding domain-containing protein
BLW30_RS05795	Maribacter dokdonensis MAR-2009-71	GT4	2.6e-28	0.93	160	7	361	156	188	335	WP_074674702.1	SAMN05192540_1179	glycosyltransferase
BLW30_RS05805	Maribacter dokdonensis MAR-2009-71	GT4	6.1e-23	0.88	160	7	373	148	184	326	WP_074670869.1	SAMN05192540_1181	glycosyltransferase
BLW30_RS05810	Maribacter dokdonensis MAR-2009-71	GT4	2.8e-29	0.92	160	8	361	155	182	330	WP_074670871.1	SAMN05192540_1182	glycosyltransferase
BLW30_RS05850	Maribacter dokdonensis MAR-2009-71	GT9	7.7e-31	0.89	225	2	334	202	59	288	WP_074670887.1	SAMN05192540_1190	glycosyltransferase family 9 protein
BLW30_RS06110	Maribacter dokdonensis MAR-2009-71	GT51	8.8e-58	0.99	177	1	781	176	67	244	WP_058104501.1	SAMN05192540_1242	penicillin-binding protein
BLW30_RS06230	Maribacter dokdonensis MAR-2009-71	GH109	2.3e-16	0.93	126	3	485	120	49	159	WP_074670997.1	SAMN05192540_1267	Gfo/Idh/MocA family oxidoreductase
BLW30_RS06510	Maribacter dokdonensis MAR-2009-71	GT2	1.3e-30	0.96	170	1	477	165	122	289	WP_074671118.1	SAMN05192540_1324	glycosyltransferase family 2 protein
BLW30_RS07830	Maribacter dokdonensis MAR-2009-71	GT2	7.2e-16	0.84	170	2	296	144	12	158	WP_083365601.1	SAMN05192540_1591	glycosyltransferase family 2 protein
BLW30_RS07845	Maribacter dokdonensis MAR-2009-71	GT26	1.5e-52	0.98	171	3	254	171	55	226	WP_074671686.1	SAMN05192540_1594	WecB/TagA/CpsF family glycosyltransferase
BLW30_RS07885	Maribacter dokdonensis MAR-2009-71	GT4	7.3e-22	0.8	160	10	390	138	202	328	WP_074671706.1	SAMN05192540_1602	glycosyltransferase
BLW30_RS07895	Maribacter dokdonensis MAR-2009-71	GT4	4.6e-32	0.91	160	9	418	154	245	383	WP_074671710.1	SAMN05192540_1604	glycosyltransferase family 4 protein
BLW30_RS07905	Maribacter dokdonensis MAR-2009-71	GT4	6.6e-24	0.88	160	8	349	149	174	313	WP_074671714.1	SAMN05192540_1606	glycosyltransferase family 4 protein
BLW30_RS07915	Maribacter dokdonensis MAR-2009-71	GT11	2.5e-83	0.99	276	2	285	275	2	284	WP_074671718.1	SAMN05192540_1608	alpha-1,2-fucosyltransferase
BLW30_RS07920	Maribacter dokdonensis MAR-2009-71	GT2	2.5e-22	0.85	170	1	312	146	4	148	WP_074671720.1	SAMN05192540_1609	glycosyltransferase family 2 protein
BLW30_RS08035	Maribacter dokdonensis MAR-2009-71	CBM9	5.2e-42	0.92	182	1	363	169	49	239	WP_074671761.1	SAMN05192540_1632	carbohydrate-binding family 9-like protein
BLW30_RS08090	Maribacter dokdonensis MAR-2009-71	GH109	1.4e-47	0.98	126	2	450	126	36	160	WP_074671781.1	SAMN05192540_1644	Gfo/Idh/MocA family oxidoreductase
BLW30_RS08110	Maribacter dokdonensis MAR-2009-71	GH109	4.6e-22	0.98	126	2	463	125	54	169	WP_074671787.1	SAMN05192540_1648	Gfo/Idh/MocA family oxidoreductase
BLW30_RS08325	Maribacter dokdonensis MAR-2009-71	GT30	6.8e-47	0.93	177	11	416	176	46	207	WP_074671875.1	SAMN05192540_1694	3-deoxy-D-manno-octulosonic acid transferase
BLW30_RS08470	Maribacter dokdonensis MAR-2009-71	CBM9	4.4e-22	0.8	182	1	876	147	44	198	WP_074674719.1	SAMN05192540_1723	carbohydrate binding family 9 domain-containing protein
BLW30_RS08965	Maribacter dokdonensis MAR-2009-71	GT2	3.6e-22	0.77	170	2	284	133	5	146	WP_074672104.1	SAMN05192540_1823	glycosyltransferase family 2 protein
BLW30_RS09425	Maribacter dokdonensis MAR-2009-71	GT5	7.6e-112	0.99	472	3	511	470	5	508	WP_074672200.1	SAMN05192540_1917	glycosyltransferase
BLW30_RS10610	Maribacter dokdonensis MAR-2009-71	GH109	8.9e-16	0.9	126	1	451	115	44	155	WP_074672592.1	SAMN05192540_2159	Gfo/Idh/MocA family oxidoreductase
BLW30_RS10620	Maribacter dokdonensis MAR-2009-71	GH88	1.2e-122	0.98	329	5	387	328	63	382	WP_139254457.1	SAMN05192540_2161	glucuronyl hydrolase
BLW30_RS10910	Maribacter dokdonensis MAR-2009-71	GH109	1.1e-23	0.94	126	1	449	119	43	157	WP_074672668.1	SAMN05192540_2220	Gfo/Idh/MocA family oxidoreductase
BLW30_RS11125	Maribacter dokdonensis MAR-2009-71	GT2	9.5e-21	0.82	170	2	264	141	10	140	WP_074672752.1	SAMN05192540_2264	glycosyltransferase family 2 protein
BLW30_RS11160	Maribacter dokdonensis MAR-2009-71	GH20	1.2e-104	0.97	337	9	536	335	174	487	WP_074672762.1	SAMN05192540_2271	family 20 glycosylhydrolase
BLW30_RS11215	Maribacter dokdonensis MAR-2009-71	GT83	1.7e-75	0.94	540	6	552	513	3	512	WP_074672781.1	SAMN05192540_2282	dolichyl-phosphate-mannose--protein mannosyltransferase
BLW30_RS11225	Maribacter dokdonensis MAR-2009-71	GT2	4.5e-31	0.97	170	1	319	166	10	166	WP_074672785.1	SAMN05192540_2284	glycosyltransferase family 2 protein
BLW30_RS11260	Maribacter dokdonensis MAR-2009-71	CBM9	7.8e-35	0.99	182	2	244	182	40	242	WP_074672796.1	SAMN05192540_2291	sugar-binding protein
BLW30_RS11600	Maribacter dokdonensis MAR-2009-71	GT2	2.3e-24	0.95	170	2	379	164	142	306	WP_058103430.1	SAMN05192540_2362	response regulator
BLW30_RS11615	Maribacter dokdonensis MAR-2009-71	GH5	3.3e-121	1	254	1	516	254	222	476	WP_074672912.1	SAMN05192540_2365	cellulase family glycosylhydrolase
BLW30_RS12030	Maribacter dokdonensis MAR-2009-71	GH109	2.2e-17	0.9	126	1	478	114	36	142	WP_074674753.1	SAMN05192540_2449	Gfo/Idh/MocA family oxidoreductase
BLW30_RS12290	Maribacter dokdonensis MAR-2009-71	GH3	3.1e-60	0.97	216	5	518	215	90	317	WP_074673116.1	SAMN05192540_2501	glycoside hydrolase
BLW30_RS12330	Maribacter dokdonensis MAR-2009-71	CE1	3.1e-29	0.9	227	4	238	208	34	217	WP_058103302.1	SAMN05192540_2509	prolyl oligopeptidase family serine peptidase
BLW30_RS12450	Maribacter dokdonensis MAR-2009-71	GH3	6.9e-56	0.97	216	7	969	216	101	325	WP_074673155.1	SAMN05192540_2533	serine hydrolase
BLW30_RS12455	Maribacter dokdonensis MAR-2009-71	GT4	1.8e-36	0.94	160	6	379	156	195	342	WP_058103280.1	SAMN05192540_2534	N-acetyl-alpha-D-glucosaminyl L-malate synthase BshA
BLW30_RS12520	Maribacter dokdonensis MAR-2009-71	GT4	7.8e-24	0.96	160	6	371	159	209	347	WP_074673186.1	SAMN05192540_2547	glycosyltransferase family 4 protein
BLW30_RS12525	Maribacter dokdonensis MAR-2009-71	GT94	6.9e-16	0.65	283	32	375	217	102	303	WP_074673188.1	SAMN05192540_2548	glycosyltransferase
BLW30_RS12560	Maribacter dokdonensis MAR-2009-71	GT2	3.1e-25	0.85	170	1	274	146	7	146	WP_074673208.1	SAMN05192540_2555	glycosyltransferase family 2 protein
BLW30_RS13060	Maribacter dokdonensis MAR-2009-71	GT2	2.7e-30	0.98	170	1	335	167	7	172	WP_074673368.1	SAMN05192540_2658	glycosyltransferase family 2 protein
BLW30_RS13295	Maribacter dokdonensis MAR-2009-71	GH43	7.9e-164	1	310	1	339	310	22	331	WP_074673448.1	SAMN05192540_2706	glycoside hydrolase family 43 protein
BLW30_RS13305	Maribacter dokdonensis MAR-2009-71	GH10	7.5e-109	0.99	303	1	361	302	18	354	WP_074674767.1	SAMN05192540_2708	endo-1,4-beta-xylanase
BLW30_RS13595	Maribacter dokdonensis MAR-2009-71	GT27	1.4e-18	0.79	295	2	333	236	5	231	WP_058105879.1	SAMN05192540_2767	glycosyltransferase family 2 protein
BLW30_RS13955	Maribacter dokdonensis MAR-2009-71	CE14	1.4e-22	0.99	124	1	294	124	27	137	WP_074673597.1	SAMN05192540_2840	GlcNAc-PI de-N-acetylase
BLW30_RS14200	Maribacter dokdonensis MAR-2009-71	CE14	1e-18	0.91	124	1	843	114	45	157	WP_074673638.1	SAMN05192540_2892	PIG-L family deacetylase
BLW30_RS14245	Maribacter dokdonensis MAR-2009-71	CE14	5.2e-25	0.99	124	1	238	124	6	111	WP_074673646.1	SAMN05192540_2901	bacillithiol biosynthesis deacetylase BshB1
BLW30_RS14525	Maribacter dokdonensis MAR-2009-71	CE11	2.4e-77	0.86	271	1	466	233	8	241	WP_058102619.1	SAMN05192540_2957	bifunctional UDP-3-O-[3-hydroxymyristoyl] N-acetylglucosamine deacetylase/3-hydroxyacyl-ACP dehydratase
BLW30_RS14820	Maribacter dokdonensis MAR-2009-71	GT2	9.3e-20	0.74	230	60	476	230	143	332	WP_058102674.1	SAMN05192540_3015	glycosyltransferase family 2 protein
BLW30_RS14940	Maribacter dokdonensis MAR-2009-71	PL7	6.4e-70	0.9	267	25	367	265	61	342	WP_074673769.1	SAMN05192540_3040	polysaccharide lyase family 7 protein
BLW30_RS16030	Maribacter dokdonensis MAR-2009-71	PL7	1.1e-33	0.98	231	4	305	231	65	304	WP_074674099.1	SAMN05192540_3262	polysaccharide lyase family 7 protein
BLW30_RS16390	Maribacter dokdonensis MAR-2009-71	GT2	3.7e-28	0.97	170	1	335	166	6	169	WP_074674156.1	SAMN05192540_3338	glycosyltransferase
BLW30_RS16930	Maribacter dokdonensis MAR-2009-71	GH23	1.9e-22	0.93	135	2	318	128	103	241	WP_074674220.1	SAMN05192540_3446	lytic transglycosylase domain-containing protein
BLW30_RS16965	Maribacter dokdonensis MAR-2009-71	GT2	1.3e-30	0.75	170	1	319	129	4	134	WP_074674224.1	SAMN05192540_3453	glycosyltransferase
BLW30_RS17060	Maribacter dokdonensis MAR-2009-71	GH15	3.7e-72	0.98	361	5	600	360	222	582	WP_058103077.1	SAMN05192540_3472	glycoside hydrolase family 15 protein
BLW30_RS17065	Maribacter dokdonensis MAR-2009-71	GT20	5.2e-177	0.97	475	13	737	473	2	470	WP_074674238.1	SAMN05192540_3473	bifunctional alpha,alpha-trehalose-phosphate synthase (UDP-forming)/trehalose-phosphatase
BLW30_RS17225	Maribacter dokdonensis MAR-2009-71	CE1	6.2e-16	0.89	227	7	639	210	381	606	WP_074674264.1	SAMN05192540_3506	S9 family peptidase
BLW30_RS17370	Maribacter dokdonensis MAR-2009-71	GH109	1.3e-20	0.98	126	1	378	124	8	121	WP_074674288.1	SAMN05192540_3535	Gfo/Idh/MocA family oxidoreductase
BLW30_RS17675	Maribacter dokdonensis MAR-2009-71	GH2	2.9e-222	0.97	752	18	1063	751	58	942	WP_074674328.1	SAMN05192540_3592	DUF4981 domain-containing protein
BLW30_RS17935	Maribacter dokdonensis MAR-2009-71	GH29	9.7e-74	0.83	346	48	752	334	69	399	WP_074674371.1	SAMN05192540_3644	alpha-1,3/4-fucosidase
BLW30_RS17935	Maribacter dokdonensis MAR-2009-71	CBM32	2.1e-18	0.9	124	11	752	122	626	748	WP_074674371.1	SAMN05192540_3644	alpha-1,3/4-fucosidase
BLW30_RS18010	Maribacter dokdonensis MAR-2009-71	GH5	3e-92	0.99	276	3	384	275	84	355	WP_074674385.1	SAMN05192540_3659	glycoside hydrolase family 5 protein
BLW30_RS18055	Maribacter dokdonensis MAR-2009-71	GH109	7.2e-24	0.94	126	2	457	120	41	157	WP_074674390.1	SAMN05192540_3668	Gfo/Idh/MocA family oxidoreductase
BLW30_RS18195	Maribacter dokdonensis MAR-2009-71	GH85	2.3e-89	0.98	315	5	635	314	89	394	WP_074674411.1	SAMN05192540_3697	hypothetical protein
BLW30_RS18260	Maribacter dokdonensis MAR-2009-71	GH16	1.6e-103	1	246	1	352	246	80	347	WP_074674422.1	SAMN05192540_3710	family 16 glycosylhydrolase
BLW30_RS18280	Maribacter dokdonensis MAR-2009-71	CE1	6.2e-36	0.95	227	4	269	219	30	258	WP_074674426.1	SAMN05192540_3714	acetyl esterase
BLW30_RS18330	Maribacter dokdonensis MAR-2009-71	GH109	2.1e-18	0.97	126	1	445	123	58	183	WP_083365684.1	SAMN05192540_3724	Gfo/Idh/MocA family oxidoreductase
BLW30_RS18340	Maribacter dokdonensis MAR-2009-71	GH117	2.5e-52	0.67	211	2	417	143	89	243	WP_074674434.1	SAMN05192540_3726	family 43 glycosylhydrolase
BLW30_RS18385	Maribacter dokdonensis MAR-2009-71	GH29	9.5e-97	0.95	346	16	521	346	19	391	WP_074674442.1	SAMN05192540_3736	alpha-L-fucosidase
BLW30_RS18390	Maribacter dokdonensis MAR-2009-71	GH16	8.2e-95	1	239	1	414	239	41	291	WP_083365750.1	SAMN05192540_3737	family 16 glycosylhydrolase
BLW30_RS18395	Maribacter dokdonensis MAR-2009-71	GH2	7e-106	0.82	752	22	973	637	32	740	WP_083365685.1	SAMN05192540_3738	glycoside hydrolase family 2 protein
BLW30_RS18420	Maribacter dokdonensis MAR-2009-71	GH29	2.2e-119	0.96	346	15	518	346	24	402	WP_074674830.1	SAMN05192540_3743	alpha-L-fucosidase
BLW30_RS18575	Maribacter dokdonensis MAR-2009-71	GH28	6.4e-42	0.65	325	69	511	280	226	442	WP_083365687.1	SAMN05192540_3774	hypothetical protein
BLW30_RS18610	Maribacter dokdonensis MAR-2009-71	GH95	1.9e-295	0.99	722	3	833	716	23	771	WP_139254477.1	SAMN05192540_3781	glycoside hydrolase family 95 protein
BLW30_RS18615	Maribacter dokdonensis MAR-2009-71	PL40	2.4e-255	0.96	873	11	917	845	15	907	WP_083365690.1	SAMN05192540_3782	hypothetical protein
BLW30_RS18630	Maribacter dokdonensis MAR-2009-71	GH117	1e-20	0.75	211	51	365	210	187	341	WP_074674477.1	SAMN05192540_3785	glycosyl hydrolase family 43
BLW30_RS18635	Maribacter dokdonensis MAR-2009-71	PL33	7.8e-40	0.98	151	1	650	149	438	582	WP_074674478.1	SAMN05192540_3786	hypothetical protein
BLW30_RS18650	Maribacter dokdonensis MAR-2009-71	GH29	8.5e-115	0.92	346	26	449	346	21	366	WP_074674481.1	SAMN05192540_3789	alpha-L-fucosidase
BLW30_RS18655	Maribacter dokdonensis MAR-2009-71	GH141	8.9e-58	0.99	527	2	789	523	25	543	WP_074674482.1	SAMN05192540_3790	PDZ domain-containing protein
BLW30_RS18665	Maribacter dokdonensis MAR-2009-71	PL40	5.1e-251	0.97	873	19	918	864	2	901	WP_074674838.1	SAMN05192540_3792	hypothetical protein
BLW30_RS18670	Maribacter dokdonensis MAR-2009-71	GH97	1.7e-148	0.99	631	4	668	630	20	664	WP_083365691.1	SAMN05192540_3793	glycoside hydrolase family 97 protein
BLW30_RS18675	Maribacter dokdonensis MAR-2009-71	CE1	2.1e-52	0.96	227	1	277	219	31	262	WP_074674484.1	SAMN05192540_3794	esterase family protein
BLW30_RS18685	Maribacter dokdonensis MAR-2009-71	GH88	5e-127	0.98	329	6	399	329	67	386	WP_058105386.1	SAMN05192540_3796	glucuronyl hydrolase
BLW30_RS18780	Maribacter dokdonensis MAR-2009-71	CE1	4.9e-23	0.84	227	1	275	191	37	232	WP_071339920.1	SAMN05192540_3818	alpha/beta hydrolase
BLW30_RS19200	Maribacter dokdonensis MAR-2009-71	GH20	1.1e-115	0.97	337	8	768	336	157	510	WP_074674561.1	SAMN05192540_3907	family 20 glycosylhydrolase
BLW30_RS19205	Maribacter dokdonensis MAR-2009-71	GH141	1.3e-119	0.99	527	2	703	525	22	533	WP_074674562.1	SAMN05192540_3908	right-handed parallel beta-helix repeat-containing protein
BLW30_RS19210	Maribacter dokdonensis MAR-2009-71	GH29	2.7e-105	0.96	346	15	432	346	13	348	WP_083365701.1	SAMN05192540_3909	alpha-L-fucosidase
BLW30_RS19220	Maribacter dokdonensis MAR-2009-71	GH92	2.5e-167	1	491	2	777	491	298	775	WP_074674564.1	SAMN05192540_3911	glycoside hydrolase family 92 protein
BLW30_RS19230	Maribacter dokdonensis MAR-2009-71	GH20	8.1e-113	0.97	337	8	616	336	147	506	WP_074674566.1	SAMN05192540_3913	family 20 glycosylhydrolase
BLW30_RS19245	Maribacter dokdonensis MAR-2009-71	GH3	5.9e-68	0.98	216	3	896	214	122	341	WP_074674568.1	SAMN05192540_3916	glycoside hydrolase family 3 protein
BLW30_RS19260	Maribacter dokdonensis MAR-2009-71	GH95	7.4e-280	0.99	722	3	775	716	32	755	WP_074674570.1	SAMN05192540_3919	glycoside hydrolase family 95 protein
BLW30_RS19280	Maribacter dokdonensis MAR-2009-71	GH3	1.4e-69	0.98	216	4	864	215	62	302	WP_074674574.1	SAMN05192540_3923	glucan 1,4-alpha-glucosidase
BLW30_RS19285	Maribacter dokdonensis MAR-2009-71	GH29	1.9e-90	0.96	346	15	531	346	12	398	WP_083365704.1	SAMN05192540_3924	hypothetical protein
BLW30_RS19295	Maribacter dokdonensis MAR-2009-71	GH29	1.9e-99	0.94	346	16	364	340	28	362	WP_074674577.1	SAMN05192540_3926	hypothetical protein
BLW30_RS19915	Maribacter dokdonensis MAR-2009-71	GH1	1e-151	0.99	429	3	453	427	12	452	WP_074671767.1	SAMN05192540_1637	beta-glucosidase
P177_RS00900	Maribacter forsetii DSM 18668	GH23	3.8e-25	0.87	135	2	543	120	176	310	WP_084684584.1		LysM peptidoglycan-binding domain-containing protein
P177_RS01005	Maribacter forsetii DSM 18668	GT4	8.4e-18	0.84	160	4	364	139	193	321	WP_051941666.1		glycosyltransferase
P177_RS01015	Maribacter forsetii DSM 18668	GT2	4.8e-31	0.99	170	1	266	169	3	165	WP_036150943.1		glycosyltransferase
P177_RS01055	Maribacter forsetii DSM 18668	GT9	6.4e-34	0.89	225	2	332	203	59	288	WP_036150962.1		glycosyltransferase family 9 protein
P177_RS01315	Maribacter forsetii DSM 18668	GT51	4.5e-58	0.99	177	1	781	176	67	244	WP_036151070.1		penicillin-binding protein
P177_RS01735	Maribacter forsetii DSM 18668	GT2	1e-29	0.96	170	1	467	165	112	279	WP_036151223.1		glycosyltransferase family 2 protein
P177_RS02640	Maribacter forsetii DSM 18668	GH114	1.1e-34	0.95	190	10	280	190	58	243	WP_036151557.1		endo alpha-1,4 polygalactosaminidase
P177_RS02825	Maribacter forsetii DSM 18668	GT26	1.6e-51	0.98	171	3	263	171	55	226	WP_084684614.1		WecB/TagA/CpsF family glycosyltransferase
P177_RS02840	Maribacter forsetii DSM 18668	GT2	7.3e-16	0.75	170	3	301	131	7	130	WP_036151622.1		glycosyltransferase family 2 protein
P177_RS02860	Maribacter forsetii DSM 18668	GT4	9.7e-26	0.94	160	7	392	157	210	360	WP_036151628.1		glycosyltransferase
P177_RS02870	Maribacter forsetii DSM 18668	GT4	1.1e-20	0.97	160	2	326	157	153	297	WP_036151632.1		glycosyltransferase family 4 protein
P177_RS02970	Maribacter forsetii DSM 18668	GH1	3.5e-151	0.98	429	3	451	425	12	450	WP_036151677.1		beta-glucosidase
P177_RS03000	Maribacter forsetii DSM 18668	GH109	1.4e-48	0.98	126	2	450	126	36	160	WP_036151691.1		Gfo/Idh/MocA family oxidoreductase
P177_RS03020	Maribacter forsetii DSM 18668	GH109	1.6e-22	0.98	126	2	463	125	54	169	WP_036151701.1		Gfo/Idh/MocA family oxidoreductase
P177_RS03240	Maribacter forsetii DSM 18668	GT30	5.8e-46	0.94	177	10	415	176	45	207	WP_036151784.1		3-deoxy-D-manno-octulosonic acid transferase
P177_RS03385	Maribacter forsetii DSM 18668	CBM9	1.1e-21	0.8	182	1	876	147	44	198	WP_036151841.1		carbohydrate binding family 9 domain-containing protein
P177_RS03890	Maribacter forsetii DSM 18668	GT2	7.5e-22	0.77	170	2	284	133	5	146	WP_036152019.1		glycosyltransferase family 2 protein
P177_RS04350	Maribacter forsetii DSM 18668	GT5	1.6e-112	0.99	472	3	511	469	5	507	WP_036152185.1		glycosyltransferase
P177_RS05430	Maribacter forsetii DSM 18668	GH78	7.6e-97	0.99	504	2	611	502	39	575	WP_051941726.1		family 78 glycoside hydrolase catalytic domain
P177_RS05435	Maribacter forsetii DSM 18668	GH109	6.8e-17	0.91	126	2	451	117	45	157	WP_036152669.1		Gfo/Idh/MocA family oxidoreductase
P177_RS05455	Maribacter forsetii DSM 18668	GH115	6.9e-29	0.75	697	15	682	535	31	611	WP_084684635.1		hypothetical protein
P177_RS05460	Maribacter forsetii DSM 18668	GH92	9.9e-147	0.98	491	11	775	491	247	773	WP_036152681.1		glycoside hydrolase family 92 protein
P177_RS05465	Maribacter forsetii DSM 18668	GH3	1e-67	0.98	216	3	851	215	59	301	WP_036152683.1		glycoside hydrolase family 3 protein
P177_RS05475	Maribacter forsetii DSM 18668	GH115	4.6e-230	0.85	697	3	996	597	34	687	WP_036157869.1		hypothetical protein
P177_RS05500	Maribacter forsetii DSM 18668	GH88	1.5e-125	0.98	329	5	390	327	71	389	WP_036152692.1		glucuronyl hydrolase
P177_RS05510	Maribacter forsetii DSM 18668	GH3	3.6e-71	0.99	216	3	756	216	94	315	WP_036152697.1		beta-glucosidase BglX
P177_RS05515	Maribacter forsetii DSM 18668	CE1	8e-28	0.72	227	6	264	169	37	201	WP_036152702.1		prolyl oligopeptidase family serine peptidase
P177_RS05520	Maribacter forsetii DSM 18668	GH144	6e-184	0.99	404	2	449	403	32	446	WP_051941940.1		beta-glucosidase
P177_RS05525	Maribacter forsetii DSM 18668	GH144	6e-187	0.99	404	2	452	403	37	447	WP_036152703.1		periplasmic beta-glucosidase
P177_RS06030	Maribacter forsetii DSM 18668	GT2	1.8e-19	0.82	170	2	264	142	10	141	WP_036152940.1		glycosyltransferase family 2 protein
P177_RS06055	Maribacter forsetii DSM 18668	GH20	3.9e-103	0.97	337	9	537	335	175	488	WP_036152951.1		family 20 glycosylhydrolase
P177_RS06110	Maribacter forsetii DSM 18668	GT83	8.2e-76	0.93	540	6	552	507	3	506	WP_036152976.1		dolichyl-phosphate-mannose--protein mannosyltransferase
P177_RS06120	Maribacter forsetii DSM 18668	GT2	1.6e-29	0.86	170	1	319	148	10	148	WP_036152980.1		glycosyltransferase family 2 protein
P177_RS06150	Maribacter forsetii DSM 18668	CBM9	2.3e-31	0.99	182	2	244	182	40	242	WP_036152989.1		sugar-binding protein
P177_RS06535	Maribacter forsetii DSM 18668	GT2	1.2e-23	0.95	170	2	379	163	142	305	WP_036153149.1		response regulator
P177_RS06550	Maribacter forsetii DSM 18668	GH5	2.4e-120	0.99	254	2	513	254	223	475	WP_036153155.1		cellulase family glycosylhydrolase
P177_RS07085	Maribacter forsetii DSM 18668	GH109	2e-17	0.94	126	2	478	121	37	149	WP_036157965.1		Gfo/Idh/MocA family oxidoreductase
P177_RS07335	Maribacter forsetii DSM 18668	GH3	1.8e-61	0.97	216	5	518	215	90	317	WP_157486485.1		glycoside hydrolase family 3 protein
P177_RS07375	Maribacter forsetii DSM 18668	CE1	1.2e-28	0.9	227	4	237	208	33	216	WP_036153479.1		prolyl oligopeptidase family serine peptidase
P177_RS07480	Maribacter forsetii DSM 18668	GH3	8.2e-56	0.97	216	7	969	216	101	325	WP_036153517.1		serine hydrolase
P177_RS07485	Maribacter forsetii DSM 18668	GT4	9.3e-36	0.93	160	7	379	156	196	342	WP_036153520.1		N-acetyl-alpha-D-glucosaminyl L-malate synthase BshA
P177_RS07535	Maribacter forsetii DSM 18668	GT4	4e-25	0.91	160	9	371	155	198	343	WP_036153538.1		glycosyltransferase family 4 protein
P177_RS07545	Maribacter forsetii DSM 18668	GT4	1.1e-34	0.93	160	8	363	156	187	334	WP_036153541.1		glycosyltransferase family 4 protein
P177_RS08050	Maribacter forsetii DSM 18668	CE1	8.2e-17	0.86	227	12	219	207	11	201	WP_036153745.1		alpha/beta fold hydrolase
P177_RS08070	Maribacter forsetii DSM 18668	GT2	2.2e-30	0.98	170	1	335	167	7	172	WP_036153756.1		glycosyltransferase family 2 protein
P177_RS08625	Maribacter forsetii DSM 18668	GT27	4.1e-21	0.79	295	2	333	236	5	231	WP_036153951.1		glycosyltransferase family 2 protein
P177_RS09135	Maribacter forsetii DSM 18668	CE14	9.2e-19	0.91	124	1	843	114	45	157	WP_036154108.1		PIG-L family deacetylase
P177_RS09180	Maribacter forsetii DSM 18668	CE14	2e-23	0.99	124	1	238	124	6	111	WP_036154123.1		bacillithiol biosynthesis deacetylase BshB1
P177_RS09450	Maribacter forsetii DSM 18668	CE11	1.1e-76	0.86	271	1	466	233	8	241	WP_036154199.1		bifunctional UDP-3-O-[3-hydroxymyristoyl] N-acetylglucosamine deacetylase/3-hydroxyacyl-ACP dehydratase
P177_RS09705	Maribacter forsetii DSM 18668	GT2	1.9e-20	0.74	230	60	476	230	143	332	WP_051941787.1		glycosyltransferase family 2 protein
P177_RS09855	Maribacter forsetii DSM 18668	PL7	1.5e-69	0.9	267	26	366	265	66	346	WP_036154340.1		polysaccharide lyase family 7 protein
P177_RS10080	Maribacter forsetii DSM 18668	AA12	1.9e-21	0.84	401	13	396	350	49	341	WP_036154413.1		sorbosone dehydrogenase family protein
P177_RS11505	Maribacter forsetii DSM 18668	GT2	5.6e-27	0.77	170	1	335	132	6	134	WP_036154885.1		glycosyltransferase
P177_RS12060	Maribacter forsetii DSM 18668	GH23	2.8e-22	0.91	135	5	318	128	106	241	WP_036155077.1		lytic transglycosylase domain-containing protein
P177_RS12095	Maribacter forsetii DSM 18668	GT2	1.8e-30	0.76	170	1	319	130	4	135	WP_036155090.1		glycosyltransferase
P177_RS12195	Maribacter forsetii DSM 18668	GH15	1e-72	0.98	361	5	600	360	222	582	WP_036155127.1		glycoside hydrolase family 15 protein
P177_RS12200	Maribacter forsetii DSM 18668	GT20	2.8e-176	0.97	475	13	737	473	2	470	WP_036155130.1		bifunctional alpha,alpha-trehalose-phosphate synthase (UDP-forming)/trehalose-phosphatase
P177_RS12540	Maribacter forsetii DSM 18668	CE14	4.3e-22	0.99	124	1	290	124	52	170	WP_036155238.1		PIG-L family deacetylase
P177_RS12820	Maribacter forsetii DSM 18668	GH2	5.5e-225	0.98	752	16	1063	751	56	942	WP_036155345.1		DUF4981 domain-containing protein
P177_RS13305	Maribacter forsetii DSM 18668	GH5	2.7e-92	0.99	276	3	384	275	84	355	WP_051941839.1		glycoside hydrolase family 5 protein
P177_RS13345	Maribacter forsetii DSM 18668	GH109	4.4e-23	0.94	126	2	457	120	41	157	WP_036155517.1		Gfo/Idh/MocA family oxidoreductase
P177_RS13640	Maribacter forsetii DSM 18668	GH28	1.1e-40	0.65	325	69	511	279	219	442	WP_051941847.1		hypothetical protein
P177_RS13680	Maribacter forsetii DSM 18668	GH95	4.6e-296	0.99	722	3	835	718	24	774	WP_036155605.1		glycoside hydrolase family 95 protein
P177_RS13690	Maribacter forsetii DSM 18668	PL40	2.1e-250	0.95	873	8	908	836	5	892	WP_036158457.1		hypothetical protein
P177_RS13700	Maribacter forsetii DSM 18668	GH117	4.7e-19	0.76	211	50	366	210	186	341	WP_036155610.1		glycosyl hydrolase family 43
P177_RS13705	Maribacter forsetii DSM 18668	PL33	3.4e-39	0.97	151	1	645	148	433	576	WP_036158460.1		hypothetical protein
P177_RS13715	Maribacter forsetii DSM 18668	GH29	2.7e-116	0.94	346	20	452	346	15	366	WP_036155612.1		alpha-L-fucosidase
P177_RS13720	Maribacter forsetii DSM 18668	GH141	2.4e-53	0.99	527	2	789	523	25	543	WP_036155614.1		PDZ domain-containing protein
P177_RS13730	Maribacter forsetii DSM 18668	PL40	3.5e-241	0.96	873	6	937	847	8	899	WP_084684696.1		hypothetical protein
P177_RS13740	Maribacter forsetii DSM 18668	CE1	7.2e-54	0.96	227	1	277	219	31	262	WP_036155618.1		esterase family protein
P177_RS13750	Maribacter forsetii DSM 18668	GH88	3.5e-126	0.98	329	5	400	329	66	386	WP_036155622.1		glucuronyl hydrolase
P177_RS13950	Maribacter forsetii DSM 18668	CBM57	7.2e-26	0.97	147	4	3652	146	1216	1363	WP_036155683.1		DUF5011 domain-containing protein
P177_RS14170	Maribacter forsetii DSM 18668	GH31	1.9e-165	1	427	1	800	427	229	673	WP_036155749.1		DUF4968 domain-containing protein
P177_RS14175	Maribacter forsetii DSM 18668	CBM48	1e-17	0.89	76	2	631	70	29	116	WP_036155751.1		1,4-alpha-glucan branching protein GlgB
P177_RS14175	Maribacter forsetii DSM 18668	GH13	3.1e-155	1	301	1	631	301	183	483	WP_036155751.1		1,4-alpha-glucan branching protein GlgB
P177_RS14595	Maribacter forsetii DSM 18668	GT51	7.5e-57	0.98	177	4	753	177	69	247	WP_036158546.1		penicillin-binding protein
P177_RS14600	Maribacter forsetii DSM 18668	CBM9	2.9e-19	0.87	182	2	732	161	38	207	WP_036155907.1		carbohydrate binding family 9 domain-containing protein
P177_RS15390	Maribacter forsetii DSM 18668	GH13	9.8e-117	1	289	1	660	289	196	520	WP_084684711.1		type I pullulanase
P177_RS15480	Maribacter forsetii DSM 18668	GT28	3.9e-48	0.99	157	1	362	157	193	349	WP_036156181.1		undecaprenyldiphospho-muramoylpentapeptide beta-N-acetylglucosaminyltransferase
P177_RS16065	Maribacter forsetii DSM 18668	PL7	1.4e-52	1	231	1	290	231	44	290	WP_167333134.1		polysaccharide lyase family 7 protein
P177_RS16070	Maribacter forsetii DSM 18668	PL7	1.5e-59	1	231	1	303	231	52	303	WP_036156386.1		polysaccharide lyase family 7 protein
P177_RS16285	Maribacter forsetii DSM 18668	GH73	1.8e-34	0.98	128	2	273	128	76	205	WP_036156453.1		LysM peptidoglycan-binding domain-containing protein
P177_RS16670	Maribacter forsetii DSM 18668	GH109	1.6e-49	0.99	126	1	470	126	58	187	WP_036156583.1		Gfo/Idh/MocA family oxidoreductase
P177_RS16780	Maribacter forsetii DSM 18668	PL6	1.2e-133	0.99	372	2	773	371	27	411	WP_036156612.1		DUF4957 domain-containing protein
P177_RS16785	Maribacter forsetii DSM 18668	PL7	6.4e-74	0.98	267	3	350	265	49	338	WP_036156614.1		polysaccharide lyase family 7 protein
P177_RS16810	Maribacter forsetii DSM 18668	PL6	3.7e-143	0.99	372	3	778	370	27	396	WP_036156626.1		DUF4957 domain-containing protein
P177_RS16815	Maribacter forsetii DSM 18668	PL17	8.8e-53	0.98	139	1	742	137	401	535	WP_036156628.1		alginate lyase family protein
P177_RS17015	Maribacter forsetii DSM 18668	CBM48	1.6e-17	0.92	76	3	598	73	11	92	WP_036156692.1		1,4-alpha-glucan-branching protein
P177_RS17015	Maribacter forsetii DSM 18668	GH13	1.4e-78	0.99	301	1	598	299	148	447	WP_036156692.1		1,4-alpha-glucan-branching protein
P177_RS17105	Maribacter forsetii DSM 18668	PL38	8.6e-92	0.99	279	3	405	279	76	349	WP_051941902.1		alginate lyase family protein
P177_RS17150	Maribacter forsetii DSM 18668	GH113	7.5e-79	0.99	306	3	771	306	460	766	WP_036156733.1		hypothetical protein
P177_RS17375	Maribacter forsetii DSM 18668	GT19	4.6e-125	0.99	354	2	373	352	4	353	WP_036156814.1		lipid-A-disaccharide synthase
P177_RS17450	Maribacter forsetii DSM 18668	GH32	5.3e-99	0.97	293	1	523	286	48	353	WP_036158747.1		glycoside hydrolase family 32 protein
P177_RS17470	Maribacter forsetii DSM 18668	GT2	1.8e-21	0.75	170	1	234	129	9	130	WP_036156838.1		glycosyltransferase family 2 protein
P177_RS17510	Maribacter forsetii DSM 18668	CBM67	1.9e-30	0.94	176	1	801	167	35	218	WP_167333126.1		hypothetical protein
P177_RS17510	Maribacter forsetii DSM 18668	GH78	1e-90	0.98	504	7	801	502	276	779	WP_167333126.1		hypothetical protein
P177_RS17520	Maribacter forsetii DSM 18668	GT2	2.4e-21	0.82	170	2	229	142	6	138	WP_036156847.1		glycosyltransferase family 2 protein
P177_RS17525	Maribacter forsetii DSM 18668	GT2	5.5e-27	0.98	230	1	494	227	56	283	WP_036156848.1		glycosyltransferase
P177_RS17735	Maribacter forsetii DSM 18668	GH13	1.3e-177	0.99	375	1	591	374	31	426	WP_036156928.1		alpha-amylase
P177_RS17740	Maribacter forsetii DSM 18668	GH65	8.1e-147	0.99	372	1	767	371	323	702	WP_036156930.1		glycoside hydrolase family 65 protein
P177_RS18055	Maribacter forsetii DSM 18668	GT2	7.5e-26	0.89	170	2	242	153	6	161	WP_036157046.1		polyprenol monophosphomannose synthase
P177_RS18945	Maribacter forsetii DSM 18668	GH13	1.6e-179	1	400	2	649	400	104	502	WP_036157377.1		alpha-amylase
P177_RS19475	Maribacter forsetii DSM 18668	CBM57	4.5e-37	0.99	147	1	2472	147	1225	1369	WP_051941854.1		hypothetical protein
P177_RS19995	Maribacter forsetii DSM 18668	GH16	1.6e-59	0.95	230	12	314	230	81	313	WP_157486634.1		family 16 glycosylhydrolase
P178_RS0100335	Maribacter sp. Hel-I-7	GH109	9.4e-24	0.93	126	1	449	118	43	156	WP_027064361.1		Gfo/Idh/MocA family oxidoreductase
P178_RS0100520	Maribacter sp. Hel-I-7	GT2	4.2e-21	0.84	170	2	264	144	10	143	WP_027064397.1		glycosyltransferase family 2 protein
P178_RS0100565	Maribacter sp. Hel-I-7	GH20	1.3e-103	0.97	337	9	537	335	175	488	WP_027064406.1		family 20 glycosylhydrolase
P178_RS0100625	Maribacter sp. Hel-I-7	GT83	5e-74	0.89	540	6	552	484	3	488	WP_027064418.1		dolichyl-phosphate-mannose--protein mannosyltransferase
P178_RS0100635	Maribacter sp. Hel-I-7	GT2	1.7e-29	0.86	170	1	319	148	10	148	WP_027064420.1		glycosyltransferase
P178_RS0100670	Maribacter sp. Hel-I-7	CBM9	7e-35	0.99	182	2	244	182	40	242	WP_027064426.1		sugar-binding protein
P178_RS0101030	Maribacter sp. Hel-I-7	GT2	2.7e-24	0.95	170	2	379	163	142	305	WP_027064492.1		response regulator
P178_RS0101045	Maribacter sp. Hel-I-7	GH5	5.4e-122	1	254	1	513	254	222	476	WP_036145456.1		cellulase family glycosylhydrolase
P178_RS0101060	Maribacter sp. Hel-I-7	GT2	1e-23	0.98	170	2	388	169	151	320	WP_027064497.1		glycosyltransferase
P178_RS0101860	Maribacter sp. Hel-I-7	GH88	1.1e-122	0.98	329	4	393	328	70	390	WP_027064603.1		glucuronyl hydrolase
P178_RS0101905	Maribacter sp. Hel-I-7	GH115	1.1e-228	0.91	697	3	999	639	37	739	WP_081819376.1		hypothetical protein
P178_RS0101915	Maribacter sp. Hel-I-7	GH3	2.4e-68	0.98	216	3	854	215	61	303	WP_051638145.1		glycosyl hydrolase
P178_RS0101920	Maribacter sp. Hel-I-7	GH29	5.5e-91	0.89	346	35	431	344	20	314	WP_027064615.1		alpha-L-fucosidase
P178_RS0101925	Maribacter sp. Hel-I-7	GH92	1.1e-144	0.99	491	6	774	490	242	772	WP_027064616.1		glycoside hydrolase family 92 protein
P178_RS0101930	Maribacter sp. Hel-I-7	GH115	9.1e-26	0.72	697	16	684	517	35	595	WP_027064617.1		hypothetical protein
P178_RS0101950	Maribacter sp. Hel-I-7	GH109	8.3e-16	0.9	126	2	451	115	45	155	WP_036145567.1		Gfo/Idh/MocA family oxidoreductase
P178_RS0102880	Maribacter sp. Hel-I-7	GT5	8e-112	0.99	472	3	511	469	5	507	WP_027064801.1		glycosyltransferase
P178_RS0103445	Maribacter sp. Hel-I-7	GT2	5.2e-19	0.76	170	2	284	132	5	142	WP_027064904.1		glycosyltransferase family 2 protein
P178_RS0103920	Maribacter sp. Hel-I-7	CBM9	1.3e-19	0.81	182	1	876	148	44	199	WP_027064992.1		carbohydrate binding family 9 domain-containing protein
P178_RS0104065	Maribacter sp. Hel-I-7	GT30	5.2e-46	0.94	177	10	415	176	45	207	WP_027065019.1		hypothetical protein
P178_RS0104180	Maribacter sp. Hel-I-7	GH32	5.9e-97	1	293	1	539	293	52	375	WP_027065040.1		glycoside hydrolase family 32 protein
P178_RS0104405	Maribacter sp. Hel-I-7	GH109	1.4e-23	0.98	126	2	463	125	54	169	WP_027065079.1		Gfo/Idh/MocA family oxidoreductase
P178_RS0104435	Maribacter sp. Hel-I-7	GH109	2.9e-48	0.98	126	2	450	126	36	160	WP_027065084.1		Gfo/Idh/MocA family oxidoreductase
P178_RS0104465	Maribacter sp. Hel-I-7	GH1	2.3e-153	0.99	429	3	445	427	4	444	WP_155941628.1		beta-glucosidase
P178_RS0104490	Maribacter sp. Hel-I-7	CBM9	5.5e-43	0.84	182	1	367	154	49	225	WP_027065094.1		carbohydrate-binding protein
P178_RS0104650	Maribacter sp. Hel-I-7	GT4	2.6e-32	0.92	160	7	414	154	242	382	WP_027065122.1		glycosyltransferase family 4 protein
P178_RS0104660	Maribacter sp. Hel-I-7	GT4	1e-26	0.93	160	6	370	154	197	344	WP_081819391.1		glycosyltransferase family 4 protein
P178_RS0104670	Maribacter sp. Hel-I-7	GT4	3.4e-19	0.79	160	11	387	137	202	326	WP_027065125.1		glycosyltransferase
P178_RS0104675	Maribacter sp. Hel-I-7	GT4	4.6e-26	0.93	160	7	387	155	201	353	WP_051638169.1		glycosyltransferase
P178_RS0104710	Maribacter sp. Hel-I-7	GT26	7.7e-50	0.98	171	3	248	171	55	226	WP_051638172.1		WecB/TagA/CpsF family glycosyltransferase
P178_RS0105840	Maribacter sp. Hel-I-7	GT2	5.5e-29	0.96	170	1	466	165	112	278	WP_027065335.1		glycosyltransferase family 2 protein
P178_RS0106130	Maribacter sp. Hel-I-7	GH109	3e-16	0.93	126	3	485	120	49	159	WP_027065386.1		Gfo/Idh/MocA family oxidoreductase
P178_RS0106250	Maribacter sp. Hel-I-7	GT51	8e-58	0.99	177	1	781	176	67	244	WP_027065408.1		penicillin-binding protein
P178_RS0106530	Maribacter sp. Hel-I-7	GT9	3.4e-32	0.89	225	2	334	202	59	287	WP_051638193.1		glycosyltransferase family 9 protein
P178_RS0106585	Maribacter sp. Hel-I-7	GT2	5.4e-36	0.78	170	1	252	133	8	145	WP_027065471.1		glycosyltransferase family 2 protein
P178_RS0106595	Maribacter sp. Hel-I-7	GH145	1.1e-22	0.95	296	9	462	290	50	359	WP_027065473.1		hypothetical protein
P178_RS0106695	Maribacter sp. Hel-I-7	GH23	5.6e-25	0.87	135	2	543	120	176	310	WP_027065492.1		LysM peptidoglycan-binding domain-containing protein
P178_RS0107430	Maribacter sp. Hel-I-7	CE4	1.5e-20	0.92	130	5	324	124	37	175	WP_051638203.1		polysaccharide deacetylase family protein
P178_RS0107915	Maribacter sp. Hel-I-7	GH13	6e-179	1	400	2	646	400	104	502	WP_027065715.1		alpha-amylase
P178_RS0108800	Maribacter sp. Hel-I-7	GT2	1.4e-27	0.96	170	2	242	166	6	169	WP_027065881.1		polyprenol monophosphomannose synthase
P178_RS0109140	Maribacter sp. Hel-I-7	GH65	2.3e-145	0.99	372	1	768	370	324	702	WP_027065948.1		glycoside hydrolase family 65 protein
P178_RS0109330	Maribacter sp. Hel-I-7	GT2	1.3e-27	0.98	230	1	494	227	56	283	WP_027065981.1		glycosyltransferase
P178_RS0109335	Maribacter sp. Hel-I-7	GT2	8.1e-22	0.77	170	2	229	133	6	136	WP_027065982.1		glycosyltransferase family 2 protein
P178_RS0109345	Maribacter sp. Hel-I-7	CBM67	1.8e-28	0.94	176	1	814	167	48	231	WP_081819411.1		family 78 glycoside hydrolase catalytic domain
P178_RS0109345	Maribacter sp. Hel-I-7	GH78	7e-94	0.99	504	5	814	502	287	792	WP_081819411.1		family 78 glycoside hydrolase catalytic domain
P178_RS0109380	Maribacter sp. Hel-I-7	GT2	3e-21	0.95	170	1	234	162	9	181	WP_027065991.1		glycosyltransferase family 2 protein
P178_RS0109400	Maribacter sp. Hel-I-7	GH32	3.1e-100	0.97	293	1	527	286	52	357	WP_036145991.1		glycoside hydrolase family 32 protein
P178_RS0109485	Maribacter sp. Hel-I-7	GT19	1e-124	0.99	354	2	373	352	4	353	WP_027066011.1		lipid-A-disaccharide synthase
P178_RS0109735	Maribacter sp. Hel-I-7	GH113	7.5e-77	0.99	306	3	771	306	460	766	WP_155941605.1		hypothetical protein
P178_RS0109860	Maribacter sp. Hel-I-7	GH3	2.5e-52	0.96	216	6	764	213	179	433	WP_036146012.1		glycoside hydrolase family 3 protein
P178_RS0109915	Maribacter sp. Hel-I-7	CBM48	1.8e-16	0.93	76	3	598	74	11	93	WP_027066088.1		1,4-alpha-glucan-branching protein
P178_RS0109915	Maribacter sp. Hel-I-7	GH13	1.3e-77	0.99	301	1	598	299	148	447	WP_027066088.1		1,4-alpha-glucan-branching protein
P178_RS0110145	Maribacter sp. Hel-I-7	PL17	8.7e-53	0.99	139	1	746	138	405	540	WP_155941607.1		heparinase
P178_RS0110150	Maribacter sp. Hel-I-7	PL6	3.6e-129	0.99	372	2	771	371	27	411	WP_027066127.1		DUF4957 domain-containing protein
P178_RS0110250	Maribacter sp. Hel-I-7	GH109	1.6e-49	0.99	126	1	470	126	58	187	WP_027066144.1		Gfo/Idh/MocA family oxidoreductase
P178_RS0110550	Maribacter sp. Hel-I-7	GH13	2.7e-55	0.95	299	12	561	295	68	412	WP_027066194.1		alpha-amylase
P178_RS0110595	Maribacter sp. Hel-I-7	AA1	1.3e-36	0.8	312	11	427	262	47	339	WP_027066202.1		multicopper oxidase domain-containing protein
P178_RS0111360	Maribacter sp. Hel-I-7	GH73	2.1e-34	0.98	128	2	274	128	76	205	WP_027066338.1		LysM peptidoglycan-binding domain-containing protein
P178_RS0111770	Maribacter sp. Hel-I-7	GH109	1.5e-16	0.95	126	1	478	121	36	149	WP_027066399.1		Gfo/Idh/MocA family oxidoreductase
P178_RS0112035	Maribacter sp. Hel-I-7	GH3	5.1e-63	0.98	216	4	521	215	89	317	WP_051638284.1		glycoside hydrolase family 3 protein
P178_RS0112075	Maribacter sp. Hel-I-7	CE1	6.8e-28	0.9	227	4	238	208	34	217	WP_051638285.1		prolyl oligopeptidase family serine peptidase
P178_RS0112190	Maribacter sp. Hel-I-7	GH3	2.2e-56	0.98	216	5	969	216	99	325	WP_027066478.1		serine hydrolase
P178_RS0112195	Maribacter sp. Hel-I-7	GT4	1.4e-36	0.94	160	6	379	156	195	342	WP_027066479.1		N-acetyl-alpha-D-glucosaminyl L-malate synthase BshA
P178_RS0112265	Maribacter sp. Hel-I-7	GT4	1.2e-34	0.93	160	6	363	155	185	333	WP_027066490.1		glycosyltransferase
P178_RS0112730	Maribacter sp. Hel-I-7	CE1	1.3e-16	0.86	227	12	219	207	11	201	WP_027066578.1		alpha/beta fold hydrolase
P178_RS0112750	Maribacter sp. Hel-I-7	GT2	1.3e-33	0.98	170	1	335	167	7	172	WP_027066582.1		glycosyltransferase
P178_RS0113210	Maribacter sp. Hel-I-7	PL1	2e-62	0.99	183	1	438	183	74	260	WP_027066652.1		hypothetical protein
P178_RS0113300	Maribacter sp. Hel-I-7	GH43	2.4e-164	1	310	1	339	310	22	331	WP_027066668.1		glycoside hydrolase family 43 protein
P178_RS0113310	Maribacter sp. Hel-I-7	GH10	3e-106	0.99	303	2	384	302	42	377	WP_051638302.1		endo-1,4-beta-xylanase
P178_RS0113320	Maribacter sp. Hel-I-7	GH67	6.7e-291	1	669	2	723	668	24	696	WP_027066672.1		alpha-glucuronidase
P178_RS0113620	Maribacter sp. Hel-I-7	GT27	4e-22	0.79	295	2	333	236	5	231	WP_027066731.1		glycosyltransferase family 2 protein
P178_RS0113795	Maribacter sp. Hel-I-7	PL7	7.4e-68	0.91	267	23	354	266	63	344	WP_081819450.1		polysaccharide lyase family 7 protein
P178_RS0113900	Maribacter sp. Hel-I-7	GH3	1.2e-70	0.99	216	3	756	216	94	315	WP_027066780.1		beta-glucosidase BglX
P178_RS0113910	Maribacter sp. Hel-I-7	GH144	1.7e-183	0.99	404	2	451	403	34	448	WP_155941683.1		beta-glucosidase
P178_RS0113915	Maribacter sp. Hel-I-7	GH144	5.9e-187	0.99	404	2	452	403	37	447	WP_027066783.1		hypothetical protein
P178_RS0113970	Maribacter sp. Hel-I-7	GH38	2.1e-38	0.93	269	2	955	253	122	381	WP_027066791.1		hypothetical protein
P178_RS0114025	Maribacter sp. Hel-I-7	GH38	1.2e-35	0.94	269	2	898	256	49	321	WP_027066799.1		hypothetical protein
P178_RS0114120	Maribacter sp. Hel-I-7	CE14	5.4e-23	0.99	124	1	295	124	28	138	WP_027066815.1		GlcNAc-PI de-N-acetylase
P178_RS0114325	Maribacter sp. Hel-I-7	CE14	2.8e-17	0.91	124	1	843	114	45	157	WP_027066852.1		PIG-L family deacetylase
P178_RS0114370	Maribacter sp. Hel-I-7	CE14	4.6e-25	0.99	124	1	238	124	6	111	WP_027066861.1		bacillithiol biosynthesis deacetylase BshB1
P178_RS0114655	Maribacter sp. Hel-I-7	CE11	3.7e-75	0.85	271	1	466	231	8	239	WP_027066913.1		bifunctional UDP-3-O-[3-hydroxymyristoyl] N-acetylglucosamine deacetylase/3-hydroxyacyl-ACP dehydratase
P178_RS0114940	Maribacter sp. Hel-I-7	GT2	3.9e-23	1	230	1	476	230	61	332	WP_027066969.1		glycosyltransferase family 2 protein
P178_RS0115050	Maribacter sp. Hel-I-7	PL7	3.2e-69	0.9	267	26	368	265	68	348	WP_027066988.1		polysaccharide lyase family 7 protein
P178_RS0115755	Maribacter sp. Hel-I-7	AA7	4e-93	0.99	458	4	463	458	36	459	WP_027067118.1		FAD-binding oxidoreductase
P178_RS0116450	Maribacter sp. Hel-I-7	GT2	2.2e-27	0.98	170	1	335	167	6	170	WP_027067248.1		glycosyltransferase
P178_RS0116975	Maribacter sp. Hel-I-7	GH23	6.1e-22	0.91	135	5	318	128	106	241	WP_027067353.1		lytic transglycosylase domain-containing protein
P178_RS0117010	Maribacter sp. Hel-I-7	GT2	1.9e-30	0.75	170	1	319	129	4	134	WP_027067360.1		glycosyltransferase
P178_RS0117105	Maribacter sp. Hel-I-7	GH15	1.6e-72	0.98	361	5	600	360	222	582	WP_027067379.1		glycoside hydrolase family 15 protein
P178_RS0117110	Maribacter sp. Hel-I-7	GT20	1.8e-176	0.97	475	13	737	473	2	470	WP_027067380.1		bifunctional alpha,alpha-trehalose-phosphate synthase (UDP-forming)/trehalose-phosphatase
P178_RS0117310	Maribacter sp. Hel-I-7	GT2	5.5e-17	0.76	170	1	234	131	3	125	WP_027067417.1		glycosyltransferase
P178_RS0117385	Maribacter sp. Hel-I-7	GH109	2.3e-23	0.98	126	1	376	125	6	120	WP_027067432.1		Gfo/Idh/MocA family oxidoreductase
P178_RS0117405	Maribacter sp. Hel-I-7	CE14	5.2e-22	0.99	124	1	276	124	38	156	WP_081819467.1		PIG-L family deacetylase
P178_RS0117760	Maribacter sp. Hel-I-7	GH2	8.2e-225	0.97	752	19	1063	751	59	942	WP_027067498.1		DUF4981 domain-containing protein
P178_RS0118230	Maribacter sp. Hel-I-7	GH29	2.4e-72	0.84	346	48	754	338	71	405	WP_081819472.1		alpha-1,3/4-fucosidase
P178_RS0118230	Maribacter sp. Hel-I-7	CBM32	4.8e-18	0.86	124	15	754	122	632	750	WP_081819472.1		alpha-1,3/4-fucosidase
P178_RS0118390	Maribacter sp. Hel-I-7	GH130	9.1e-79	0.93	296	9	374	285	61	372	WP_027067614.1		hypothetical protein
P178_RS0118415	Maribacter sp. Hel-I-7	GH109	7.6e-24	0.94	126	2	457	120	41	157	WP_027067619.1		Gfo/Idh/MocA family oxidoreductase
P178_RS0118770	Maribacter sp. Hel-I-7	PL40	3.7e-250	0.94	873	23	900	843	18	888	WP_036147494.1		hypothetical protein
P178_RS0118775	Maribacter sp. Hel-I-7	PL33	2.7e-38	0.98	151	1	613	149	402	546	WP_155941696.1		hypothetical protein
P178_RS0118780	Maribacter sp. Hel-I-7	GH29	5.8e-116	0.92	346	27	450	346	22	366	WP_027067680.1		alpha-L-fucosidase
P178_RS0118785	Maribacter sp. Hel-I-7	GH141	1.9e-55	0.99	527	2	789	523	25	543	WP_027067681.1		PDZ domain-containing protein
P178_RS0118800	Maribacter sp. Hel-I-7	GH97	5.3e-147	0.99	631	6	672	630	21	665	WP_051638362.1		glycoside hydrolase family 97 protein
P178_RS0118805	Maribacter sp. Hel-I-7	CE1	2e-54	0.96	227	1	277	219	31	262	WP_027067684.1		esterase family protein
P178_RS0118820	Maribacter sp. Hel-I-7	GH88	2.8e-126	0.98	329	6	400	329	67	386	WP_027067687.1		glucuronyl hydrolase
P178_RS0118940	Maribacter sp. Hel-I-7	CBM57	5.9e-27	0.97	147	4	3749	146	1464	1611	WP_027067707.1		DUF5011 domain-containing protein
P178_RS0119165	Maribacter sp. Hel-I-7	GH31	9.8e-167	1	427	1	800	427	229	673	WP_027067749.1		DUF4968 domain-containing protein
P178_RS0119170	Maribacter sp. Hel-I-7	CBM48	1.3e-17	0.89	76	2	631	70	29	116	WP_027067750.1		1,4-alpha-glucan branching protein GlgB
P178_RS0119170	Maribacter sp. Hel-I-7	GH13	1.6e-156	1	301	1	631	301	183	483	WP_027067750.1		1,4-alpha-glucan branching protein GlgB
P178_RS0119585	Maribacter sp. Hel-I-7	GT51	4.3e-56	0.98	177	4	753	177	69	247	WP_036147508.1		penicillin-binding protein
P178_RS0119600	Maribacter sp. Hel-I-7	CBM9	1.7e-20	0.88	182	2	732	162	38	208	WP_027067831.1		carbohydrate binding family 9 domain-containing protein
P178_RS0120475	Maribacter sp. Hel-I-7	GT28	1.9e-47	0.99	157	1	362	157	193	349	WP_027067994.1		undecaprenyldiphospho-muramoylpentapeptide beta-N-acetylglucosaminyltransferase
P178_RS0121080	Maribacter sp. Hel-I-7	PL7	1.6e-51	1	231	1	309	231	63	309	WP_081819498.1		polysaccharide lyase family 7 protein
P178_RS0121085	Maribacter sp. Hel-I-7	PL7	1.6e-60	1	231	1	302	231	51	302	WP_027068108.1		polysaccharide lyase family 7 protein
P178_RS21325	Maribacter sp. Hel-I-7	GH78	5.6e-96	0.99	504	1	611	502	38	575	WP_081819377.1		family 78 glycoside hydrolase catalytic domain
P178_RS21625	Maribacter sp. Hel-I-7	AA12	2.1e-19	0.97	401	10	421	399	41	417	WP_081819402.1		sorbosone dehydrogenase
P178_RS21685	Maribacter sp. Hel-I-7	GH13	5e-178	0.99	375	1	591	374	31	426	WP_036145971.1		alpha-amylase
P178_RS21725	Maribacter sp. Hel-I-7	PL38	3.8e-91	0.99	279	3	405	279	76	349	WP_051638219.1		alginate lyase family protein
P178_RS21775	Maribacter sp. Hel-I-7	GH31	3.6e-83	0.91	427	32	411	422	13	408	WP_155941608.1		glycoside hydrolase
P178_RS21945	Maribacter sp. Hel-I-7	GH5	1.3e-104	1	237	1	357	237	75	311	WP_051638282.1		glycoside hydrolase family 5 protein
P178_RS21970	Maribacter sp. Hel-I-7	GT4	9.5e-24	0.9	160	12	371	156	201	344	WP_081819442.1		glycosyltransferase family 4 protein
P178_RS22100	Maribacter sp. Hel-I-7	GH38	4.5e-41	0.94	269	3	1207	256	367	630	WP_081819451.1		hypothetical protein
P178_RS22350	Maribacter sp. Hel-I-7	GH85	5.4e-90	0.98	315	5	637	314	90	395	WP_051638355.1		hypothetical protein
P178_RS22400	Maribacter sp. Hel-I-7	PL40	1.5e-234	0.97	873	10	926	853	3	896	WP_051638361.1		hypothetical protein
P178_RS22465	Maribacter sp. Hel-I-7	GH13	4.8e-119	1	289	1	660	289	196	520	WP_036147251.1		type I pullulanase
P178_RS22785	Maribacter sp. Hel-I-7	CBM57	3e-40	0.99	147	1	2470	147	1225	1369	WP_051638365.1		hypothetical protein
P178_RS23150	Maribacter sp. Hel-I-7	GH16	1.5e-60	0.76	230	56	238	230	70	237	WP_155941627.1		family 16 glycosylhydrolase
DCS95_RS00030	Maribacter litoralis SDRB-Phe2	PL7	1.2e-66	0.9	267	25	351	266	62	341	WP_116768819.1		polysaccharide lyase family 7 protein
DCS95_RS00365	Maribacter litoralis SDRB-Phe2	CE14	9.7e-19	0.91	124	1	843	114	45	157	WP_116768881.1		PIG-L family deacetylase
DCS95_RS00410	Maribacter litoralis SDRB-Phe2	CE14	1e-24	0.99	124	1	238	124	6	111	WP_116768890.1		bacillithiol biosynthesis deacetylase BshB1
DCS95_RS00685	Maribacter litoralis SDRB-Phe2	CE11	2.4e-77	0.86	271	1	466	233	8	241	WP_116768938.1		bifunctional UDP-3-O-[3-hydroxymyristoyl] N-acetylglucosamine deacetylase/3-hydroxyacyl-ACP dehydratase
DCS95_RS00965	Maribacter litoralis SDRB-Phe2	GT2	4.2e-23	1	230	1	476	230	61	332	WP_116768988.1		glycosyltransferase family 2 protein
DCS95_RS01075	Maribacter litoralis SDRB-Phe2	PL7	7.7e-71	0.9	267	26	366	265	66	346	WP_116769007.1		polysaccharide lyase family 7 protein
DCS95_RS02450	Maribacter litoralis SDRB-Phe2	GT2	8.7e-26	0.84	170	1	335	143	6	146	WP_116769249.1		glycosyltransferase
DCS95_RS02985	Maribacter litoralis SDRB-Phe2	GH23	2e-22	0.93	135	2	318	128	103	241	WP_116769342.1		lytic transglycosylase domain-containing protein
DCS95_RS03020	Maribacter litoralis SDRB-Phe2	GT2	1.5e-30	0.75	170	1	319	129	4	134	WP_116769346.1		glycosyltransferase
DCS95_RS03110	Maribacter litoralis SDRB-Phe2	GH15	3.4e-72	0.98	361	5	600	360	222	582	WP_116769364.1		glycoside hydrolase family 15 protein
DCS95_RS03115	Maribacter litoralis SDRB-Phe2	GT20	1.5e-175	0.97	475	13	737	473	2	470	WP_116769365.1		bifunctional alpha,alpha-trehalose-phosphate synthase (UDP-forming)/trehalose-phosphatase
DCS95_RS03360	Maribacter litoralis SDRB-Phe2	GH109	7.1e-22	0.98	126	1	376	125	6	120	WP_116769411.1		Gfo/Idh/MocA family oxidoreductase
DCS95_RS03625	Maribacter litoralis SDRB-Phe2	GH2	9.3e-227	0.98	752	16	1063	751	56	942	WP_116769460.1		DUF4981 domain-containing protein
DCS95_RS03940	Maribacter litoralis SDRB-Phe2	GH29	1.1e-73	0.83	346	48	754	334	71	401	WP_116769520.1		alpha-1,3/4-fucosidase
DCS95_RS03940	Maribacter litoralis SDRB-Phe2	CBM32	1.4e-19	0.92	124	8	754	122	626	750	WP_116769520.1		alpha-1,3/4-fucosidase
DCS95_RS04170	Maribacter litoralis SDRB-Phe2	GH109	3.3e-22	0.94	126	2	457	120	41	157	WP_116769559.1		Gfo/Idh/MocA family oxidoreductase
DCS95_RS04315	Maribacter litoralis SDRB-Phe2	GH85	9.3e-93	0.98	315	5	635	314	89	394	WP_164674115.1		hypothetical protein
DCS95_RS04380	Maribacter litoralis SDRB-Phe2	GH16	2.4e-103	1	246	1	354	246	82	349	WP_116769597.1		family 16 glycosylhydrolase
DCS95_RS04400	Maribacter litoralis SDRB-Phe2	CE1	1.7e-39	0.95	227	4	269	219	30	258	WP_116769601.1		esterase family protein
DCS95_RS04450	Maribacter litoralis SDRB-Phe2	GH109	2.1e-18	0.97	126	1	448	123	58	183	WP_116769611.1		Gfo/Idh/MocA family oxidoreductase
DCS95_RS04460	Maribacter litoralis SDRB-Phe2	GH117	2.9e-51	0.66	211	2	418	142	90	243	WP_116769613.1		family 43 glycosylhydrolase
DCS95_RS04485	Maribacter litoralis SDRB-Phe2	GH16	5.9e-106	1	239	1	268	239	26	262	WP_116769617.1		family 16 glycosylhydrolase
DCS95_RS04520	Maribacter litoralis SDRB-Phe2	GH29	7.3e-97	0.97	346	11	521	346	14	391	WP_116769623.1		alpha-L-fucosidase
DCS95_RS04525	Maribacter litoralis SDRB-Phe2	GH16	1.2e-95	1	239	1	411	239	38	288	WP_116770150.1		family 16 glycosylhydrolase
DCS95_RS04555	Maribacter litoralis SDRB-Phe2	GH29	1.3e-119	0.96	346	15	518	346	24	402	WP_116770152.1		alpha-L-fucosidase
DCS95_RS04720	Maribacter litoralis SDRB-Phe2	GH28	1.5e-40	0.65	325	69	511	280	223	443	WP_116769658.1		endo-polygalacturonase
DCS95_RS04760	Maribacter litoralis SDRB-Phe2	GH95	3.3e-293	0.99	722	3	835	718	24	774	WP_116769666.1		glycoside hydrolase family 95 protein
DCS95_RS04770	Maribacter litoralis SDRB-Phe2	PL40	2.2e-259	0.95	873	8	918	838	12	904	WP_116769668.1		hypothetical protein
DCS95_RS04780	Maribacter litoralis SDRB-Phe2	PL33	1.2e-39	0.97	151	1	651	148	438	581	WP_116769670.1		hypothetical protein
DCS95_RS04795	Maribacter litoralis SDRB-Phe2	GH29	1.3e-115	0.92	346	27	449	346	22	366	WP_116769673.1		alpha-L-fucosidase
DCS95_RS04800	Maribacter litoralis SDRB-Phe2	GH141	4.5e-51	0.99	527	2	789	523	25	543	WP_116770155.1		PDZ domain-containing protein
DCS95_RS04810	Maribacter litoralis SDRB-Phe2	PL40	1.6e-245	0.98	873	11	928	864	4	911	WP_116770157.1		hypothetical protein
DCS95_RS04815	Maribacter litoralis SDRB-Phe2	GH97	1.8e-149	0.99	631	4	671	630	17	663	WP_116769674.1		glycoside hydrolase family 97 protein
DCS95_RS04820	Maribacter litoralis SDRB-Phe2	CE1	6e-52	0.96	227	1	277	220	31	263	WP_116770158.1		esterase family protein
DCS95_RS04830	Maribacter litoralis SDRB-Phe2	GH88	5.3e-128	0.98	329	6	400	328	67	385	WP_116769676.1		glucuronyl hydrolase
DCS95_RS05755	Maribacter litoralis SDRB-Phe2	GH31	1.8e-167	1	427	1	800	427	229	673	WP_116769826.1		DUF4968 domain-containing protein
DCS95_RS05760	Maribacter litoralis SDRB-Phe2	CBM48	2.4e-17	0.88	76	2	631	69	29	115	WP_116769827.1		1,4-alpha-glucan branching protein GlgB
DCS95_RS05760	Maribacter litoralis SDRB-Phe2	GH13	5.5e-155	1	301	1	631	301	183	483	WP_116769827.1		1,4-alpha-glucan branching protein GlgB
DCS95_RS06165	Maribacter litoralis SDRB-Phe2	GT51	3e-56	0.98	177	4	753	177	69	247	WP_116770179.1		penicillin-binding protein
DCS95_RS06170	Maribacter litoralis SDRB-Phe2	CBM9	5.5e-19	0.88	182	2	732	162	38	208	WP_116770180.1		carbohydrate binding family 9 domain-containing protein
DCS95_RS07075	Maribacter litoralis SDRB-Phe2	GH13	3.6e-119	1	289	1	661	289	197	521	WP_164674140.1		type I pullulanase
DCS95_RS07140	Maribacter litoralis SDRB-Phe2	CE14	4.3e-20	0.99	124	1	237	124	8	113	WP_116770193.1		bacillithiol biosynthesis deacetylase BshB1
DCS95_RS07245	Maribacter litoralis SDRB-Phe2	GT28	2.1e-48	0.99	157	2	362	157	194	349	WP_116770080.1		undecaprenyldiphospho-muramoylpentapeptide beta-N-acetylglucosaminyltransferase
DCS95_RS07570	Maribacter litoralis SDRB-Phe2	CBM9	1.5e-41	0.84	182	1	362	154	49	225	WP_116770216.1		carbohydrate-binding family 9-like protein
DCS95_RS07595	Maribacter litoralis SDRB-Phe2	GH1	6.5e-152	0.99	429	3	447	428	4	445	WP_116770909.1		beta-glucosidase
DCS95_RS07625	Maribacter litoralis SDRB-Phe2	GH109	1.3e-46	0.98	126	2	450	126	36	160	WP_116770225.1		Gfo/Idh/MocA family oxidoreductase
DCS95_RS07655	Maribacter litoralis SDRB-Phe2	GH109	2.7e-22	0.98	126	2	463	125	54	169	WP_116770231.1		Gfo/Idh/MocA family oxidoreductase
DCS95_RS07860	Maribacter litoralis SDRB-Phe2	GT30	8e-46	0.93	177	11	416	176	46	207	WP_116770266.1		3-deoxy-D-manno-octulosonic acid transferase
DCS95_RS08005	Maribacter litoralis SDRB-Phe2	CBM9	2.3e-22	0.81	182	1	876	148	44	199	WP_116770291.1		carbohydrate binding family 9 domain-containing protein
DCS95_RS08485	Maribacter litoralis SDRB-Phe2	GT2	2e-22	0.77	170	2	284	133	5	148	WP_116770376.1		glycosyltransferase family 2 protein
DCS95_RS08945	Maribacter litoralis SDRB-Phe2	GT5	1.5e-111	0.99	472	3	511	469	5	507	WP_116770441.1		glycosyltransferase
DCS95_RS09480	Maribacter litoralis SDRB-Phe2	CE1	9.4e-20	0.84	227	1	275	191	37	232	WP_116770538.1		alpha/beta hydrolase
DCS95_RS10235	Maribacter litoralis SDRB-Phe2	GH78	9.8e-94	0.99	504	2	611	502	39	575	WP_116770676.1		family 78 glycoside hydrolase catalytic domain
DCS95_RS10265	Maribacter litoralis SDRB-Phe2	GH92	1.8e-144	0.98	491	11	773	490	247	772	WP_116770682.1		glycoside hydrolase family 92 protein
DCS95_RS10270	Maribacter litoralis SDRB-Phe2	GH29	1.7e-91	0.9	346	33	433	344	19	315	WP_116770683.1		alpha-L-fucosidase
DCS95_RS10280	Maribacter litoralis SDRB-Phe2	GH115	7.2e-225	0.85	697	2	996	597	33	687	WP_164674165.1		hypothetical protein
DCS95_RS10305	Maribacter litoralis SDRB-Phe2	GH88	1.1e-117	0.98	329	6	400	329	72	391	WP_116770689.1		glucuronyl hydrolase
DCS95_RS10595	Maribacter litoralis SDRB-Phe2	GH109	7.8e-25	0.96	126	1	449	122	43	160	WP_116770741.1		Gfo/Idh/MocA family oxidoreductase
DCS95_RS10785	Maribacter litoralis SDRB-Phe2	GT2	5e-21	0.83	170	2	264	143	10	142	WP_116770776.1		glycosyltransferase family 2 protein
DCS95_RS10820	Maribacter litoralis SDRB-Phe2	GH20	2.2e-104	0.97	337	9	536	335	174	487	WP_116770783.1		family 20 glycosylhydrolase
DCS95_RS10875	Maribacter litoralis SDRB-Phe2	GT83	3.1e-76	0.89	540	6	552	484	3	488	WP_116770794.1		glycosyltransferase family 39 protein
DCS95_RS10885	Maribacter litoralis SDRB-Phe2	GT2	3.2e-31	0.97	170	1	319	166	10	166	WP_116770796.1		glycosyltransferase
DCS95_RS10915	Maribacter litoralis SDRB-Phe2	CBM9	1.5e-35	0.99	182	2	244	182	40	242	WP_116770802.1		sugar-binding protein
DCS95_RS10935	Maribacter litoralis SDRB-Phe2	CE3	7.7e-16	0.7	194	53	246	189	88	219	WP_116770806.1		arylesterase
DCS95_RS11260	Maribacter litoralis SDRB-Phe2	GT94	1.6e-16	0.78	283	30	409	252	107	350	WP_116770862.1		glycosyltransferase
DCS95_RS11265	Maribacter litoralis SDRB-Phe2	GT2	1e-24	0.95	170	2	379	164	142	306	WP_116770863.1		response regulator
DCS95_RS11280	Maribacter litoralis SDRB-Phe2	GH5	1.3e-119	1	254	1	515	254	222	476	WP_116770866.1		cellulase family glycosylhydrolase
DCS95_RS11650	Maribacter litoralis SDRB-Phe2	GH73	1.9e-34	0.98	128	2	274	128	76	205	WP_116770977.1		LysM peptidoglycan-binding domain-containing protein
DCS95_RS11775	Maribacter litoralis SDRB-Phe2	GH144	2.8e-189	0.99	404	2	452	403	37	447	WP_116771001.1		beta-glucosidase
DCS95_RS11780	Maribacter litoralis SDRB-Phe2	GH144	1.6e-184	0.99	404	2	478	403	61	475	WP_164674181.1		beta-glucosidase
DCS95_RS11790	Maribacter litoralis SDRB-Phe2	GH3	5.8e-70	0.99	216	3	756	216	94	315	WP_116771003.1		beta-glucosidase BglX
DCS95_RS11825	Maribacter litoralis SDRB-Phe2	PL6	1.3e-129	0.99	372	1	772	371	25	410	WP_116771010.1		alginate lyase
DCS95_RS11830	Maribacter litoralis SDRB-Phe2	PL12	3.7e-24	0.98	138	3	739	138	413	556	WP_116771011.1		heparinase
DCS95_RS11835	Maribacter litoralis SDRB-Phe2	PL6	1.7e-141	0.99	372	3	777	370	27	396	WP_116771012.1		DUF4957 domain-containing protein
DCS95_RS11840	Maribacter litoralis SDRB-Phe2	PL17	1.2e-52	0.98	139	1	744	137	401	535	WP_116771013.1		alginate lyase family protein
DCS95_RS11855	Maribacter litoralis SDRB-Phe2	PL6	3e-126	0.99	372	2	772	371	26	410	WP_116771016.1		DUF4957 domain-containing protein
DCS95_RS12050	Maribacter litoralis SDRB-Phe2	CBM48	8.9e-19	0.92	76	3	598	73	11	92	WP_116771704.1		1,4-alpha-glucan branching protein
DCS95_RS12050	Maribacter litoralis SDRB-Phe2	GH13	5.9e-76	0.99	301	1	598	299	148	447	WP_116771704.1		1,4-alpha-glucan branching protein
DCS95_RS12175	Maribacter litoralis SDRB-Phe2	GH113	2.5e-78	0.99	306	3	771	306	460	766	WP_116771074.1		hypothetical protein
DCS95_RS12405	Maribacter litoralis SDRB-Phe2	GT19	9.5e-125	0.99	354	2	373	352	4	353	WP_116771111.1		lipid-A-disaccharide synthase
DCS95_RS12480	Maribacter litoralis SDRB-Phe2	GH32	5.4e-99	0.98	293	1	527	288	52	358	WP_116771123.1		glycoside hydrolase family 32 protein
DCS95_RS12500	Maribacter litoralis SDRB-Phe2	GT2	1.3e-22	0.76	170	1	234	130	9	131	WP_116771126.1		glycosyltransferase family 2 protein
DCS95_RS12545	Maribacter litoralis SDRB-Phe2	GT2	1.3e-21	0.95	170	2	229	164	6	160	WP_116771133.1		glycosyltransferase family 2 protein
DCS95_RS12550	Maribacter litoralis SDRB-Phe2	GT2	9.4e-28	0.98	230	1	494	227	56	283	WP_116771134.1		glycosyltransferase
DCS95_RS12720	Maribacter litoralis SDRB-Phe2	GH13	2.1e-178	0.99	375	1	591	374	31	426	WP_116771168.1		alpha-amylase
DCS95_RS12725	Maribacter litoralis SDRB-Phe2	GH65	4.9e-146	0.99	372	1	767	371	323	702	WP_116771169.1		glycoside hydrolase family 65 protein
DCS95_RS13030	Maribacter litoralis SDRB-Phe2	GT2	2.9e-25	0.76	170	2	242	131	6	136	WP_116771225.1		polyprenol monophosphomannose synthase
DCS95_RS13890	Maribacter litoralis SDRB-Phe2	GH13	3.7e-179	1	400	2	643	400	101	499	WP_116771385.1		alpha amylase
DCS95_RS14765	Maribacter litoralis SDRB-Phe2	AA12	3.3e-18	0.97	401	12	421	399	43	417	WP_116771543.1		sorbosone dehydrogenase
DCS95_RS15040	Maribacter litoralis SDRB-Phe2	GH23	1e-24	0.87	135	2	542	120	175	309	WP_116771591.1		LysM peptidoglycan-binding domain-containing protein
DCS95_RS15150	Maribacter litoralis SDRB-Phe2	GT26	4.6e-36	0.97	171	3	235	169	42	210	WP_116771612.1		WecB/TagA/CpsF family glycosyltransferase
DCS95_RS15185	Maribacter litoralis SDRB-Phe2	GT9	1e-32	0.89	225	2	334	202	59	288	WP_116771618.1		glycosyltransferase family 9 protein
DCS95_RS15440	Maribacter litoralis SDRB-Phe2	GT51	1.3e-57	0.99	177	1	781	176	67	244	WP_116771662.1		penicillin-binding protein
DCS95_RS15555	Maribacter litoralis SDRB-Phe2	GH109	1.2e-16	0.93	126	3	485	120	49	159	WP_116771683.1		Gfo/Idh/MocA family oxidoreductase
DCS95_RS16410	Maribacter litoralis SDRB-Phe2	GH166	4.7e-56	0.99	224	2	268	224	47	262	WP_116771879.1		hypothetical protein
DCS95_RS16420	Maribacter litoralis SDRB-Phe2	GT4	5.5e-34	0.94	160	8	517	158	313	464	WP_116771881.1		GT4 family glycosyltransferase PelF
DCS95_RS16735	Maribacter litoralis SDRB-Phe2	GT2	6.4e-30	0.96	170	1	477	165	122	289	WP_116771939.1		glycosyltransferase family 2 protein
DCS95_RS17085	Maribacter litoralis SDRB-Phe2	GH109	1.2e-17	0.9	126	1	478	114	36	142	WP_116772012.1		Gfo/Idh/MocA family oxidoreductase
DCS95_RS17345	Maribacter litoralis SDRB-Phe2	GH3	7.6e-62	0.97	216	5	518	215	90	317	WP_116772060.1		glycoside hydrolase family 3 protein
DCS95_RS17385	Maribacter litoralis SDRB-Phe2	CE1	5.7e-29	0.9	227	4	238	208	34	217	WP_116772068.1		prolyl oligopeptidase family serine peptidase
DCS95_RS17510	Maribacter litoralis SDRB-Phe2	GH3	1.6e-55	0.97	216	7	969	216	101	325	WP_116772090.1		serine hydrolase
DCS95_RS17515	Maribacter litoralis SDRB-Phe2	GT4	7e-37	0.94	160	6	379	156	195	342	WP_116772091.1		N-acetyl-alpha-D-glucosaminyl L-malate synthase BshA
DCS95_RS17545	Maribacter litoralis SDRB-Phe2	CBM13	3.4e-16	0.68	188	6	1907	134	805	936	WP_116772097.1		PKD domain-containing protein
DCS95_RS17550	Maribacter litoralis SDRB-Phe2	GT32	2.5e-21	0.93	90	3	263	87	21	96	WP_116772098.1		glycosyl transferase
DCS95_RS17580	Maribacter litoralis SDRB-Phe2	GT4	1.7e-29	0.95	160	5	377	157	191	345	WP_116772104.1		glycosyltransferase family 4 protein
DCS95_RS17595	Maribacter litoralis SDRB-Phe2	GT4	4.1e-35	0.94	160	7	395	158	211	362	WP_116772106.1		glycosyltransferase family 4 protein
DCS95_RS17605	Maribacter litoralis SDRB-Phe2	GT4	2e-28	0.75	160	5	387	125	199	317	WP_116772108.1		glycosyltransferase
DCS95_RS17610	Maribacter litoralis SDRB-Phe2	GT4	1.1e-25	0.86	160	5	363	142	187	318	WP_164674228.1		glycosyltransferase
DCS95_RS17620	Maribacter litoralis SDRB-Phe2	GT4	3.9e-38	0.94	160	7	365	157	185	332	WP_116772111.1		glycosyltransferase family 4 protein
DCS95_RS17630	Maribacter litoralis SDRB-Phe2	PL1	1.4e-34	0.96	183	7	571	183	223	402	WP_116772113.1		hypothetical protein
DCS95_RS18325	Maribacter litoralis SDRB-Phe2	CE1	8.6e-17	0.86	227	12	219	207	11	201	WP_116772250.1		phospholipase
DCS95_RS18345	Maribacter litoralis SDRB-Phe2	GT2	9.9e-31	0.98	170	1	335	167	7	172	WP_116772254.1		glycosyltransferase family 2 protein
DCS95_RS18855	Maribacter litoralis SDRB-Phe2	GT27	5.4e-21	0.79	295	2	333	236	5	231	WP_116772352.1		glycosyltransferase family 2 protein
DCS95_RS19190	Maribacter litoralis SDRB-Phe2	PL7	1.1e-59	1	231	1	303	231	52	303	WP_116772418.1		polysaccharide lyase family 7 protein
DCS95_RS19195	Maribacter litoralis SDRB-Phe2	PL7	2.4e-53	1	231	1	325	231	79	325	WP_116772419.1		polysaccharide lyase family 7 protein
CHB68_RS00040	Maribacter sedimenticola DSM 19840	GH23	3.6e-25	0.87	135	2	547	120	180	314	WP_089258314.1	SAMN04488009_0271	LysM peptidoglycan-binding domain-containing protein
CHB68_RS00145	Maribacter sedimenticola DSM 19840	GT4	2.5e-31	0.95	160	5	348	157	172	318	WP_089258361.1	SAMN04488009_0292	glycosyltransferase family 4 protein
CHB68_RS00150	Maribacter sedimenticola DSM 19840	GT4	3.7e-26	0.91	160	4	381	150	196	341	WP_089258363.1	SAMN04488009_0293	glycosyltransferase
CHB68_RS00195	Maribacter sedimenticola DSM 19840	GT9	5e-30	0.86	225	2	335	196	59	281	WP_089258379.1	SAMN04488009_0302	glycosyltransferase family 9 protein
CHB68_RS00435	Maribacter sedimenticola DSM 19840	GT51	1.1e-57	0.99	177	1	782	176	68	245	WP_089258480.1	SAMN04488009_0349	penicillin-binding protein
CHB68_RS00460	Maribacter sedimenticola DSM 19840	CBM32	3.7e-22	0.88	124	14	1470	123	945	1057	WP_089258490.1	SAMN04488009_0354	T9SS type A sorting domain-containing protein
CHB68_RS00545	Maribacter sedimenticola DSM 19840	GH140	5.2e-167	1	412	2	459	412	25	453	WP_089259725.1	SAMN04488009_0371	DUF4038 domain-containing protein
CHB68_RS00565	Maribacter sedimenticola DSM 19840	GH109	1.4e-16	0.93	126	3	485	120	49	159	WP_089258528.1	SAMN04488009_0375	Gfo/Idh/MocA family oxidoreductase
CHB68_RS00805	Maribacter sedimenticola DSM 19840	GT2	9.1e-29	0.96	170	1	478	165	123	290	WP_089258621.1	SAMN04488009_0424	glycosyltransferase family 2 protein
CHB68_RS01790	Maribacter sedimenticola DSM 19840	PL6	5.9e-132	0.99	372	2	772	371	25	409	WP_089259738.1	SAMN04488009_0627	alginate lyase
CHB68_RS01800	Maribacter sedimenticola DSM 19840	PL7	7.8e-73	0.95	267	11	352	265	59	342	WP_089259739.1	SAMN04488009_0629	polysaccharide lyase family 7 protein
CHB68_RS01810	Maribacter sedimenticola DSM 19840	PL7	7.6e-68	0.9	267	25	365	266	62	343	WP_089259740.1	SAMN04488009_0631	polysaccharide lyase family 7 protein
CHB68_RS01820	Maribacter sedimenticola DSM 19840	PL6	1.4e-142	0.99	372	3	776	370	27	396	WP_089258983.1	SAMN04488009_0633	DUF4957 domain-containing protein
CHB68_RS01825	Maribacter sedimenticola DSM 19840	PL17	3.5e-51	0.98	139	1	752	137	406	540	WP_089259741.1	SAMN04488009_0634	alginate lyase family protein
CHB68_RS01880	Maribacter sedimenticola DSM 19840	GH33	2.3e-38	0.92	342	15	349	330	38	338	WP_089259742.1	SAMN04488009_0644	exo-alpha-sialidase
CHB68_RS01885	Maribacter sedimenticola DSM 19840	GH29	3.4e-105	0.94	346	22	472	346	22	382	WP_089259003.1	SAMN04488009_0645	alpha-L-fucosidase
CHB68_RS01970	Maribacter sedimenticola DSM 19840	CE12	5.8e-66	0.99	210	2	440	210	191	395	WP_089259037.1	SAMN04488009_0663	rhamnogalacturonan acetylesterase
CHB68_RS01975	Maribacter sedimenticola DSM 19840	GH2	2.9e-121	0.94	752	35	951	739	38	810	WP_089259039.1	SAMN04488009_0664	beta-galactosidase
CHB68_RS01980	Maribacter sedimenticola DSM 19840	CE12	6e-61	1	210	1	503	210	29	249	WP_089259041.1	SAMN04488009_0665	rhamnogalacturonan acetylesterase
CHB68_RS01985	Maribacter sedimenticola DSM 19840	GH115	1.6e-232	1	697	3	813	697	25	796	WP_089259043.1	SAMN04488009_0666	glycosyl hydrolase
CHB68_RS01995	Maribacter sedimenticola DSM 19840	GH28	3.7e-70	0.97	325	7	493	321	80	465	WP_089259047.1	SAMN04488009_0668	glycoside hydrolase family 28 protein
CHB68_RS02010	Maribacter sedimenticola DSM 19840	GH105	7.3e-96	0.96	332	11	451	331	100	431	WP_089259053.1	SAMN04488009_0671	glycoside hydrolase family 88 protein
CHB68_RS02045	Maribacter sedimenticola DSM 19840	GH31	6e-123	1	427	1	807	427	240	681	WP_089259067.1	SAMN04488009_0678	DUF4968 domain-containing protein
CHB68_RS02050	Maribacter sedimenticola DSM 19840	GH106	1.4e-265	0.99	824	9	929	823	53	924	WP_089259743.1	SAMN04488009_0679	glycoside hydrolase
CHB68_RS02055	Maribacter sedimenticola DSM 19840	GH105	2.5e-88	0.98	332	6	374	332	53	372	WP_089259069.1	SAMN04488009_0680	glycoside hydrolase family 88 protein
CHB68_RS02060	Maribacter sedimenticola DSM 19840	GH43	2.6e-92	0.99	229	2	593	229	353	582	WP_089259071.1	SAMN04488009_0681	prolyl oligopeptidase family serine peptidase
CHB68_RS02065	Maribacter sedimenticola DSM 19840	CBM67	1.2e-29	0.91	176	11	1212	172	401	578	WP_089259073.1	SAMN04488009_0682	alpha-L-rhamnosidase
CHB68_RS02065	Maribacter sedimenticola DSM 19840	GH78	6.9e-154	0.99	504	2	1212	503	613	1165	WP_089259073.1	SAMN04488009_0682	alpha-L-rhamnosidase
CHB68_RS02175	Maribacter sedimenticola DSM 19840	GH1	4.5e-152	0.98	429	3	448	425	9	447	WP_089259109.1	SAMN04488009_0705	beta-glucosidase
CHB68_RS02205	Maribacter sedimenticola DSM 19840	GH109	2.3e-48	0.98	126	2	450	126	36	160	WP_089259119.1	SAMN04488009_0711	Gfo/Idh/MocA family oxidoreductase
CHB68_RS02235	Maribacter sedimenticola DSM 19840	GH109	9.7e-23	0.97	126	2	462	124	54	168	WP_089259129.1	SAMN04488009_0717	Gfo/Idh/MocA family oxidoreductase
CHB68_RS02490	Maribacter sedimenticola DSM 19840	GH16	2e-60	0.76	230	55	238	230	69	237	WP_089259751.1		glycoside hydrolase family 16 protein
CHB68_RS02545	Maribacter sedimenticola DSM 19840	GT30	1.6e-46	0.93	177	11	420	176	46	207	WP_089259242.1	SAMN04488009_0779	3-deoxy-D-manno-octulosonic acid transferase
CHB68_RS02690	Maribacter sedimenticola DSM 19840	CBM9	4.4e-20	0.81	182	1	876	148	44	199	WP_089259296.1	SAMN04488009_0808	carbohydrate binding family 9 domain-containing protein
CHB68_RS02855	Maribacter sedimenticola DSM 19840	GH13	9.1e-115	1	343	1	484	343	34	377	WP_089259341.1	SAMN04488009_0841	sucrose phosphorylase
CHB68_RS03180	Maribacter sedimenticola DSM 19840	GT2	1.9e-20	0.77	170	2	284	133	5	146	WP_089259398.1	SAMN04488009_0906	glycosyltransferase family 2 protein
CHB68_RS03585	Maribacter sedimenticola DSM 19840	GT5	2.4e-116	0.99	472	3	511	470	5	508	WP_089259469.1	SAMN04488009_0987	glycosyltransferase
CHB68_RS03800	Maribacter sedimenticola DSM 19840	GT4	1.3e-36	0.98	160	3	353	159	172	325	WP_089259510.1	SAMN04488009_1030	glycosyltransferase family 4 protein
CHB68_RS03810	Maribacter sedimenticola DSM 19840	GT26	2.5e-47	0.95	171	6	233	168	53	214	WP_089259512.1	SAMN04488009_1032	WecB/TagA/CpsF family glycosyltransferase
CHB68_RS03825	Maribacter sedimenticola DSM 19840	CE4	9.8e-22	0.82	130	20	283	127	34	145	WP_089259515.1	SAMN04488009_1035	DUF3473 domain-containing protein
CHB68_RS04380	Maribacter sedimenticola DSM 19840	PL1	6.1e-77	0.99	183	1	467	183	64	255	WP_089259781.1	SAMN04488009_1150	pectate lyase
CHB68_RS04390	Maribacter sedimenticola DSM 19840	GH140	1.9e-87	1	412	1	495	411	31	488	WP_089259609.1	SAMN04488009_1152	DUF4038 domain-containing protein
CHB68_RS04405	Maribacter sedimenticola DSM 19840	GH43	2.1e-108	1	271	1	541	271	39	308	WP_089259611.1	SAMN04488009_1155	glycosyl hydrolase 43 family protein
CHB68_RS04410	Maribacter sedimenticola DSM 19840	GH28	1.2e-85	0.94	325	6	473	310	80	456	WP_089259612.1	SAMN04488009_1156	glycoside hydrolase family 28 protein
CHB68_RS04415	Maribacter sedimenticola DSM 19840	CE8	4.4e-106	0.99	288	1	306	287	12	298	WP_089259783.1	SAMN04488009_1157	pectin esterase
CHB68_RS04445	Maribacter sedimenticola DSM 19840	GH105	2.7e-118	0.98	332	5	410	330	66	408	WP_089259618.1	SAMN04488009_1163	glycoside hydrolase family 88 protein
CHB68_RS04450	Maribacter sedimenticola DSM 19840	GH105	2.7e-119	0.98	332	6	414	331	67	413	WP_089259619.1	SAMN04488009_1164	glycoside hydrolase family 88 protein
CHB68_RS04460	Maribacter sedimenticola DSM 19840	PL10	9.9e-115	0.99	288	1	655	287	47	336	WP_089259621.1	SAMN04488009_1166	pectate lyase
CHB68_RS04460	Maribacter sedimenticola DSM 19840	CE8	7.7e-97	0.98	288	2	655	285	363	645	WP_089259621.1	SAMN04488009_1166	pectate lyase
CHB68_RS04470	Maribacter sedimenticola DSM 19840	CE12	1.8e-76	1	210	1	245	210	22	232	WP_089259623.1	SAMN04488009_1168	rhamnogalacturonan acetylesterase
CHB68_RS04500	Maribacter sedimenticola DSM 19840	GH43	2.6e-98	0.99	280	1	718	279	412	699	WP_089259784.1	SAMN04488009_1174	family 43 glycosylhydrolase
CHB68_RS04505	Maribacter sedimenticola DSM 19840	GH51	5.5e-139	0.72	630	85	515	540	24	511	WP_089259629.1	SAMN04488009_1175	alpha-N-arabinofuranosidase
CHB68_RS04590	Maribacter sedimenticola DSM 19840	GH109	6.6e-17	0.89	126	2	458	114	39	156	WP_089259644.1	SAMN04488009_1192	Gfo/Idh/MocA family oxidoreductase
CHB68_RS04950	Maribacter sedimenticola DSM 19840	GH109	1.5e-23	0.9	126	1	449	115	43	153	WP_089259706.1	SAMN04488009_1264	Gfo/Idh/MocA family oxidoreductase
CHB68_RS05600	Maribacter sedimenticola DSM 19840	GH109	1.7e-21	0.94	126	2	454	120	38	154	WP_089259893.1	SAMN04488009_1399	Gfo/Idh/MocA family oxidoreductase
CHB68_RS05630	Maribacter sedimenticola DSM 19840	GH130	1.1e-77	0.92	296	13	375	285	63	372	WP_089259899.1	SAMN04488009_1405	hypothetical protein
CHB68_RS05650	Maribacter sedimenticola DSM 19840	GH29	1.3e-75	0.84	346	48	750	338	69	403	WP_089259901.1	SAMN04488009_1409	alpha-1,3/4-fucosidase
CHB68_RS05650	Maribacter sedimenticola DSM 19840	CBM32	2.5e-21	0.9	124	10	750	122	625	747	WP_089259901.1	SAMN04488009_1409	alpha-1,3/4-fucosidase
CHB68_RS05690	Maribacter sedimenticola DSM 19840	CBM9	1.7e-42	0.84	182	1	336	154	31	207	WP_089260571.1	SAMN04488009_1417	carbohydrate-binding family 9-like protein
CHB68_RS05700	Maribacter sedimenticola DSM 19840	GH20	3.8e-122	0.97	337	9	772	336	160	513	WP_089260572.1	SAMN04488009_1419	family 20 glycosylhydrolase
CHB68_RS06140	Maribacter sedimenticola DSM 19840	GH2	4e-222	0.97	752	21	1062	751	61	942	WP_089259993.1	SAMN04488009_1507	DUF4981 domain-containing protein
CHB68_RS06445	Maribacter sedimenticola DSM 19840	GH109	1.1e-22	0.98	126	1	376	125	6	120	WP_089260044.1	SAMN04488009_1568	Gfo/Idh/MocA family oxidoreductase
CHB68_RS06515	Maribacter sedimenticola DSM 19840	GT2	1.7e-16	0.76	170	1	234	131	3	126	WP_089260057.1	SAMN04488009_1582	glycosyltransferase
CHB68_RS06570	Maribacter sedimenticola DSM 19840	CE1	6.6e-20	0.91	227	1	374	208	36	228	WP_089260066.1	SAMN04488009_1593	esterase
CHB68_RS06660	Maribacter sedimenticola DSM 19840	GT20	1.7e-177	0.97	475	13	737	473	2	470	WP_089260083.1	SAMN04488009_1611	bifunctional alpha,alpha-trehalose-phosphate synthase (UDP-forming)/trehalose-phosphatase
CHB68_RS06665	Maribacter sedimenticola DSM 19840	GH15	1.1e-71	0.98	361	5	600	360	222	582	WP_089260084.1	SAMN04488009_1612	glycoside hydrolase family 15 protein
CHB68_RS06765	Maribacter sedimenticola DSM 19840	GT2	6.5e-31	0.75	170	1	320	129	4	134	WP_089260103.1	SAMN04488009_1632	glycosyltransferase
CHB68_RS06850	Maribacter sedimenticola DSM 19840	GH92	2.3e-139	0.97	491	12	769	489	243	766	WP_089260115.1	SAMN04488009_1650	glycoside hydrolase family 92 protein
CHB68_RS06855	Maribacter sedimenticola DSM 19840	GH28	1.9e-61	0.94	325	5	511	309	58	405	WP_089260116.1	SAMN04488009_1651	glycoside hydrolase
CHB68_RS07275	Maribacter sedimenticola DSM 19840	GH28	9.8e-68	0.92	325	8	496	306	91	451	WP_089260193.1	SAMN04488009_1735	glycoside hydrolase family 28 protein
CHB68_RS07295	Maribacter sedimenticola DSM 19840	GH115	1e-222	0.99	697	4	962	697	32	937	WP_089260195.1	SAMN04488009_1739	hypothetical protein
CHB68_RS07355	Maribacter sedimenticola DSM 19840	GT2	1.6e-25	0.97	170	1	333	166	6	169	WP_089260205.1	SAMN04488009_1751	glycosyltransferase
CHB68_RS08070	Maribacter sedimenticola DSM 19840	GH127	5.2e-182	1	524	1	672	524	44	584	WP_089260334.1	SAMN04488009_1899	glycoside hydrolase family 127 protein
CHB68_RS08165	Maribacter sedimenticola DSM 19840	AA7	2.2e-94	0.99	458	3	463	458	35	459	WP_089260352.1	SAMN04488009_1921	FAD-binding oxidoreductase
CHB68_RS08590	Maribacter sedimenticola DSM 19840	GT2	1.1e-20	0.73	230	61	476	230	144	332	WP_089260427.1	SAMN04488009_2007	glycosyltransferase family 2 protein
CHB68_RS08865	Maribacter sedimenticola DSM 19840	CE11	4.5e-76	0.85	271	1	466	231	8	239	WP_089260472.1	SAMN04488009_2062	bifunctional UDP-3-O-[3-hydroxymyristoyl] N-acetylglucosamine deacetylase/3-hydroxyacyl-ACP dehydratase
CHB68_RS08955	Maribacter sedimenticola DSM 19840	GH109	8.2e-16	0.93	126	2	489	119	48	158	WP_089260489.1	SAMN04488009_2080	Gfo/Idh/MocA family oxidoreductase
CHB68_RS09150	Maribacter sedimenticola DSM 19840	CE14	1.7e-24	0.99	124	1	238	124	6	111	WP_089260524.1	SAMN04488009_2119	bacillithiol biosynthesis deacetylase BshB1
CHB68_RS09195	Maribacter sedimenticola DSM 19840	CE14	7.9e-16	0.9	124	1	843	113	45	156	WP_089260533.1	SAMN04488009_2128	PIG-L family deacetylase
CHB68_RS09405	Maribacter sedimenticola DSM 19840	GH113	2.5e-78	0.99	306	3	772	306	461	767	WP_089260643.1	SAMN04488009_2173	hypothetical protein
CHB68_RS09655	Maribacter sedimenticola DSM 19840	GT19	6.7e-123	0.98	354	2	373	349	4	350	WP_089260684.1	SAMN04488009_2223	lipid-A-disaccharide synthase
CHB68_RS09730	Maribacter sedimenticola DSM 19840	GH32	2.6e-101	0.98	293	1	513	287	38	343	WP_089261240.1	SAMN04488009_2238	glycoside hydrolase family 32 protein
CHB68_RS09750	Maribacter sedimenticola DSM 19840	GT2	7.3e-19	0.88	170	1	234	151	9	153	WP_089260699.1	SAMN04488009_2242	glycosyltransferase family 2 protein
CHB68_RS09760	Maribacter sedimenticola DSM 19840	GH113	3e-114	0.99	306	1	336	305	23	326	WP_089260700.1	SAMN04488009_2244	glycoside hydrolase
CHB68_RS09780	Maribacter sedimenticola DSM 19840	CBM67	9.5e-33	0.94	176	1	790	166	23	205	WP_089260704.1	SAMN04488009_2248	family 78 glycoside hydrolase catalytic domain
CHB68_RS09780	Maribacter sedimenticola DSM 19840	GH78	6.7e-93	0.98	504	6	790	502	263	767	WP_089260704.1	SAMN04488009_2248	family 78 glycoside hydrolase catalytic domain
CHB68_RS09790	Maribacter sedimenticola DSM 19840	GT2	1.7e-20	0.84	170	2	229	145	6	141	WP_089260706.1	SAMN04488009_2250	glycosyltransferase family 2 protein
CHB68_RS09795	Maribacter sedimenticola DSM 19840	GT2	5e-29	0.98	230	1	494	227	56	283	WP_089260707.1	SAMN04488009_2251	glycosyltransferase
CHB68_RS10290	Maribacter sedimenticola DSM 19840	GH13	4.1e-179	0.99	375	1	590	374	31	426	WP_089260799.1	SAMN04488009_2350	alpha-amylase
CHB68_RS10295	Maribacter sedimenticola DSM 19840	GH65	2.7e-147	0.99	372	1	767	370	323	701	WP_089260800.1	SAMN04488009_2351	glycoside hydrolase family 65 protein
CHB68_RS10600	Maribacter sedimenticola DSM 19840	GT2	1.2e-25	0.98	170	2	242	168	6	171	WP_089260855.1	SAMN04488009_2412	polyprenol monophosphomannose synthase
CHB68_RS10605	Maribacter sedimenticola DSM 19840	GT83	6.2e-31	0.65	540	9	557	359	8	332	WP_089260856.1	SAMN04488009_2413	glycosyltransferase family 39 protein
CHB68_RS11425	Maribacter sedimenticola DSM 19840	GH13	7.8e-181	1	400	2	646	400	104	502	WP_089261007.1	SAMN04488009_2578	alpha amylase
CHB68_RS11805	Maribacter sedimenticola DSM 19840	GH146	6.5e-181	0.99	503	6	1026	503	396	967	WP_089261076.1	SAMN04488009_2655	hypothetical protein
CHB68_RS11830	Maribacter sedimenticola DSM 19840	AA7	1.5e-98	0.99	458	3	465	458	37	461	WP_089261080.1	SAMN04488009_2661	FAD-binding oxidoreductase
CHB68_RS12400	Maribacter sedimenticola DSM 19840	AA12	5.4e-21	0.97	401	10	422	399	40	418	WP_089261190.1	SAMN04488009_2777	sorbosone dehydrogenase
CHB68_RS12780	Maribacter sedimenticola DSM 19840	GH144	9.1e-190	0.99	404	2	452	403	37	447	WP_089261306.1	SAMN04488009_2855	beta-glucosidase
CHB68_RS12785	Maribacter sedimenticola DSM 19840	GH144	5.9e-183	0.99	404	3	452	403	36	449	WP_089261307.1	SAMN04488009_2856	beta-glucosidase
CHB68_RS12795	Maribacter sedimenticola DSM 19840	GH3	2.8e-71	0.99	216	3	756	216	94	315	WP_089261309.1	SAMN04488009_2858	beta-glucosidase BglX
CHB68_RS12915	Maribacter sedimenticola DSM 19840	GT27	8.1e-20	0.79	295	2	333	236	5	231	WP_089261333.1	SAMN04488009_2882	glycosyltransferase family 2 protein
CHB68_RS13240	Maribacter sedimenticola DSM 19840	GH67	7.1e-290	1	669	2	723	668	25	696	WP_089261415.1	SAMN04488009_2947	alpha-glucuronidase
CHB68_RS13250	Maribacter sedimenticola DSM 19840	GH10	1e-110	0.99	303	2	383	302	41	376	WP_089261419.1	SAMN04488009_2949	endo-1,4-beta-xylanase
CHB68_RS13260	Maribacter sedimenticola DSM 19840	GH43	1.9e-161	1	310	1	346	310	22	337	WP_089261423.1	SAMN04488009_2951	glycoside hydrolase family 43 protein
CHB68_RS13380	Maribacter sedimenticola DSM 19840	GT2	1.2e-30	0.97	170	1	335	166	7	171	WP_089261460.1	SAMN04488009_2975	glycosyltransferase family 2 protein
CHB68_RS13400	Maribacter sedimenticola DSM 19840	CE1	2.8e-17	0.86	227	12	219	207	11	201	WP_089261468.1	SAMN04488009_2979	alpha/beta fold hydrolase
CHB68_RS13820	Maribacter sedimenticola DSM 19840	GT2	1.2e-24	0.84	170	1	269	144	5	147	WP_089261645.1	SAMN04488009_3067	glycosyltransferase family 2 protein
CHB68_RS13840	Maribacter sedimenticola DSM 19840	GT4	2.2e-38	0.93	160	6	365	154	185	332	WP_089261653.1	SAMN04488009_3071	glycosyltransferase family 4 protein
CHB68_RS13850	Maribacter sedimenticola DSM 19840	GT4	2.8e-28	0.97	160	3	373	158	186	342	WP_089261657.1	SAMN04488009_3073	glycosyltransferase family 4 protein
CHB68_RS13885	Maribacter sedimenticola DSM 19840	GT2	3.4e-32	0.68	170	1	288	117	3	115	WP_089261671.1	SAMN04488009_3080	glycosyltransferase family 2 protein
CHB68_RS13910	Maribacter sedimenticola DSM 19840	GT4	2.7e-17	0.95	160	7	398	159	212	367	WP_089261681.1	SAMN04488009_3085	glycosyltransferase family 4 protein
CHB68_RS13960	Maribacter sedimenticola DSM 19840	GT4	8e-38	0.95	160	5	379	157	194	343	WP_089261701.1	SAMN04488009_3095	N-acetyl-alpha-D-glucosaminyl L-malate synthase BshA
CHB68_RS13965	Maribacter sedimenticola DSM 19840	GH3	1.2e-55	0.97	216	6	969	216	100	325	WP_089261703.1	SAMN04488009_3096	serine hydrolase
CHB68_RS14085	Maribacter sedimenticola DSM 19840	CE1	7.8e-29	0.89	227	6	237	208	35	216	WP_089261739.1	SAMN04488009_3120	prolyl oligopeptidase family serine peptidase
CHB68_RS14125	Maribacter sedimenticola DSM 19840	GH3	5.1e-62	0.98	216	4	518	215	89	317	WP_089261756.1	SAMN04488009_3128	glycoside hydrolase
CHB68_RS14275	Maribacter sedimenticola DSM 19840	GH5	1.1e-102	0.99	237	2	354	237	72	307	WP_089261810.1	SAMN04488009_3159	glycoside hydrolase family 5 protein
CHB68_RS14380	Maribacter sedimenticola DSM 19840	GH109	2.7e-17	0.9	126	1	480	114	38	144	WP_089261848.1	SAMN04488009_3180	Gfo/Idh/MocA family oxidoreductase
CHB68_RS14700	Maribacter sedimenticola DSM 19840	GH5	6.4e-118	1	254	1	508	254	220	473	WP_089261984.1	SAMN04488009_3245	glycosyl hydrolase family 5
CHB68_RS14715	Maribacter sedimenticola DSM 19840	GT2	7.7e-24	0.76	170	2	378	132	141	275	WP_089261990.1	SAMN04488009_3248	response regulator
CHB68_RS14775	Maribacter sedimenticola DSM 19840	GH88	2.4e-125	0.98	329	6	396	328	70	390	WP_089262012.1	SAMN04488009_3261	glucuronyl hydrolase
CHB68_RS15050	Maribacter sedimenticola DSM 19840	GH109	7.7e-20	0.96	126	2	442	123	41	158	WP_089262108.1	SAMN04488009_3318	Gfo/Idh/MocA family oxidoreductase
CHB68_RS15055	Maribacter sedimenticola DSM 19840	CBM9	3.5e-32	0.99	182	2	244	182	40	242	WP_089262110.1	SAMN04488009_3319	sugar-binding protein
CHB68_RS15090	Maribacter sedimenticola DSM 19840	GT2	8.7e-31	0.86	170	1	319	147	10	147	WP_089262124.1	SAMN04488009_3326	glycosyltransferase
CHB68_RS15100	Maribacter sedimenticola DSM 19840	GT83	7.1e-74	0.78	540	6	552	426	3	432	WP_089262128.1	SAMN04488009_3328	dolichyl-phosphate-mannose--protein mannosyltransferase
CHB68_RS15155	Maribacter sedimenticola DSM 19840	GH20	1.8e-107	0.97	337	9	537	335	175	488	WP_089262150.1	SAMN04488009_3339	family 20 glycosylhydrolase
CHB68_RS15195	Maribacter sedimenticola DSM 19840	GT2	6e-20	0.82	170	2	264	142	10	141	WP_089262166.1	SAMN04488009_3347	glycosyltransferase family 2 protein
CHB68_RS15495	Maribacter sedimenticola DSM 19840	GH13	1.3e-119	1	289	1	662	289	198	522	WP_089262296.1	SAMN04488009_3409	type I pullulanase
CHB68_RS15590	Maribacter sedimenticola DSM 19840	GT28	1.1e-46	0.99	157	1	362	157	193	349	WP_089262328.1	SAMN04488009_3427	undecaprenyldiphospho-muramoylpentapeptide beta-N-acetylglucosaminyltransferase
CHB68_RS16110	Maribacter sedimenticola DSM 19840	CE1	6.8e-17	0.84	227	12	301	203	48	277	WP_089262539.1	SAMN04488009_3533	alpha/beta hydrolase
CHB68_RS16155	Maribacter sedimenticola DSM 19840	GH3	1.9e-50	0.95	216	7	764	213	180	433	WP_089262732.1	SAMN04488009_3542	glycoside hydrolase family 3 protein
CHB68_RS16285	Maribacter sedimenticola DSM 19840	CBM48	1.7e-18	0.92	76	3	597	73	11	92	WP_089262734.1	SAMN04488009_3568	1,4-alpha-glucan branching protein
CHB68_RS16285	Maribacter sedimenticola DSM 19840	GH13	3.5e-80	0.99	301	1	597	299	148	447	WP_089262734.1	SAMN04488009_3568	1,4-alpha-glucan branching protein
CHB68_RS16540	Maribacter sedimenticola DSM 19840	GH73	1e-34	0.98	128	2	279	128	77	206	WP_089262700.1	SAMN04488009_3622	LysM peptidoglycan-binding domain-containing protein
CHB68_RS16685	Maribacter sedimenticola DSM 19840	CBM9	1.4e-18	0.88	182	2	732	163	38	209	WP_089262759.1	SAMN04488009_3653	carbohydrate binding family 9 domain-containing protein
CHB68_RS16700	Maribacter sedimenticola DSM 19840	GT51	1.5e-57	0.98	177	4	753	177	69	247	WP_089262765.1	SAMN04488009_3656	penicillin-binding protein
CHB68_RS17120	Maribacter sedimenticola DSM 19840	CBM48	3.6e-17	0.91	76	2	631	71	29	117	WP_089262920.1	SAMN04488009_3741	1,4-alpha-glucan branching protein GlgB
CHB68_RS17120	Maribacter sedimenticola DSM 19840	GH13	4.8e-156	0.99	301	2	631	301	184	483	WP_089262920.1	SAMN04488009_3741	1,4-alpha-glucan branching protein GlgB
CHB68_RS17125	Maribacter sedimenticola DSM 19840	GH31	5.9e-165	1	427	1	800	427	229	673	WP_089262922.1	SAMN04488009_3742	glycoside hydrolase family 31 protein
CHB68_RS17795	Maribacter sedimenticola DSM 19840	CE1	7.4e-24	0.84	227	1	276	191	38	233	WP_089263182.1	SAMN04488009_0133	alpha/beta hydrolase
CHB68_RS18380	Maribacter sedimenticola DSM 19840	CBM32	8.8e-20	0.92	124	9	485	123	307	433	WP_143815244.1	SAMN04488009_0262	discoidin domain-containing protein
JM81_RS00095	Maribacter sp. MAR-2009-72	GH3	5.5e-56	0.97	216	6	969	216	100	325	WP_144800199.1	JM81_0019	serine hydrolase
JM81_RS00100	Maribacter sp. MAR-2009-72	GT4	8e-38	0.95	160	5	379	157	194	343	WP_089261701.1	JM81_0020	N-acetyl-alpha-D-glucosaminyl L-malate synthase BshA
JM81_RS00160	Maribacter sp. MAR-2009-72	GT4	1.8e-17	0.91	160	3	405	148	231	366	WP_144800210.1	JM81_0032	glycosyltransferase
JM81_RS00165	Maribacter sp. MAR-2009-72	GT4	3.9e-16	0.91	160	7	389	152	204	350	WP_144800211.1	JM81_0033	glycosyltransferase
JM81_RS00170	Maribacter sp. MAR-2009-72	CE4	3.6e-22	0.9	130	7	298	124	97	238	WP_144800212.1	JM81_0034	polysaccharide deacetylase family protein
JM81_RS00260	Maribacter sp. MAR-2009-72	AA5	1.5e-182	0.81	588	112	2126	588	22	525	WP_144800229.1	JM81_0053	PKD domain-containing protein
JM81_RS00260	Maribacter sp. MAR-2009-72	CBM44	2.5e-17	0.89	64	5	2126	62	1087	1142	WP_144800229.1	JM81_0053	PKD domain-containing protein
JM81_RS00280	Maribacter sp. MAR-2009-72	AA5	3.5e-175	0.81	588	110	2614	588	22	522	WP_144800233.1	JM81_0057	DUF1929 domain-containing protein
JM81_RS00635	Maribacter sp. MAR-2009-72	CE1	1.4e-17	0.86	227	12	219	207	11	201	WP_144800276.1	JM81_0133	alpha/beta fold hydrolase
JM81_RS00655	Maribacter sp. MAR-2009-72	GT2	1.5e-31	0.97	170	1	335	166	7	171	WP_144800279.1	JM81_0137	glycosyltransferase
JM81_RS00875	Maribacter sp. MAR-2009-72	GH43	1.4e-160	1	310	1	346	310	22	337	WP_144800317.1	JM81_0181	family 43 glycosylhydrolase
JM81_RS00885	Maribacter sp. MAR-2009-72	GH10	2.3e-111	0.99	303	2	383	302	41	376	WP_144800319.1	JM81_0183	endo-1,4-beta-xylanase
JM81_RS00895	Maribacter sp. MAR-2009-72	GH67	4.7e-291	1	669	2	723	668	25	696	WP_144800321.1	JM81_0185	alpha-glucuronidase
JM81_RS01210	Maribacter sp. MAR-2009-72	GT27	8.6e-20	0.79	295	2	333	236	5	231	WP_144800369.1	JM81_0249	glycosyltransferase
JM81_RS01330	Maribacter sp. MAR-2009-72	GH3	7.6e-70	0.99	216	3	756	216	94	315	WP_144800386.1	JM81_0273	beta-glucosidase BglX
JM81_RS01340	Maribacter sp. MAR-2009-72	GH144	4.2e-181	0.99	404	2	450	403	33	447	WP_144805544.1	JM81_0275	beta-glucosidase
JM81_RS01345	Maribacter sp. MAR-2009-72	GH144	3.3e-189	0.99	404	2	452	403	37	447	WP_144800388.1	JM81_0276	beta-glucosidase
JM81_RS01505	Maribacter sp. MAR-2009-72	CE14	1.2e-16	0.9	124	1	843	113	45	156	WP_144800412.1	JM81_0309	PIG-L family deacetylase
JM81_RS01550	Maribacter sp. MAR-2009-72	CE14	1.7e-24	0.99	124	1	238	124	6	111	WP_144800418.1	JM81_0318	bacillithiol biosynthesis deacetylase BshB1
JM81_RS01745	Maribacter sp. MAR-2009-72	GH109	8.2e-16	0.93	126	2	489	119	48	158	WP_089260489.1	JM81_0357	Gfo/Idh/MocA family oxidoreductase
JM81_RS01830	Maribacter sp. MAR-2009-72	CE11	4.5e-76	0.85	271	1	466	231	8	239	WP_089260472.1	JM81_0375	bifunctional UDP-3-O-[3-hydroxymyristoyl] N-acetylglucosamine deacetylase/3-hydroxyacyl-ACP dehydratase
JM81_RS02090	Maribacter sp. MAR-2009-72	GT2	1.1e-20	0.73	230	61	476	230	144	332	WP_089260427.1	JM81_0427	glycosyltransferase family 2 protein
JM81_RS02290	Maribacter sp. MAR-2009-72	AA12	5.3e-22	0.83	401	12	395	343	48	336	WP_144800521.1	JM81_0468	sorbosone dehydrogenase family protein
JM81_RS02440	Maribacter sp. MAR-2009-72	AA7	9.7e-97	0.99	458	3	463	458	35	459	WP_144800544.1	JM81_0498	FAD-binding protein
JM81_RS02620	Maribacter sp. MAR-2009-72	CE1	1e-20	0.93	227	4	665	215	54	288	WP_144800575.1	JM81_0539	serine hydrolase
JM81_RS03185	Maribacter sp. MAR-2009-72	GT2	1.3e-25	0.97	170	1	333	166	6	169	WP_144800663.1	JM81_0655	glycosyltransferase
JM81_RS03245	Maribacter sp. MAR-2009-72	GH115	1.9e-217	0.84	697	4	962	586	32	668	WP_144800668.1	JM81_0667	hypothetical protein
JM81_RS03675	Maribacter sp. MAR-2009-72	GH28	8.7e-62	0.94	325	5	489	309	36	383	WP_144805573.1	JM81_0753	glycoside hydrolase family 28 protein
JM81_RS03680	Maribacter sp. MAR-2009-72	GH92	1.6e-139	0.97	491	12	769	489	243	766	WP_144800727.1	JM81_0754	glycoside hydrolase family 92 protein
JM81_RS03730	Maribacter sp. MAR-2009-72	GH23	4.5e-23	0.93	135	2	318	128	103	241	WP_144800734.1	JM81_0764	transglycosylase SLT domain-containing protein
JM81_RS03765	Maribacter sp. MAR-2009-72	GT2	6.5e-31	0.75	170	1	320	129	4	134	WP_089260103.1	JM81_0771	glycosyltransferase
JM81_RS03860	Maribacter sp. MAR-2009-72	GH15	1.1e-71	0.98	361	5	600	360	222	582	WP_144800751.1	JM81_0790	glycoside hydrolase family 15 protein
JM81_RS03865	Maribacter sp. MAR-2009-72	GT20	3.3e-177	0.97	475	13	737	473	2	470	WP_144800752.1	JM81_0791	bifunctional alpha,alpha-trehalose-phosphate synthase (UDP-forming)/trehalose-phosphatase
JM81_RS03970	Maribacter sp. MAR-2009-72	CE1	4.7e-20	0.91	227	1	374	208	36	228	WP_144805576.1	JM81_0811	esterase
JM81_RS04035	Maribacter sp. MAR-2009-72	GT2	1.7e-16	0.76	170	1	234	131	3	126	WP_144800779.1	JM81_0824	glycosyltransferase
JM81_RS04105	Maribacter sp. MAR-2009-72	GH109	4.9e-22	0.98	126	1	376	125	6	120	WP_144800790.1	JM81_0838	Gfo/Idh/MocA family oxidoreductase
JM81_RS04135	Maribacter sp. MAR-2009-72	GT2	1.9e-16	0.98	170	2	263	168	17	191	WP_144800795.1	JM81_0844	glycosyltransferase
JM81_RS04400	Maribacter sp. MAR-2009-72	GH2	1.8e-221	0.97	752	22	1062	751	62	942	WP_144800864.1	JM81_0897	DUF4981 domain-containing protein
JM81_RS04880	Maribacter sp. MAR-2009-72	GH20	1.5e-122	0.97	337	9	772	336	160	513	WP_144805582.1	JM81_0997	family 20 glycosylhydrolase
JM81_RS04890	Maribacter sp. MAR-2009-72	CBM9	2.6e-43	0.84	182	1	336	154	31	207	WP_144805583.1	JM81_0999	carbohydrate-binding family 9-like protein
JM81_RS04930	Maribacter sp. MAR-2009-72	GH29	1.2e-75	0.84	346	48	750	338	69	403	WP_144805584.1	JM81_1007	alpha-1,3/4-fucosidase
JM81_RS04930	Maribacter sp. MAR-2009-72	CBM32	5.9e-22	0.9	124	10	750	122	625	747	WP_144805584.1	JM81_1007	alpha-1,3/4-fucosidase
JM81_RS04950	Maribacter sp. MAR-2009-72	GH130	4.9e-78	0.92	296	12	375	285	62	372	WP_144801044.1	JM81_1011	hypothetical protein
JM81_RS04980	Maribacter sp. MAR-2009-72	GH109	1.6e-21	0.94	126	2	454	120	38	154	WP_144801052.1	JM81_1017	Gfo/Idh/MocA family oxidoreductase
JM81_RS05535	Maribacter sp. MAR-2009-72	CBM67	1.3e-27	0.94	176	1	944	166	160	332	WP_144801232.1	JM81_1130	family 78 glycoside hydrolase catalytic domain
JM81_RS05535	Maribacter sp. MAR-2009-72	GH78	2.2e-139	0.99	504	2	944	503	361	897	WP_144801232.1	JM81_1130	family 78 glycoside hydrolase catalytic domain
JM81_RS05540	Maribacter sp. MAR-2009-72	CBM67	5.5e-41	0.88	176	16	930	170	177	347	WP_144801234.1	JM81_1131	family 78 glycoside hydrolase catalytic domain
JM81_RS05540	Maribacter sp. MAR-2009-72	GH78	3.5e-167	0.99	504	2	930	503	372	881	WP_144801234.1	JM81_1131	family 78 glycoside hydrolase catalytic domain
JM81_RS05565	Maribacter sp. MAR-2009-72	CBM6	3.1e-25	0.87	138	15	1294	135	896	1016	WP_144801244.1	JM81_1136	carbohydrate-binding protein
JM81_RS05585	Maribacter sp. MAR-2009-72	GH3	2.5e-72	0.99	216	2	790	216	126	357	WP_144801250.1	JM81_1140	beta-glucosidase
JM81_RS05590	Maribacter sp. MAR-2009-72	GH138	6.5e-108	0.73	907	18	722	676	8	686	WP_144805591.1	JM81_1141	carbohydrate-binding family 6 protein
JM81_RS05615	Maribacter sp. MAR-2009-72	GH109	1.3e-21	0.96	126	3	443	124	46	161	WP_144801258.1	JM81_1146	Gfo/Idh/MocA family oxidoreductase
JM81_RS05625	Maribacter sp. MAR-2009-72	CBM67	1.7e-36	0.93	176	1	970	165	169	354	WP_144801262.1	JM81_1148	family 78 glycoside hydrolase catalytic domain
JM81_RS05625	Maribacter sp. MAR-2009-72	GH78	4.5e-157	1	504	1	970	503	383	924	WP_144801262.1	JM81_1148	family 78 glycoside hydrolase catalytic domain
JM81_RS05645	Maribacter sp. MAR-2009-72	GH106	1.1e-222	0.88	824	94	1095	823	376	1091	WP_144801269.1	JM81_1152	hypothetical protein
JM81_RS05650	Maribacter sp. MAR-2009-72	GH78	1.2e-100	0.98	504	6	585	499	91	582	WP_144801271.1	JM81_1153	family 78 glycoside hydrolase catalytic domain
JM81_RS06015	Maribacter sp. MAR-2009-72	GH31	7.9e-166	1	427	1	800	427	229	673	WP_144801377.1	JM81_1225	DUF4968 domain-containing protein
JM81_RS06020	Maribacter sp. MAR-2009-72	CBM48	3.6e-17	0.91	76	2	631	71	29	117	WP_144801379.1	JM81_1226	1,4-alpha-glucan branching protein GlgB
JM81_RS06020	Maribacter sp. MAR-2009-72	GH13	4.8e-156	0.99	301	2	631	301	184	483	WP_144801379.1	JM81_1226	1,4-alpha-glucan branching protein GlgB
JM81_RS06445	Maribacter sp. MAR-2009-72	GT51	1.5e-57	0.98	177	4	753	177	69	247	WP_144801517.1	JM81_1312	penicillin-binding protein
JM81_RS06460	Maribacter sp. MAR-2009-72	CBM9	1.4e-18	0.88	182	2	732	163	38	209	WP_144801520.1	JM81_1315	carbohydrate binding family 9 domain-containing protein
JM81_RS07255	Maribacter sp. MAR-2009-72	GH13	5.7e-119	1	289	1	662	289	198	522	WP_144801808.1	JM81_1478	type I pullulanase
JM81_RS07345	Maribacter sp. MAR-2009-72	GT28	1.1e-46	0.99	157	1	362	157	193	349	WP_144801842.1	JM81_1496	undecaprenyldiphospho-muramoylpentapeptide beta-N-acetylglucosaminyltransferase
JM81_RS08100	Maribacter sp. MAR-2009-72	GH73	1e-34	0.98	128	2	279	128	77	206	WP_144802116.1	JM81_1651	LysM peptidoglycan-binding domain-containing protein
JM81_RS08320	Maribacter sp. MAR-2009-72	CBM48	1.7e-18	0.92	76	3	597	73	11	92	WP_144805606.1	JM81_1696	1,4-alpha-glucan branching protein
JM81_RS08320	Maribacter sp. MAR-2009-72	GH13	3.5e-80	0.99	301	1	597	299	148	447	WP_144805606.1	JM81_1696	1,4-alpha-glucan branching protein
JM81_RS08450	Maribacter sp. MAR-2009-72	GH3	3.8e-50	0.95	216	7	764	213	180	433	WP_144802268.1	JM81_1722	glycoside hydrolase family 3 protein
JM81_RS08585	Maribacter sp. MAR-2009-72	GH43	5.5e-111	1	294	1	331	294	27	323	WP_144802339.1	JM81_1751	family 43 glycosylhydrolase
JM81_RS08620	Maribacter sp. MAR-2009-72	GH113	5.4e-78	0.99	306	3	807	306	496	802	WP_144802356.1	JM81_1759	hypothetical protein
JM81_RS08870	Maribacter sp. MAR-2009-72	GT19	3.8e-123	0.98	354	2	373	349	4	350	WP_144802439.1	JM81_1809	lipid-A-disaccharide synthase
JM81_RS08945	Maribacter sp. MAR-2009-72	GH32	2.9e-101	0.98	293	1	513	287	38	343	WP_144805610.1	JM81_1824	glycoside hydrolase family 32 protein
JM81_RS08965	Maribacter sp. MAR-2009-72	GT2	7.3e-19	0.88	170	1	234	151	9	153	WP_089260699.1	JM81_1828	glycosyltransferase family 2 protein
JM81_RS08975	Maribacter sp. MAR-2009-72	GH113	1.8e-114	0.99	306	1	336	305	23	326	WP_144802463.1	JM81_1830	glycoside hydrolase
JM81_RS08995	Maribacter sp. MAR-2009-72	CBM67	1.1e-32	0.94	176	1	815	166	48	230	WP_144802475.1	JM81_1834	family 78 glycoside hydrolase catalytic domain
JM81_RS08995	Maribacter sp. MAR-2009-72	GH78	8.7e-92	0.98	504	6	815	502	288	792	WP_144802475.1	JM81_1834	family 78 glycoside hydrolase catalytic domain
JM81_RS09005	Maribacter sp. MAR-2009-72	GT2	1.7e-20	0.84	170	2	229	145	6	141	WP_089260706.1	JM81_1836	glycosyltransferase family 2 protein
JM81_RS09010	Maribacter sp. MAR-2009-72	GT2	5e-29	0.98	230	1	494	227	56	283	WP_144802480.1	JM81_1837	glycosyltransferase
JM81_RS09060	Maribacter sp. MAR-2009-72	CE1	1.5e-17	0.85	227	4	305	198	64	273	WP_144802508.1	JM81_1847	alpha/beta hydrolase
JM81_RS09125	Maribacter sp. MAR-2009-72	CE1	4.3e-17	0.85	227	4	305	198	64	273	WP_144802541.1	JM81_1861	alpha/beta hydrolase
JM81_RS09505	Maribacter sp. MAR-2009-72	GH13	5.4e-179	0.99	375	1	590	374	31	426	WP_144802715.1	JM81_1939	alpha-amylase
JM81_RS09510	Maribacter sp. MAR-2009-72	GH65	2.6e-147	0.99	372	1	767	370	323	701	WP_144802718.1	JM81_1940	glycoside hydrolase family 65 protein
JM81_RS09820	Maribacter sp. MAR-2009-72	GT2	2.8e-25	0.98	170	2	242	168	6	171	WP_144802865.1	JM81_2002	glycosyltransferase
JM81_RS10680	Maribacter sp. MAR-2009-72	GH13	8.4e-181	1	400	2	646	400	104	502	WP_144803219.1	JM81_2176	alpha amylase
JM81_RS11580	Maribacter sp. MAR-2009-72	AA12	4.7e-21	0.97	401	10	422	399	40	418	WP_144803592.1	JM81_2358	sorbosone dehydrogenase
JM81_RS11850	Maribacter sp. MAR-2009-72	GH23	3.5e-25	0.87	135	2	547	120	180	314	WP_144803684.1	JM81_2413	LysM peptidoglycan-binding domain-containing protein
JM81_RS11950	Maribacter sp. MAR-2009-72	GT2	1.3e-22	0.98	170	1	231	167	4	158	WP_144803718.1	JM81_2434	glycosyltransferase
JM81_RS11995	Maribacter sp. MAR-2009-72	GT9	1.8e-30	0.86	225	2	335	196	59	281	WP_144805636.1	JM81_2443	glycosyltransferase family 9 protein
JM81_RS12225	Maribacter sp. MAR-2009-72	GT51	1.1e-57	0.99	177	1	782	176	68	245	WP_144803804.1	JM81_2490	penicillin-binding protein
JM81_RS12330	Maribacter sp. MAR-2009-72	GH140	5.7e-166	1	412	2	476	412	42	470	WP_144803841.1	JM81_2511	DUF4038 domain-containing protein
JM81_RS12350	Maribacter sp. MAR-2009-72	GH109	1.4e-16	0.93	126	3	485	120	49	159	WP_089258528.1	JM81_2515	Gfo/Idh/MocA family oxidoreductase
JM81_RS12695	Maribacter sp. MAR-2009-72	GT2	9.1e-29	0.96	170	1	478	165	123	290	WP_144803941.1	JM81_2587	glycosyltransferase
JM81_RS13695	Maribacter sp. MAR-2009-72	GH33	2.1e-37	0.92	342	15	349	330	38	338	WP_144805647.1	JM81_2793	sialidase
JM81_RS13700	Maribacter sp. MAR-2009-72	GH29	9e-106	0.94	346	22	472	346	22	382	WP_144804253.1	JM81_2794	alpha-L-fucosidase
JM81_RS13805	Maribacter sp. MAR-2009-72	CE12	6e-68	0.99	210	2	410	210	161	365	WP_144804291.1	JM81_2816	rhamnogalacturonan acetylesterase
JM81_RS13810	Maribacter sp. MAR-2009-72	GH2	4e-122	0.94	752	35	951	739	38	810	WP_144804293.1	JM81_2817	beta-galactosidase
JM81_RS13815	Maribacter sp. MAR-2009-72	CE12	9e-61	0.99	210	1	503	209	29	248	WP_144804295.1	JM81_2818	rhamnogalacturonan acetylesterase
JM81_RS13820	Maribacter sp. MAR-2009-72	GH115	6.4e-232	0.99	697	4	813	697	26	796	WP_144804297.1	JM81_2819	glycosyl hydrolase
JM81_RS13830	Maribacter sp. MAR-2009-72	GH28	2.4e-70	0.97	325	7	493	321	80	465	WP_144804301.1	JM81_2821	glycoside hydrolase family 28 protein
JM81_RS13845	Maribacter sp. MAR-2009-72	GH105	1.3e-95	0.96	332	11	451	331	100	431	WP_144804307.1	JM81_2824	glycoside hydrolase family 88 protein
JM81_RS13885	Maribacter sp. MAR-2009-72	GH106	3.1e-264	0.99	824	9	930	823	54	925	WP_144805650.1	JM81_2832	glycoside hydrolase
JM81_RS13890	Maribacter sp. MAR-2009-72	GH105	2.5e-88	0.98	332	6	374	332	53	372	WP_144804321.1	JM81_2833	glycoside hydrolase family 88 protein
JM81_RS13895	Maribacter sp. MAR-2009-72	GH43	4.5e-93	0.99	229	2	593	229	353	582	WP_144804323.1	JM81_2834	prolyl oligopeptidase family serine peptidase
JM81_RS13900	Maribacter sp. MAR-2009-72	CBM67	1.6e-29	0.91	176	11	1211	172	400	577	WP_144804325.1	JM81_2835	family 78 glycoside hydrolase catalytic domain
JM81_RS13900	Maribacter sp. MAR-2009-72	GH78	7.1e-154	0.99	504	2	1211	503	612	1164	WP_144804325.1	JM81_2835	family 78 glycoside hydrolase catalytic domain
JM81_RS14005	Maribacter sp. MAR-2009-72	GH1	3.3e-151	0.98	429	3	448	425	9	447	WP_144804355.1	JM81_2858	beta-glucosidase
JM81_RS14035	Maribacter sp. MAR-2009-72	GH109	1.8e-48	0.98	126	2	450	126	36	160	WP_144804365.1	JM81_2864	Gfo/Idh/MocA family oxidoreductase
JM81_RS14065	Maribacter sp. MAR-2009-72	GH109	9.7e-23	0.97	126	2	462	124	54	168	WP_144804373.1	JM81_2870	Gfo/Idh/MocA family oxidoreductase
JM81_RS14315	Maribacter sp. MAR-2009-72	GH16	5.5e-61	0.77	230	54	238	230	68	237	WP_144805655.1		family 16 glycosylhydrolase
JM81_RS14370	Maribacter sp. MAR-2009-72	GT30	3.1e-46	0.93	177	11	420	176	46	207	WP_144804467.1	JM81_2933	3-deoxy-D-manno-octulosonic acid transferase
JM81_RS14515	Maribacter sp. MAR-2009-72	CBM9	1.1e-19	0.81	182	1	876	148	44	199	WP_144804497.1	JM81_2962	carbohydrate binding family 9 domain-containing protein
JM81_RS14690	Maribacter sp. MAR-2009-72	GH13	1.7e-114	1	343	1	484	343	34	377	WP_144804541.1	JM81_2997	sucrose phosphorylase
JM81_RS15015	Maribacter sp. MAR-2009-72	GT2	8.4e-21	0.77	170	2	284	133	5	146	WP_144804616.1	JM81_3062	glycosyltransferase
JM81_RS15420	Maribacter sp. MAR-2009-72	GT5	3.2e-116	0.99	472	3	511	470	5	508	WP_144804699.1	JM81_3143	glycosyltransferase
JM81_RS15635	Maribacter sp. MAR-2009-72	GT4	1.4e-38	0.97	160	5	353	160	174	326	WP_144804759.1	JM81_3187	glycosyltransferase
JM81_RS15645	Maribacter sp. MAR-2009-72	GT26	9.3e-48	0.94	171	7	233	168	54	214	WP_144804763.1	JM81_3189	WecB/TagA/CpsF family glycosyltransferase
JM81_RS15655	Maribacter sp. MAR-2009-72	CE4	9.8e-22	0.82	130	20	283	127	34	145	WP_144804767.1	JM81_3191	DUF3473 domain-containing protein
JM81_RS15760	Maribacter sp. MAR-2009-72	GT2	8e-23	0.69	170	1	304	118	10	123	WP_144804807.1	JM81_3213	glycosyltransferase
JM81_RS15785	Maribacter sp. MAR-2009-72	GT4	1e-25	0.87	160	12	407	151	228	366	WP_144804817.1	JM81_3218	glycosyltransferase
JM81_RS15790	Maribacter sp. MAR-2009-72	GT4	6.9e-31	0.96	160	6	362	160	178	336	WP_144804819.1	JM81_3219	glycosyltransferase
JM81_RS15805	Maribacter sp. MAR-2009-72	GT26	7.7e-52	0.98	171	3	241	171	45	216	WP_144804825.1	JM81_3222	WecB/TagA/CpsF family glycosyltransferase
JM81_RS15845	Maribacter sp. MAR-2009-72	GH78	1.3e-100	0.99	504	6	759	503	188	718	WP_144804840.1	JM81_3230	family 78 glycoside hydrolase catalytic domain
JM81_RS16420	Maribacter sp. MAR-2009-72	PL1	2.3e-76	0.99	183	1	467	183	64	255	WP_144805676.1	JM81_3346	pectate lyase
JM81_RS16430	Maribacter sp. MAR-2009-72	GH140	1.7e-86	1	412	1	495	411	31	488	WP_144805004.1	JM81_3348	DUF4038 domain-containing protein
JM81_RS16445	Maribacter sp. MAR-2009-72	GH43	1.9e-108	1	271	1	542	271	39	308	WP_144805008.1	JM81_3351	family 43 glycosylhydrolase
JM81_RS16450	Maribacter sp. MAR-2009-72	GH28	4.6e-86	0.94	325	6	473	310	80	456	WP_144805011.1	JM81_3352	glycoside hydrolase family 28 protein
JM81_RS16470	Maribacter sp. MAR-2009-72	GH105	4e-122	0.98	332	6	409	330	66	407	WP_144805018.1	JM81_3358	glycoside hydrolase family 88 protein
JM81_RS16475	Maribacter sp. MAR-2009-72	GH105	3.3e-119	0.98	332	6	414	331	67	413	WP_144805020.1	JM81_3359	glycoside hydrolase family 88 protein
JM81_RS16485	Maribacter sp. MAR-2009-72	PL10	9.3e-114	0.99	288	1	655	287	47	336	WP_144805678.1	JM81_3361	pectate lyase
JM81_RS16485	Maribacter sp. MAR-2009-72	CE8	2.5e-97	0.98	288	2	655	285	363	645	WP_144805678.1	JM81_3361	pectate lyase
JM81_RS16495	Maribacter sp. MAR-2009-72	CE12	4.1e-75	1	210	1	246	210	23	233	WP_144805026.1	JM81_3363	rhamnogalacturonan acetylesterase
JM81_RS16510	Maribacter sp. MAR-2009-72	GH43	1.4e-99	0.99	280	1	725	279	419	706	WP_144805030.1	JM81_3366	family 43 glycosylhydrolase
JM81_RS16515	Maribacter sp. MAR-2009-72	GH51	2.8e-138	0.72	630	85	515	540	24	511	WP_144805032.1	JM81_3367	alpha-N-arabinofuranosidase
JM81_RS16600	Maribacter sp. MAR-2009-72	GH109	6.6e-17	0.89	126	2	458	114	39	156	WP_144805060.1	JM81_3384	Gfo/Idh/MocA family oxidoreductase
JM81_RS16955	Maribacter sp. MAR-2009-72	GH109	1.5e-23	0.9	126	1	449	115	43	153	WP_089259706.1	JM81_3455	Gfo/Idh/MocA family oxidoreductase
JM81_RS17160	Maribacter sp. MAR-2009-72	GT2	1.4e-19	0.82	170	2	264	142	10	141	WP_144805205.1	JM81_3496	glycosyltransferase
JM81_RS17200	Maribacter sp. MAR-2009-72	GH20	2.1e-107	0.97	337	9	537	335	175	488	WP_144805219.1	JM81_3504	family 20 glycosylhydrolase
JM81_RS17255	Maribacter sp. MAR-2009-72	GT83	8.9e-75	0.88	540	6	552	483	3	487	WP_144805240.1	JM81_3515	glycosyltransferase family 39 protein
JM81_RS17265	Maribacter sp. MAR-2009-72	GT2	8.7e-31	0.86	170	1	319	147	10	147	WP_089262124.1	JM81_3517	glycosyltransferase
JM81_RS17300	Maribacter sp. MAR-2009-72	CBM9	5.4e-31	0.99	182	2	244	182	40	242	WP_144805255.1	JM81_3524	sugar-binding protein
JM81_RS17305	Maribacter sp. MAR-2009-72	GH109	1.3e-19	0.96	126	2	442	123	41	158	WP_144805257.1	JM81_3525	Gfo/Idh/MocA family oxidoreductase
JM81_RS17585	Maribacter sp. MAR-2009-72	GH88	1.9e-126	0.98	329	6	396	328	70	390	WP_144805339.1	JM81_3583	glucuronyl hydrolase
JM81_RS17645	Maribacter sp. MAR-2009-72	GT2	7.7e-24	0.76	170	2	378	132	141	275	WP_144805358.1	JM81_3596	response regulator
JM81_RS17660	Maribacter sp. MAR-2009-72	GH5	1.2e-118	1	254	1	508	254	220	473	WP_144805364.1	JM81_3599	glycosyl hydrolase family 5
JM81_RS17995	Maribacter sp. MAR-2009-72	GH109	2.7e-17	0.9	126	1	480	114	38	144	WP_144805442.1	JM81_3666	Gfo/Idh/MocA family oxidoreductase
JM81_RS18100	Maribacter sp. MAR-2009-72	GH5	2.2e-102	0.99	237	2	354	237	72	307	WP_144805472.1	JM81_3687	cellulase family glycosylhydrolase
JM81_RS18250	Maribacter sp. MAR-2009-72	GH3	7.5e-63	0.98	216	4	518	215	89	317	WP_144805512.1	JM81_3718	glycoside hydrolase family 3 protein
JM81_RS18290	Maribacter sp. MAR-2009-72	CE1	7.8e-29	0.89	227	6	237	208	35	216	WP_089261739.1	JM81_3726	prolyl oligopeptidase family serine peptidase
BM296_RS00135	Maribacter stanieri DSM 19891	GH73	2.1e-34	0.98	128	2	274	128	76	205	WP_091900499.1	SAMN04488010_0027	LysM peptidoglycan-binding domain-containing protein
BM296_RS00435	Maribacter stanieri DSM 19891	PL6	1.2e-129	0.99	372	2	773	371	29	413	WP_091902910.1	SAMN04488010_0089	DUF4957 domain-containing protein
BM296_RS00440	Maribacter stanieri DSM 19891	PL17	1.1e-52	0.99	139	1	746	138	405	540	WP_091900580.1	SAMN04488010_0090	alginate lyase family protein
BM296_RS00665	Maribacter stanieri DSM 19891	CBM48	2.3e-17	0.93	76	3	598	74	11	93	WP_091900648.1	SAMN04488010_0136	1,4-alpha-glucan branching protein
BM296_RS00665	Maribacter stanieri DSM 19891	GH13	7.7e-78	0.99	301	1	598	299	148	447	WP_091900648.1	SAMN04488010_0136	1,4-alpha-glucan branching protein
BM296_RS00720	Maribacter stanieri DSM 19891	GH3	1.7e-52	0.96	216	6	764	213	179	433	WP_091900667.1	SAMN04488010_0147	glycoside hydrolase family 3 protein
BM296_RS00795	Maribacter stanieri DSM 19891	PL38	1.1e-91	0.99	279	3	413	279	84	357	WP_091900693.1	SAMN04488010_0164	alginate lyase family protein
BM296_RS00835	Maribacter stanieri DSM 19891	GH113	1.9e-77	0.99	306	3	771	306	460	766	WP_091900705.1	SAMN04488010_0173	hypothetical protein
BM296_RS01080	Maribacter stanieri DSM 19891	GT19	1.9e-125	0.99	354	2	373	352	4	353	WP_091900761.1	SAMN04488010_0222	lipid-A-disaccharide synthase
BM296_RS01165	Maribacter stanieri DSM 19891	GH32	3.3e-100	0.97	293	1	527	286	52	357	WP_091900774.1	SAMN04488010_0239	glycoside hydrolase family 32 protein
BM296_RS01185	Maribacter stanieri DSM 19891	GT2	3.5e-21	0.92	170	1	234	158	9	177	WP_091900778.1	SAMN04488010_0243	glycosyltransferase family 2 protein
BM296_RS01220	Maribacter stanieri DSM 19891	CBM67	1e-30	0.94	176	1	814	167	48	231	WP_091900790.1	SAMN04488010_0250	family 78 glycoside hydrolase catalytic domain
BM296_RS01220	Maribacter stanieri DSM 19891	GH78	1.1e-90	0.99	504	5	814	502	287	792	WP_091900790.1	SAMN04488010_0250	family 78 glycoside hydrolase catalytic domain
BM296_RS01230	Maribacter stanieri DSM 19891	GT2	1.8e-21	0.77	170	2	229	133	6	136	WP_091900792.1	SAMN04488010_0252	glycosyltransferase family 2 protein
BM296_RS01235	Maribacter stanieri DSM 19891	GT2	1.3e-27	0.98	230	1	494	227	56	283	WP_091900794.1	SAMN04488010_0253	glycosyltransferase
BM296_RS01405	Maribacter stanieri DSM 19891	GH13	6.9e-178	0.99	375	1	591	374	31	426	WP_091900847.1	SAMN04488010_0286	alpha-amylase
BM296_RS01410	Maribacter stanieri DSM 19891	GH65	1.8e-145	0.99	372	1	767	371	323	702	WP_091900849.1	SAMN04488010_0287	glycoside hydrolase family 65 protein
BM296_RS01745	Maribacter stanieri DSM 19891	GT2	1.4e-27	0.96	170	2	242	166	6	169	WP_027065881.1	SAMN04488010_0353	polyprenol monophosphomannose synthase
BM296_RS02605	Maribacter stanieri DSM 19891	GH13	1.1e-178	1	400	2	646	400	104	502	WP_091901234.1	SAMN04488010_0527	alpha amylase
BM296_RS03140	Maribacter stanieri DSM 19891	CE4	1.1e-20	0.92	130	5	324	124	37	175	WP_091901388.1	SAMN04488010_0632	polysaccharide deacetylase family protein
BM296_RS03455	Maribacter stanieri DSM 19891	AA12	4.4e-19	0.97	401	12	421	399	43	417	WP_091901469.1	SAMN04488010_0698	sorbosone dehydrogenase
BM296_RS03790	Maribacter stanieri DSM 19891	GH23	3.3e-25	0.87	135	2	543	120	176	310	WP_091901564.1	SAMN04488010_0766	LysM peptidoglycan-binding domain-containing protein
BM296_RS03885	Maribacter stanieri DSM 19891	GH145	1.1e-22	0.95	296	9	462	290	50	359	WP_027065473.1	SAMN04488010_0787	hypothetical protein
BM296_RS03895	Maribacter stanieri DSM 19891	GT2	4.5e-37	0.78	170	1	252	133	8	145	WP_091901584.1	SAMN04488010_0789	glycosyltransferase family 2 protein
BM296_RS03945	Maribacter stanieri DSM 19891	GT9	1e-29	0.89	225	2	334	202	59	287	WP_091901601.1	SAMN04488010_0799	glycosyltransferase family 9 protein
BM296_RS04225	Maribacter stanieri DSM 19891	GT51	8e-58	0.99	177	1	781	176	67	244	WP_091901671.1	SAMN04488010_0855	penicillin-binding protein
BM296_RS04340	Maribacter stanieri DSM 19891	GH109	3e-16	0.93	126	3	485	120	49	159	WP_027065386.1	SAMN04488010_0879	Gfo/Idh/MocA family oxidoreductase
BM296_RS04610	Maribacter stanieri DSM 19891	GT2	5.5e-29	0.96	170	1	466	165	112	278	WP_091902947.1	SAMN04488010_0935	glycosyltransferase family 2 protein
BM296_RS05770	Maribacter stanieri DSM 19891	GT26	5.1e-51	0.98	171	3	254	171	55	226	WP_091902045.1	SAMN04488010_1172	WecB/TagA/CpsF family glycosyltransferase
BM296_RS05795	Maribacter stanieri DSM 19891	GT4	1.2e-24	0.91	160	7	392	153	210	355	WP_091902052.1	SAMN04488010_1177	glycosyltransferase
BM296_RS05985	Maribacter stanieri DSM 19891	CBM9	2.5e-43	0.84	182	1	367	154	49	225	WP_091902118.1	SAMN04488010_1216	carbohydrate-binding family 9-like protein
BM296_RS06010	Maribacter stanieri DSM 19891	GH1	1.7e-152	0.99	429	3	445	427	4	444	WP_091902957.1	SAMN04488010_1221	beta-glucosidase
BM296_RS06040	Maribacter stanieri DSM 19891	GH109	1.6e-47	0.98	126	2	450	126	36	160	WP_091902134.1	SAMN04488010_1227	Gfo/Idh/MocA family oxidoreductase
BM296_RS06070	Maribacter stanieri DSM 19891	GH109	1.4e-23	0.98	126	2	463	125	54	169	WP_091902142.1	SAMN04488010_1233	Gfo/Idh/MocA family oxidoreductase
BM296_RS06290	Maribacter stanieri DSM 19891	GH16	8.9e-61	0.76	230	56	238	230	70	237	WP_091902962.1		glycoside hydrolase family 16 protein
BM296_RS06295	Maribacter stanieri DSM 19891	GT30	9.5e-46	0.94	177	10	415	176	45	207	WP_091902192.1	SAMN04488010_1280	3-deoxy-D-manno-octulosonic acid transferase
BM296_RS06440	Maribacter stanieri DSM 19891	CBM9	1.3e-19	0.81	182	1	876	148	44	199	WP_091902964.1	SAMN04488010_1309	carbohydrate binding family 9 domain-containing protein
BM296_RS06910	Maribacter stanieri DSM 19891	GT2	1.7e-19	0.76	170	2	284	132	5	142	WP_091902381.1	SAMN04488010_1403	glycosyltransferase family 2 protein
BM296_RS07435	Maribacter stanieri DSM 19891	GT5	9.4e-112	0.99	472	3	511	469	5	507	WP_091902486.1	SAMN04488010_1510	glycosyltransferase
BM296_RS08445	Maribacter stanieri DSM 19891	GH78	8.8e-95	0.99	504	1	611	502	38	575	WP_091902637.1	SAMN04488010_1716	family 78 glycoside hydrolase catalytic domain
BM296_RS08450	Maribacter stanieri DSM 19891	GH109	6.9e-16	0.9	126	2	451	115	45	155	WP_091902638.1	SAMN04488010_1717	Gfo/Idh/MocA family oxidoreductase
BM296_RS08470	Maribacter stanieri DSM 19891	GH115	7.4e-29	0.72	697	16	684	519	35	597	WP_091902641.1	SAMN04488010_1721	hypothetical protein
BM296_RS08475	Maribacter stanieri DSM 19891	GH92	7.5e-144	0.99	491	6	774	490	242	772	WP_091902642.1	SAMN04488010_1722	glycoside hydrolase family 92 protein
BM296_RS08480	Maribacter stanieri DSM 19891	GH29	8e-90	0.88	346	38	431	344	23	314	WP_091902643.1	SAMN04488010_1723	alpha-L-fucosidase
BM296_RS08485	Maribacter stanieri DSM 19891	GH3	1e-68	0.98	216	3	854	215	61	303	WP_091902644.1	SAMN04488010_1724	beta-glucosidase
BM296_RS08495	Maribacter stanieri DSM 19891	GH115	2.1e-229	0.91	697	3	999	639	37	739	WP_091902646.1	SAMN04488010_1726	hypothetical protein
BM296_RS08535	Maribacter stanieri DSM 19891	GH88	2.6e-123	0.98	329	4	393	328	70	390	WP_091902653.1	SAMN04488010_1734	glucuronyl hydrolase
BM296_RS09025	Maribacter stanieri DSM 19891	GH109	6.1e-17	0.96	126	1	381	122	7	127	WP_091902731.1	SAMN04488010_1833	Gfo/Idh/MocA family oxidoreductase
BM296_RS09030	Maribacter stanieri DSM 19891	GH78	2.4e-101	0.99	504	3	1173	502	600	1133	WP_091902732.1	SAMN04488010_1834	sulfatase-like hydrolase/transferase
BM296_RS09055	Maribacter stanieri DSM 19891	CBM67	3.3e-39	0.94	176	3	901	169	129	306	WP_091902990.1	SAMN04488010_1839	family 78 glycoside hydrolase catalytic domain
BM296_RS09055	Maribacter stanieri DSM 19891	GH78	5.8e-187	0.99	504	3	901	504	333	854	WP_091902990.1	SAMN04488010_1839	family 78 glycoside hydrolase catalytic domain
BM296_RS09060	Maribacter stanieri DSM 19891	GH105	2.9e-79	0.98	332	5	367	332	47	362	WP_091902736.1	SAMN04488010_1842	glycoside hydrolase family 88 protein
BM296_RS09070	Maribacter stanieri DSM 19891	CBM67	6.6e-40	0.88	176	16	920	170	169	339	WP_091902738.1	SAMN04488010_1844	alpha-L-rhamnosidase
BM296_RS09070	Maribacter stanieri DSM 19891	GH78	4.2e-166	1	504	1	920	503	363	873	WP_091902738.1	SAMN04488010_1844	alpha-L-rhamnosidase
BM296_RS09075	Maribacter stanieri DSM 19891	GH78	4.4e-97	0.97	504	6	583	497	89	578	WP_091902739.1	SAMN04488010_1845	family 78 glycoside hydrolase catalytic domain
BM296_RS09385	Maribacter stanieri DSM 19891	GH109	1.4e-23	0.93	126	1	449	118	43	156	WP_091902774.1	SAMN04488010_1907	Gfo/Idh/MocA family oxidoreductase
BM296_RS09595	Maribacter stanieri DSM 19891	GT2	4.2e-21	0.84	170	2	264	144	10	143	WP_027064397.1	SAMN04488010_1949	glycosyltransferase family 2 protein
BM296_RS09640	Maribacter stanieri DSM 19891	GH20	1.1e-103	0.97	337	9	537	335	175	488	WP_091902813.1	SAMN04488010_1958	family 20 glycosylhydrolase
BM296_RS09700	Maribacter stanieri DSM 19891	GT83	4.8e-73	0.89	540	6	552	485	3	489	WP_091902821.1	SAMN04488010_1970	dolichyl-phosphate-mannose--protein mannosyltransferase
BM296_RS09710	Maribacter stanieri DSM 19891	GT2	1.7e-29	0.86	170	1	319	148	10	148	WP_027064420.1	SAMN04488010_1972	glycosyltransferase
BM296_RS09745	Maribacter stanieri DSM 19891	CBM9	7e-35	0.99	182	2	244	182	40	242	WP_027064426.1	SAMN04488010_1979	sugar-binding protein
BM296_RS10100	Maribacter stanieri DSM 19891	GT2	2.9e-24	0.95	170	2	379	163	142	305	WP_091902875.1	SAMN04488010_2051	response regulator
BM296_RS10115	Maribacter stanieri DSM 19891	GH5	4.7e-122	1	254	1	513	254	222	476	WP_091902878.1	SAMN04488010_2054	cellulase family glycosylhydrolase
BM296_RS10130	Maribacter stanieri DSM 19891	GT2	1e-23	0.98	170	2	388	169	151	320	WP_091902881.1	SAMN04488010_2057	glycosyltransferase
BM296_RS10840	Maribacter stanieri DSM 19891	AA7	9e-93	0.99	458	4	463	458	36	459	WP_091903076.1	SAMN04488010_2205	FAD-binding oxidoreductase
BM296_RS11485	Maribacter stanieri DSM 19891	GT2	2.2e-26	0.98	170	1	335	167	6	170	WP_091903173.1	SAMN04488010_2336	glycosyltransferase
BM296_RS12005	Maribacter stanieri DSM 19891	GH23	6.1e-22	0.91	135	5	318	128	106	241	WP_027067353.1	SAMN04488010_2440	lytic transglycosylase domain-containing protein
BM296_RS12040	Maribacter stanieri DSM 19891	GT2	4.3e-31	0.75	170	1	319	129	4	134	WP_091903248.1	SAMN04488010_2447	glycosyltransferase
BM296_RS12135	Maribacter stanieri DSM 19891	GH15	1.6e-72	0.98	361	5	600	360	222	582	WP_027067379.1	SAMN04488010_2466	glycoside hydrolase family 15 protein
BM296_RS12140	Maribacter stanieri DSM 19891	GT20	2.9e-176	0.97	475	13	737	473	2	470	WP_091903263.1	SAMN04488010_2467	bifunctional alpha,alpha-trehalose-phosphate synthase (UDP-forming)/trehalose-phosphatase
BM296_RS12330	Maribacter stanieri DSM 19891	GT2	3.8e-16	0.76	170	1	234	131	3	125	WP_091903293.1	SAMN04488010_2505	glycosyltransferase
BM296_RS12405	Maribacter stanieri DSM 19891	GH109	2.2e-23	0.98	126	1	376	125	6	120	WP_091903306.1	SAMN04488010_2520	Gfo/Idh/MocA family oxidoreductase
BM296_RS12425	Maribacter stanieri DSM 19891	CE14	1.3e-22	0.99	124	1	274	124	36	154	WP_091903310.1	SAMN04488010_2524	PIG-L family deacetylase
BM296_RS12765	Maribacter stanieri DSM 19891	GH2	1.1e-226	0.97	752	19	1063	751	59	942	WP_091903380.1	SAMN04488010_2592	DUF4981 domain-containing protein
BM296_RS13200	Maribacter stanieri DSM 19891	GH29	1.7e-72	0.84	346	48	754	338	71	405	WP_091903532.1	SAMN04488010_2681	alpha-1,3/4-fucosidase
BM296_RS13200	Maribacter stanieri DSM 19891	CBM32	2.5e-18	0.86	124	15	754	122	632	750	WP_091903532.1	SAMN04488010_2681	alpha-1,3/4-fucosidase
BM296_RS13360	Maribacter stanieri DSM 19891	GH130	1.3e-76	0.93	296	9	374	285	61	372	WP_091903598.1	SAMN04488010_2712	hypothetical protein
BM296_RS13385	Maribacter stanieri DSM 19891	GH109	1.5e-23	0.94	126	2	457	120	41	157	WP_091903605.1	SAMN04488010_2717	Gfo/Idh/MocA family oxidoreductase
BM296_RS13575	Maribacter stanieri DSM 19891	GH85	2.7e-89	0.98	315	5	637	314	90	395	WP_091903660.1	SAMN04488010_2756	hypothetical protein
BM296_RS13705	Maribacter stanieri DSM 19891	GH28	7.3e-43	0.65	325	68	510	279	227	445	WP_091903697.1	SAMN04488010_2782	hypothetical protein
BM296_RS13735	Maribacter stanieri DSM 19891	PL40	3.3e-250	0.94	873	23	897	843	15	885	WP_091903821.1	SAMN04488010_2788	hypothetical protein
BM296_RS13740	Maribacter stanieri DSM 19891	PL33	2.1e-38	0.98	151	1	613	149	402	546	WP_143099078.1	SAMN04488010_2789	hypothetical protein
BM296_RS13745	Maribacter stanieri DSM 19891	GH29	1.9e-115	0.92	346	27	450	346	22	366	WP_091903707.1	SAMN04488010_2790	alpha-L-fucosidase
BM296_RS13750	Maribacter stanieri DSM 19891	GH141	5e-56	0.99	527	2	789	523	25	543	WP_091903709.1	SAMN04488010_2791	PDZ domain-containing protein
BM296_RS13760	Maribacter stanieri DSM 19891	PL40	2.3e-237	0.99	873	1	933	861	1	913	WP_091903711.1	SAMN04488010_2793	hypothetical protein
BM296_RS13765	Maribacter stanieri DSM 19891	GH97	4.1e-149	0.99	631	6	668	630	21	661	WP_091903712.1	SAMN04488010_2794	glycoside hydrolase family 97 protein
BM296_RS13770	Maribacter stanieri DSM 19891	CE1	2e-54	0.96	227	1	277	219	31	262	WP_091903714.1	SAMN04488010_2795	esterase family protein
BM296_RS13785	Maribacter stanieri DSM 19891	GH88	1.9e-126	0.98	329	6	400	329	67	386	WP_091903720.1	SAMN04488010_2798	glucuronyl hydrolase
BM296_RS13895	Maribacter stanieri DSM 19891	CBM57	6e-41	0.99	147	1	2470	147	1225	1369	WP_091903757.1	SAMN04488010_2821	hypothetical protein
BM296_RS14085	Maribacter stanieri DSM 19891	GH109	1.3e-16	0.95	126	1	478	121	36	149	WP_091903881.1	SAMN04488010_2860	Gfo/Idh/MocA family oxidoreductase
BM296_RS14190	Maribacter stanieri DSM 19891	GH5	5.6e-104	1	237	1	357	237	75	311	WP_091903912.1	SAMN04488010_2881	glycoside hydrolase family 5 protein
BM296_RS14345	Maribacter stanieri DSM 19891	GH3	6.6e-63	0.97	216	5	521	215	90	317	WP_091903953.1	SAMN04488010_2912	glycoside hydrolase family 3 protein
BM296_RS14385	Maribacter stanieri DSM 19891	CE1	6.8e-28	0.9	227	4	238	208	34	217	WP_091903966.1	SAMN04488010_2920	prolyl oligopeptidase family serine peptidase
BM296_RS14500	Maribacter stanieri DSM 19891	GH3	2.2e-56	0.98	216	5	969	216	99	325	WP_027066478.1	SAMN04488010_2944	serine hydrolase
BM296_RS14505	Maribacter stanieri DSM 19891	GT4	1.4e-36	0.94	160	6	379	156	195	342	WP_091903999.1	SAMN04488010_2945	N-acetyl-alpha-D-glucosaminyl L-malate synthase BshA
BM296_RS14570	Maribacter stanieri DSM 19891	GT4	5e-22	0.71	160	10	373	124	200	314	WP_091904021.1	SAMN04488010_2958	glycosyltransferase
BM296_RS14575	Maribacter stanieri DSM 19891	GT4	7.8e-36	0.94	160	6	363	157	185	335	WP_091904023.1	SAMN04488010_2959	glycosyltransferase family 4 protein
BM296_RS15020	Maribacter stanieri DSM 19891	CE1	8.1e-17	0.86	227	12	219	207	11	201	WP_091904150.1	SAMN04488010_3050	alpha/beta fold hydrolase
BM296_RS15040	Maribacter stanieri DSM 19891	GT2	3.4e-33	0.98	170	1	335	167	7	172	WP_091904156.1	SAMN04488010_3054	glycosyltransferase
BM296_RS15235	Maribacter stanieri DSM 19891	GH43	5e-164	1	310	1	339	310	22	331	WP_091904229.1	SAMN04488010_3094	glycoside hydrolase family 43 protein
BM296_RS15245	Maribacter stanieri DSM 19891	GH10	3.6e-107	0.99	303	2	384	302	42	377	WP_091904233.1	SAMN04488010_3096	endo-1,4-beta-xylanase
BM296_RS15255	Maribacter stanieri DSM 19891	GH67	7.4e-291	1	669	2	723	668	24	696	WP_091904237.1	SAMN04488010_3098	alpha-glucuronidase
BM296_RS15555	Maribacter stanieri DSM 19891	GT27	2.8e-22	0.79	295	2	333	236	5	231	WP_091904312.1	SAMN04488010_3158	glycosyltransferase family 2 protein
BM296_RS15695	Maribacter stanieri DSM 19891	PL7	8.8e-69	0.91	267	22	354	266	62	344	WP_091904349.1	SAMN04488010_3187	polysaccharide lyase family 7 protein
BM296_RS15800	Maribacter stanieri DSM 19891	GH3	8.4e-70	0.99	216	3	756	216	94	315	WP_091904384.1	SAMN04488010_3208	beta-glucosidase BglX
BM296_RS15810	Maribacter stanieri DSM 19891	GH144	6.2e-184	0.99	404	2	450	403	33	447	WP_091904388.1	SAMN04488010_3210	beta-glucosidase
BM296_RS15815	Maribacter stanieri DSM 19891	GH144	3.5e-188	0.99	404	2	452	403	37	447	WP_091904390.1	SAMN04488010_3211	beta-glucosidase
BM296_RS15860	Maribacter stanieri DSM 19891	CE14	5.4e-23	0.99	124	1	295	124	28	138	WP_091904406.1	SAMN04488010_3222	GlcNAc-PI de-N-acetylase
BM296_RS16120	Maribacter stanieri DSM 19891	CE14	2.8e-17	0.91	124	1	843	114	45	157	WP_091904493.1	SAMN04488010_3275	PIG-L family deacetylase
BM296_RS16165	Maribacter stanieri DSM 19891	CE14	4.6e-25	0.99	124	1	238	124	6	111	WP_091904510.1	SAMN04488010_3284	bacillithiol biosynthesis deacetylase BshB1
BM296_RS16445	Maribacter stanieri DSM 19891	CE11	2.4e-75	0.85	271	1	466	231	8	239	WP_091904589.1	SAMN04488010_3341	bifunctional UDP-3-O-[3-hydroxymyristoyl] N-acetylglucosamine deacetylase/3-hydroxyacyl-ACP dehydratase
BM296_RS16730	Maribacter stanieri DSM 19891	GT2	3.9e-23	1	230	1	476	230	61	332	WP_027066969.1	SAMN04488010_3399	glycosyltransferase family 2 protein
BM296_RS16840	Maribacter stanieri DSM 19891	PL7	5.9e-70	0.9	267	25	368	265	67	348	WP_091904774.1	SAMN04488010_3423	polysaccharide lyase family 7 protein
BM296_RS17070	Maribacter stanieri DSM 19891	PL7	4.9e-60	1	231	1	302	231	51	302	WP_091904952.1	SAMN04488010_3472	polysaccharide lyase family 7 protein
BM296_RS17075	Maribacter stanieri DSM 19891	PL7	2.4e-51	1	231	1	305	231	59	305	WP_091905288.1	SAMN04488010_3473	polysaccharide lyase family 7 protein
BM296_RS17685	Maribacter stanieri DSM 19891	GT28	2.9e-47	0.99	157	1	362	157	193	349	WP_091905200.1	SAMN04488010_3596	undecaprenyldiphospho-muramoylpentapeptide beta-N-acetylglucosaminyltransferase
BM296_RS17750	Maribacter stanieri DSM 19891	GH13	2.1e-119	1	289	1	660	289	196	520	WP_091905224.1	SAMN04488010_3609	type I pullulanase
BM296_RS17995	Maribacter stanieri DSM 19891	CBM9	1.7e-20	0.88	182	2	732	162	38	208	WP_091905583.1	SAMN04488010_3660	carbohydrate binding family 9 domain-containing protein
BM296_RS18010	Maribacter stanieri DSM 19891	GT51	4.3e-56	0.98	177	4	753	177	69	247	WP_091905587.1	SAMN04488010_3663	penicillin-binding protein
BM296_RS18430	Maribacter stanieri DSM 19891	CBM48	1.3e-17	0.89	76	2	631	70	29	116	WP_091905598.1	SAMN04488010_3746	1,4-alpha-glucan branching protein GlgB
BM296_RS18430	Maribacter stanieri DSM 19891	GH13	8.8e-156	1	301	1	631	301	183	483	WP_091905598.1	SAMN04488010_3746	1,4-alpha-glucan branching protein GlgB
BM296_RS18435	Maribacter stanieri DSM 19891	GH31	9.8e-167	1	427	1	800	427	229	673	WP_091905515.1	SAMN04488010_3747	DUF4968 domain-containing protein
BM296_RS19245	Maribacter stanieri DSM 19891	CBM57	4.6e-27	0.97	147	4	3008	146	1464	1611	WP_143099105.1	SAMN04488010_3915	DUF5011 domain-containing protein
AB657_RS00585	Maribacter thermophilus HT7-2	GT51	5.9e-57	0.97	177	4	755	176	69	246	WP_047244729.1		penicillin-binding protein
AB657_RS00960	Maribacter thermophilus HT7-2	CBM48	2.7e-19	0.88	76	2	631	69	29	115	WP_047244794.1		1,4-alpha-glucan branching protein GlgB
AB657_RS00960	Maribacter thermophilus HT7-2	GH13	1e-154	0.99	301	2	631	301	184	483	WP_047244794.1		1,4-alpha-glucan branching protein GlgB
AB657_RS00965	Maribacter thermophilus HT7-2	GH31	4.3e-166	1	427	1	799	427	229	673	WP_047244795.1		DUF4968 domain-containing protein
AB657_RS01275	Maribacter thermophilus HT7-2	GH109	2.1e-49	0.99	126	1	455	126	38	163	WP_047244849.1		Gfo/Idh/MocA family oxidoreductase
AB657_RS01300	Maribacter thermophilus HT7-2	GH16	4.5e-81	1	230	1	292	230	44	289	WP_084696357.1		glycoside hydrolase family 16 protein
AB657_RS01480	Maribacter thermophilus HT7-2	GH10	7.8e-87	0.96	303	9	463	301	142	459	WP_047244881.1		1,4-beta-xylanase
AB657_RS01535	Maribacter thermophilus HT7-2	GH109	6.6e-22	0.94	126	2	457	120	41	157	WP_047244891.1		Gfo/Idh/MocA family oxidoreductase
AB657_RS01555	Maribacter thermophilus HT7-2	GH130	8.9e-79	0.93	296	10	373	285	61	371	WP_047244895.1		hypothetical protein
AB657_RS01590	Maribacter thermophilus HT7-2	GH127	6.6e-194	1	524	2	694	524	65	601	WP_084696360.1		glycoside hydrolase family 127 protein
AB657_RS01695	Maribacter thermophilus HT7-2	GH144	3.1e-188	0.99	404	4	454	403	40	449	WP_047244916.1		periplasmic beta-glucosidase
AB657_RS01700	Maribacter thermophilus HT7-2	GH144	1e-185	0.99	404	2	459	403	44	458	WP_084696361.1		beta-glucosidase
AB657_RS01705	Maribacter thermophilus HT7-2	CE1	1.9e-28	0.73	227	8	264	174	40	207	WP_047244917.1		prolyl oligopeptidase family serine peptidase
AB657_RS01710	Maribacter thermophilus HT7-2	GH3	1.8e-73	0.99	216	3	760	216	95	316	WP_047244918.1		beta-glucosidase BglX
AB657_RS01875	Maribacter thermophilus HT7-2	GT2	1.6e-22	0.95	170	2	379	163	142	305	WP_047244947.1		response regulator
AB657_RS01890	Maribacter thermophilus HT7-2	GH5	2e-118	0.99	254	2	508	254	221	473	WP_047244950.1		cellulase family glycosylhydrolase
AB657_RS01905	Maribacter thermophilus HT7-2	GT2	1.3e-24	0.94	170	2	384	162	143	305	WP_047244952.1		response regulator
AB657_RS02525	Maribacter thermophilus HT7-2	GT20	4.4e-176	0.97	475	13	737	473	2	470	WP_047245054.1		bifunctional alpha,alpha-trehalose-phosphate synthase (UDP-forming)/trehalose-phosphatase
AB657_RS02530	Maribacter thermophilus HT7-2	GH15	3.1e-74	0.99	361	3	599	360	220	582	WP_047245055.1		glycoside hydrolase family 15 protein
AB657_RS02620	Maribacter thermophilus HT7-2	GT2	2.6e-33	0.84	170	1	316	143	4	142	WP_047245073.1		glycosyltransferase
AB657_RS02655	Maribacter thermophilus HT7-2	GH23	6.8e-22	0.93	135	2	318	128	103	241	WP_047245079.1		lytic transglycosylase domain-containing protein
AB657_RS03115	Maribacter thermophilus HT7-2	GT2	3.1e-28	0.98	170	1	336	167	6	170	WP_047247769.1		glycosyltransferase
AB657_RS03615	Maribacter thermophilus HT7-2	GH16	2.8e-78	1	230	1	349	230	127	348	WP_047245246.1		glycoside hydrolase family 16 protein
AB657_RS03620	Maribacter thermophilus HT7-2	GH30	3.5e-182	0.99	416	3	487	416	66	481	WP_157491812.1		glycosyl hydrolase
AB657_RS03625	Maribacter thermophilus HT7-2	GH5	1.3e-112	0.99	257	2	582	257	83	349	WP_047245247.1		cellulase family glycosylhydrolase
AB657_RS03625	Maribacter thermophilus HT7-2	CBM6	1.5e-19	0.98	138	2	582	137	432	582	WP_047245247.1		cellulase family glycosylhydrolase
AB657_RS03630	Maribacter thermophilus HT7-2	GH30	9.4e-182	0.99	417	5	480	417	74	480	WP_047245248.1		glucosylceramidase
AB657_RS03720	Maribacter thermophilus HT7-2	AA7	9.6e-97	0.99	458	4	461	458	36	459	WP_047245264.1		FAD-binding oxidoreductase
AB657_RS04145	Maribacter thermophilus HT7-2	AA12	4.7e-21	0.96	401	13	398	399	51	385	WP_047245334.1		sorbosone dehydrogenase
AB657_RS04150	Maribacter thermophilus HT7-2	CBM9	8e-27	0.89	182	1	725	163	40	206	WP_047245335.1		carbohydrate binding family 9 domain-containing protein
AB657_RS04480	Maribacter thermophilus HT7-2	CE11	4.3e-78	0.86	271	1	465	233	7	240	WP_047245396.1		bifunctional UDP-3-O-[3-hydroxymyristoyl] N-acetylglucosamine deacetylase/3-hydroxyacyl-ACP dehydratase
AB657_RS04565	Maribacter thermophilus HT7-2	GH109	6.2e-16	0.93	126	2	488	119	47	157	WP_047245411.1		Gfo/Idh/MocA family oxidoreductase
AB657_RS04715	Maribacter thermophilus HT7-2	CE14	1.2e-24	0.99	124	1	238	124	6	111	WP_047245436.1		bacillithiol biosynthesis deacetylase BshB1
AB657_RS04760	Maribacter thermophilus HT7-2	CE14	5.9e-16	0.9	124	1	843	113	45	156	WP_047245445.1		PIG-L family deacetylase
AB657_RS04960	Maribacter thermophilus HT7-2	PL7	3.1e-58	1	231	1	298	231	47	298	WP_047245478.1		polysaccharide lyase family 7 protein
AB657_RS04985	Maribacter thermophilus HT7-2	PL17	1.1e-51	0.98	139	1	746	137	402	536	WP_047245482.1		alginate lyase family protein
AB657_RS04990	Maribacter thermophilus HT7-2	PL6	1.2e-140	0.99	372	3	779	370	29	398	WP_047245483.1		alginate lyase
AB657_RS05070	Maribacter thermophilus HT7-2	GH20	6.4e-72	0.96	337	14	514	336	155	471	WP_047245497.1		family 20 glycosylhydrolase
AB657_RS05325	Maribacter thermophilus HT7-2	GT27	1.3e-21	0.79	295	2	334	236	5	232	WP_047245541.1		glycosyltransferase family 2 protein
AB657_RS05340	Maribacter thermophilus HT7-2	GH16	1.7e-83	1	230	1	282	230	47	279	WP_047245544.1		glycoside hydrolase family 16 protein
AB657_RS05910	Maribacter thermophilus HT7-2	GT2	5e-31	0.98	170	1	335	168	7	173	WP_047245649.1		glycosyltransferase
AB657_RS05930	Maribacter thermophilus HT7-2	CE1	1.1e-18	0.86	227	12	219	207	11	201	WP_047245653.1		alpha/beta fold hydrolase
AB657_RS06130	Maribacter thermophilus HT7-2	GH109	3.7e-16	0.95	126	1	324	121	2	113	WP_047247839.1		Gfo/Idh/MocA family oxidoreductase
AB657_RS06655	Maribacter thermophilus HT7-2	GT4	1.6e-32	0.95	160	5	357	157	172	326	WP_047245783.1		glycosyltransferase family 4 protein
AB657_RS06680	Maribacter thermophilus HT7-2	GT4	1.4e-26	0.82	160	6	242	137	67	194	WP_047245787.1		glycosyltransferase
AB657_RS06685	Maribacter thermophilus HT7-2	GT4	2e-29	0.92	160	5	385	152	199	351	WP_047245788.1		glycosyltransferase
AB657_RS06695	Maribacter thermophilus HT7-2	GT4	2e-36	0.95	160	6	393	158	210	362	WP_047245790.1		glycosyltransferase family 4 protein
AB657_RS06710	Maribacter thermophilus HT7-2	GT4	2.3e-32	0.97	160	3	377	158	189	346	WP_047245792.1		glycosyltransferase family 4 protein
AB657_RS06755	Maribacter thermophilus HT7-2	GT32	4e-20	0.93	90	3	262	87	20	95	WP_047245797.1		hypothetical protein
AB657_RS06795	Maribacter thermophilus HT7-2	GT4	7.5e-37	0.93	160	5	379	154	194	340	WP_047245800.1		N-acetyl-alpha-D-glucosaminyl L-malate synthase BshA
AB657_RS06800	Maribacter thermophilus HT7-2	GH3	1.6e-55	0.98	216	5	969	216	99	325	WP_047245801.1		serine hydrolase
AB657_RS06905	Maribacter thermophilus HT7-2	CE1	4.1e-28	0.91	227	3	239	210	33	219	WP_047245821.1		prolyl oligopeptidase family serine peptidase
AB657_RS06945	Maribacter thermophilus HT7-2	GH3	5.3e-60	0.97	216	5	521	215	90	317	WP_047247861.1		glycoside hydrolase family 3 protein
AB657_RS07190	Maribacter thermophilus HT7-2	GH109	2.1e-17	0.95	126	1	487	121	41	154	WP_047245875.1		Gfo/Idh/MocA family oxidoreductase
AB657_RS07665	Maribacter thermophilus HT7-2	CE3	9.5e-17	0.72	194	53	231	192	88	222	WP_047245951.1		arylesterase
AB657_RS07695	Maribacter thermophilus HT7-2	GH109	1.1e-18	0.91	126	2	442	117	41	152	WP_047245957.1		Gfo/Idh/MocA family oxidoreductase
AB657_RS07700	Maribacter thermophilus HT7-2	CBM9	1.8e-38	0.99	182	2	244	182	40	242	WP_047245958.1		sugar-binding protein
AB657_RS07735	Maribacter thermophilus HT7-2	GT2	8.3e-31	0.85	170	1	317	145	10	145	WP_047245965.1		glycosyltransferase
AB657_RS07745	Maribacter thermophilus HT7-2	GT83	2.4e-77	0.89	540	6	552	488	3	492	WP_047245967.1		glycosyltransferase family 39 protein
AB657_RS07800	Maribacter thermophilus HT7-2	GH20	2.8e-105	0.97	337	9	537	335	175	488	WP_047245977.1		family 20 glycosylhydrolase
AB657_RS07835	Maribacter thermophilus HT7-2	GT2	7.9e-21	0.86	170	2	264	148	10	147	WP_047245984.1		glycosyltransferase family 2 protein
AB657_RS08970	Maribacter thermophilus HT7-2	CE1	9.7e-48	0.96	227	1	275	220	27	265	WP_047247896.1		prolyl oligopeptidase family serine peptidase
AB657_RS09070	Maribacter thermophilus HT7-2	GH2	1.3e-61	0.73	752	25	933	576	23	731	WP_047246200.1		hypothetical protein
AB657_RS09370	Maribacter thermophilus HT7-2	GT5	1.7e-115	0.99	472	3	511	468	5	506	WP_047246250.1		glycosyltransferase
AB657_RS09555	Maribacter thermophilus HT7-2	AA12	2e-16	0.96	401	16	467	399	53	433	WP_047246282.1		sorbosone dehydrogenase
AB657_RS09710	Maribacter thermophilus HT7-2	GT2	4.5e-20	0.77	170	2	284	133	5	146	WP_047246310.1		glycosyltransferase family 2 protein
AB657_RS10215	Maribacter thermophilus HT7-2	CBM9	1.4e-20	0.81	182	1	876	148	44	199	WP_052958675.1		carbohydrate binding family 9 domain-containing protein
AB657_RS10360	Maribacter thermophilus HT7-2	GT30	3.8e-47	0.94	177	10	411	176	45	207	WP_047246420.1		3-deoxy-D-manno-octulosonic acid transferase
AB657_RS10680	Maribacter thermophilus HT7-2	GH109	9.1e-24	0.98	126	2	463	125	54	169	WP_047246476.1		Gfo/Idh/MocA family oxidoreductase
AB657_RS10710	Maribacter thermophilus HT7-2	GH1	2.5e-153	0.99	429	2	448	426	7	447	WP_047246482.1		beta-glucosidase
AB657_RS10945	Maribacter thermophilus HT7-2	GH146	1.1e-179	0.99	503	6	1019	503	389	960	WP_047246521.1		hypothetical protein
AB657_RS11355	Maribacter thermophilus HT7-2	CE4	1.2e-30	0.88	130	7	258	122	66	184	WP_047246590.1		polysaccharide deacetylase family protein
AB657_RS11380	Maribacter thermophilus HT7-2	GT2	2.9e-24	0.77	170	1	389	132	7	133	WP_047246595.1		DUF2062 domain-containing protein
AB657_RS12215	Maribacter thermophilus HT7-2	GT2	4.3e-28	0.97	170	1	482	166	126	294	WP_047246736.1		glycosyltransferase family 2 protein
AB657_RS12530	Maribacter thermophilus HT7-2	CE1	4.2e-16	0.93	227	5	789	215	545	775	WP_047246796.1		S9 family peptidase
AB657_RS12550	Maribacter thermophilus HT7-2	GT51	1.8e-58	0.99	177	1	781	176	68	245	WP_047246800.1		penicillin-binding protein
AB657_RS12795	Maribacter thermophilus HT7-2	GT9	3e-33	0.89	225	2	332	202	59	288	WP_047246842.1		glycosyltransferase family 9 protein
AB657_RS12830	Maribacter thermophilus HT7-2	GT26	8.1e-64	0.99	171	2	246	171	56	226	WP_047246849.1		WecB/TagA/CpsF family glycosyltransferase
AB657_RS12850	Maribacter thermophilus HT7-2	GT4	3.4e-27	0.94	160	5	371	156	188	341	WP_047246853.1		glycosyltransferase family 4 protein
AB657_RS12940	Maribacter thermophilus HT7-2	GH23	1.4e-26	0.89	135	2	543	122	176	312	WP_047246870.1		LysM peptidoglycan-binding domain-containing protein
AB657_RS13115	Maribacter thermophilus HT7-2	CE14	5.6e-24	0.99	124	1	271	124	37	160	WP_084696431.1		PIG-L family deacetylase
AB657_RS14750	Maribacter thermophilus HT7-2	GT2	1.9e-29	0.98	170	2	242	168	6	171	WP_047247190.1		polyprenol monophosphomannose synthase
AB657_RS15005	Maribacter thermophilus HT7-2	GH65	3.8e-148	0.99	372	1	771	369	323	700	WP_047247239.1		glycoside hydrolase family 65 protein
AB657_RS15010	Maribacter thermophilus HT7-2	GH13	2e-178	0.99	375	1	589	374	31	425	WP_047247240.1		alpha-amylase
AB657_RS15130	Maribacter thermophilus HT7-2	GT2	1.5e-27	0.98	230	1	494	227	56	283	WP_047247263.1		glycosyltransferase
AB657_RS15135	Maribacter thermophilus HT7-2	GT2	5e-21	0.85	170	2	229	147	6	143	WP_047247264.1		glycosyltransferase family 2 protein
AB657_RS15155	Maribacter thermophilus HT7-2	GH113	1.3e-118	1	306	1	335	306	23	327	WP_047247268.1		glycoside hydrolase
AB657_RS15190	Maribacter thermophilus HT7-2	GH32	7.7e-100	0.98	293	1	522	289	47	356	WP_047247275.1		glycoside hydrolase family 32 protein
AB657_RS15305	Maribacter thermophilus HT7-2	GT19	1.1e-121	0.99	354	2	372	352	4	353	WP_047247297.1		lipid-A-disaccharide synthase
AB657_RS16540	Maribacter thermophilus HT7-2	GH73	1.1e-35	0.98	128	3	282	128	81	209	WP_047247513.1		LysM peptidoglycan-binding domain-containing protein
AB657_RS16800	Maribacter thermophilus HT7-2	GH43	1.3e-43	0.95	229	11	327	229	88	315	WP_047247556.1		hypothetical protein
AB657_RS16820	Maribacter thermophilus HT7-2	GH36	1.3e-85	0.8	688	57	724	604	46	628	WP_157491799.1		alpha-galactosidase
AB657_RS16830	Maribacter thermophilus HT7-2	GH110	1.6e-153	0.98	548	11	634	548	39	600	WP_047247560.1		hypothetical protein
AB657_RS16840	Maribacter thermophilus HT7-2	GH43	1.5e-79	1	271	1	579	271	43	337	WP_052958742.1		glycosyl hydrolase 43 family protein
AB657_RS17275	Maribacter thermophilus HT7-2	GT28	4.6e-47	0.99	157	1	362	157	193	349	WP_047247640.1		undecaprenyldiphospho-muramoylpentapeptide beta-N-acetylglucosaminyltransferase
AB657_RS17585	Maribacter thermophilus HT7-2	GH113	1.5e-100	0.94	306	17	465	306	148	445	WP_157491551.1		hypothetical protein
AB657_RS17620	Maribacter thermophilus HT7-2	PL1	3.4e-31	0.99	183	1	547	183	190	378	WP_157491618.1		hypothetical protein
BW936_RS00010	Maribacter ulvicola DSM 15366	AA6	2.5e-42	0.99	195	1	379	194	26	209	WP_076546283.1	SAMN05421797_1012	NAD(P)H:quinone oxidoreductase
BW936_RS00020	Maribacter ulvicola DSM 15366	GH20	1.1e-100	0.97	337	9	523	336	145	481	WP_076546285.1	SAMN05421797_1014	beta-N-acetylhexosaminidase
BW936_RS00190	Maribacter ulvicola DSM 15366	GH13	7.3e-177	0.99	375	1	591	374	31	426	WP_076546316.1	SAMN05421797_10138	alpha-amylase
BW936_RS00195	Maribacter ulvicola DSM 15366	GH65	1.6e-146	0.99	372	1	767	371	323	702	WP_076546317.1	SAMN05421797_10139	glycoside hydrolase family 65 protein
BW936_RS00490	Maribacter ulvicola DSM 15366	GT2	1.1e-25	0.89	170	2	242	153	6	161	WP_076546371.1	SAMN05421797_10199	polyprenol monophosphomannose synthase
BW936_RS01280	Maribacter ulvicola DSM 15366	GH13	9.4e-180	1	400	2	646	400	104	502	WP_076546517.1	SAMN05421797_101259	alpha amylase
BW936_RS01905	Maribacter ulvicola DSM 15366	AA12	1.5e-17	0.98	401	8	422	399	39	418	WP_076546629.1	SAMN05421797_101385	sorbosone dehydrogenase
BW936_RS02260	Maribacter ulvicola DSM 15366	GH23	2e-24	0.87	135	2	543	119	176	309	WP_084181958.1	SAMN05421797_101456	LysM peptidoglycan-binding domain-containing protein
BW936_RS02335	Maribacter ulvicola DSM 15366	GT4	5.8e-34	0.86	160	12	361	150	182	322	WP_076546706.1	SAMN05421797_101472	glycosyltransferase family 4 protein
BW936_RS02390	Maribacter ulvicola DSM 15366	GT9	1.9e-33	0.89	225	2	334	202	59	288	WP_076546716.1	SAMN05421797_101483	glycosyltransferase family 9 protein
BW936_RS02645	Maribacter ulvicola DSM 15366	GT51	1e-58	0.99	177	1	781	176	67	244	WP_076546765.1	SAMN05421797_101534	penicillin-binding protein
BW936_RS03045	Maribacter ulvicola DSM 15366	GT2	1.9e-28	0.96	170	1	467	165	112	279	WP_076546840.1	SAMN05421797_101618	glycosyltransferase family 2 protein
BW936_RS04655	Maribacter ulvicola DSM 15366	GH1	1.2e-150	0.98	429	3	451	425	12	450	WP_076547131.1	SAMN05421797_101950	beta-glucosidase
BW936_RS04685	Maribacter ulvicola DSM 15366	GH109	6.9e-47	0.98	126	2	450	126	36	160	WP_076547957.1	SAMN05421797_101956	Gfo/Idh/MocA family oxidoreductase
BW936_RS04695	Maribacter ulvicola DSM 15366	GH109	2e-22	0.98	126	2	463	125	54	169	WP_076547138.1	SAMN05421797_101958	Gfo/Idh/MocA family oxidoreductase
BW936_RS04995	Maribacter ulvicola DSM 15366	GT2	1.1e-17	0.98	170	2	260	169	9	177	WP_076547195.1	SAMN05421797_1011018	glycosyltransferase
BW936_RS05205	Maribacter ulvicola DSM 15366	GH78	4.6e-93	0.97	504	7	584	498	91	580	WP_076547230.1	SAMN05421797_1011060	family 78 glycoside hydrolase catalytic domain
BW936_RS05210	Maribacter ulvicola DSM 15366	GH35	9.1e-65	0.99	307	2	835	305	64	421	WP_076547231.1	SAMN05421797_1011061	hypothetical protein
BW936_RS05215	Maribacter ulvicola DSM 15366	CBM67	1.3e-40	0.99	176	1	754	176	28	212	WP_084181985.1	SAMN05421797_1011062	family 78 glycoside hydrolase catalytic domain
BW936_RS05215	Maribacter ulvicola DSM 15366	GH78	9.3e-78	0.89	504	55	754	503	281	712	WP_084181985.1	SAMN05421797_1011062	family 78 glycoside hydrolase catalytic domain
BW936_RS05280	Maribacter ulvicola DSM 15366	GT30	4.1e-46	0.94	177	10	415	176	45	207	WP_076547244.1	SAMN05421797_1011079	3-deoxy-D-manno-octulosonic acid transferase
BW936_RS05865	Maribacter ulvicola DSM 15366	GT2	2.4e-19	0.77	170	2	284	133	5	148	WP_076547348.1	SAMN05421797_1011198	glycosyltransferase family 2 protein
BW936_RS06240	Maribacter ulvicola DSM 15366	GT5	8.9e-113	0.99	472	3	511	469	5	507	WP_076547402.1	SAMN05421797_1011272	glycosyltransferase
BW936_RS06910	Maribacter ulvicola DSM 15366	GH16	3e-37	1	230	1	252	230	32	247	WP_076547604.1	SAMN05421797_1011407	glycoside hydrolase family 16 protein
BW936_RS07370	Maribacter ulvicola DSM 15366	GH109	4.3e-16	0.93	126	1	451	118	44	158	WP_076547691.1	SAMN05421797_1011501	Gfo/Idh/MocA family oxidoreductase
BW936_RS07395	Maribacter ulvicola DSM 15366	GH92	3.1e-145	0.98	491	11	763	491	235	761	WP_143744081.1	SAMN05421797_1011506	glycoside hydrolase family 92 protein
BW936_RS07465	Maribacter ulvicola DSM 15366	GH2	1.9e-209	0.97	752	19	1045	748	56	910	WP_076547708.1	SAMN05421797_1011518	DUF4981 domain-containing protein
BW936_RS07485	Maribacter ulvicola DSM 15366	GH43	2.5e-20	0.93	248	14	319	244	59	305	WP_076547712.1	SAMN05421797_1011522	family 43 glycosylhydrolase
BW936_RS07500	Maribacter ulvicola DSM 15366	GH117	5.2e-33	0.77	211	47	365	210	190	349	WP_076547715.1	SAMN05421797_1011525	sucrase
BW936_RS07970	Maribacter ulvicola DSM 15366	GT2	5.9e-17	0.87	170	1	253	149	9	148	WP_076547799.1	SAMN05421797_1011622	glycosyltransferase family 2 protein
BW936_RS07975	Maribacter ulvicola DSM 15366	GT4	7.3e-41	0.98	160	3	355	160	174	329	WP_076547800.1	SAMN05421797_1011623	glycosyltransferase
BW936_RS07980	Maribacter ulvicola DSM 15366	GT4	2.2e-34	0.93	160	10	370	158	200	342	WP_076547801.1	SAMN05421797_1011624	glycosyltransferase family 4 protein
BW936_RS07985	Maribacter ulvicola DSM 15366	GT2	1.4e-18	0.72	170	1	267	123	8	120	WP_076547802.1	SAMN05421797_1011625	glycosyltransferase family 2 protein
BW936_RS08020	Maribacter ulvicola DSM 15366	GH20	2.2e-105	0.97	337	8	537	336	174	489	WP_076547809.1	SAMN05421797_1011632	family 20 glycosylhydrolase
BW936_RS08075	Maribacter ulvicola DSM 15366	GT83	7.9e-73	0.88	540	7	552	480	4	484	WP_076547819.1	SAMN05421797_1011643	dolichyl-phosphate-mannose--protein mannosyltransferase
BW936_RS08085	Maribacter ulvicola DSM 15366	GT2	1.1e-30	0.97	170	1	319	166	10	166	WP_076547821.1	SAMN05421797_1011645	glycosyltransferase
BW936_RS08440	Maribacter ulvicola DSM 15366	GT2	1.2e-23	0.95	170	2	379	163	142	305	WP_076547884.1	SAMN05421797_1011719	response regulator
BW936_RS08455	Maribacter ulvicola DSM 15366	GH5	4.6e-120	0.99	254	2	513	254	223	475	WP_076547887.1	SAMN05421797_1011722	cellulase family glycosylhydrolase
BW936_RS08770	Maribacter ulvicola DSM 15366	GT20	6.8e-177	0.97	475	13	737	473	2	470	WP_076548027.1	SAMN05421797_10225	bifunctional alpha,alpha-trehalose-phosphate synthase (UDP-forming)/trehalose-phosphatase
BW936_RS08775	Maribacter ulvicola DSM 15366	GH15	1.4e-72	0.98	361	5	600	360	222	582	WP_076548028.1	SAMN05421797_10226	glycoside hydrolase family 15 protein
BW936_RS08865	Maribacter ulvicola DSM 15366	GT2	3.3e-30	0.76	170	1	319	131	4	136	WP_076548046.1	SAMN05421797_10245	glycosyltransferase
BW936_RS08900	Maribacter ulvicola DSM 15366	GH23	1.4e-21	0.91	135	5	318	128	106	241	WP_076548051.1	SAMN05421797_10252	lytic transglycosylase domain-containing protein
BW936_RS09375	Maribacter ulvicola DSM 15366	PL9	1.7e-32	0.81	141	27	530	141	151	271	WP_076548131.1	SAMN05421797_102151	hypothetical protein
BW936_RS09435	Maribacter ulvicola DSM 15366	GT2	1.6e-27	0.99	170	1	335	169	6	172	WP_076548141.1	SAMN05421797_102163	glycosyltransferase
BW936_RS10195	Maribacter ulvicola DSM 15366	AA7	1.4e-93	0.99	458	3	463	458	35	459	WP_076548283.1	SAMN05421797_102323	FAD-binding oxidoreductase
BW936_RS10475	Maribacter ulvicola DSM 15366	AA12	1.7e-21	0.84	401	12	396	350	48	341	WP_076548335.1	SAMN05421797_102381	sorbosone dehydrogenase family protein
BW936_RS10635	Maribacter ulvicola DSM 15366	PL7	4.7e-70	0.9	267	25	366	265	65	346	WP_076548361.1	SAMN05421797_102415	polysaccharide lyase family 7 protein
BW936_RS10950	Maribacter ulvicola DSM 15366	GT2	1.6e-30	0.98	170	1	335	167	7	172	WP_076548451.1	SAMN05421797_10341	glycosyltransferase family 2 protein
BW936_RS10970	Maribacter ulvicola DSM 15366	CE1	2e-16	0.86	227	12	219	207	11	201	WP_076548455.1	SAMN05421797_10345	alpha/beta fold hydrolase
BW936_RS11455	Maribacter ulvicola DSM 15366	PL1	2.3e-32	0.94	183	11	579	183	234	411	WP_076548537.1	SAMN05421797_103146	hypothetical protein
BW936_RS11465	Maribacter ulvicola DSM 15366	GT4	2.2e-39	0.94	160	7	368	157	188	335	WP_076548539.1	SAMN05421797_103148	glycosyltransferase family 4 protein
BW936_RS11475	Maribacter ulvicola DSM 15366	GT4	2.1e-26	0.83	160	5	359	137	188	316	WP_076548541.1	SAMN05421797_103150	glycosyltransferase
BW936_RS11480	Maribacter ulvicola DSM 15366	GT4	1.2e-28	0.75	160	5	385	125	199	317	WP_076548542.1	SAMN05421797_103151	glycosyltransferase
BW936_RS11485	Maribacter ulvicola DSM 15366	GT4	1e-34	0.93	160	5	399	154	209	358	WP_076548543.1	SAMN05421797_103152	glycosyltransferase family 4 protein
BW936_RS11510	Maribacter ulvicola DSM 15366	GT4	5.5e-29	0.96	160	4	377	157	190	345	WP_076548547.1	SAMN05421797_103157	glycosyltransferase family 4 protein
BW936_RS11540	Maribacter ulvicola DSM 15366	GT32	5.8e-22	0.93	90	3	263	87	21	96	WP_076548553.1	SAMN05421797_103163	hypothetical protein
BW936_RS11545	Maribacter ulvicola DSM 15366	CBM13	5.7e-18	0.7	188	5	2194	137	1090	1224	WP_159439018.1	SAMN05421797_103164	PKD domain-containing protein
BW936_RS11575	Maribacter ulvicola DSM 15366	GT4	3.8e-36	0.92	160	6	379	153	195	339	WP_076548560.1	SAMN05421797_103171	N-acetyl-alpha-D-glucosaminyl L-malate synthase BshA
BW936_RS11580	Maribacter ulvicola DSM 15366	GH3	5.3e-56	0.98	216	5	969	216	99	325	WP_076548561.1	SAMN05421797_103172	serine hydrolase
BW936_RS11690	Maribacter ulvicola DSM 15366	CE1	1.9e-28	0.9	227	4	237	208	33	216	WP_076548581.1	SAMN05421797_103194	prolyl oligopeptidase family serine peptidase
BW936_RS11730	Maribacter ulvicola DSM 15366	GH3	2.4e-62	0.97	216	5	518	215	90	317	WP_076548587.1	SAMN05421797_103202	glycoside hydrolase
BW936_RS11985	Maribacter ulvicola DSM 15366	GH109	5e-16	0.9	126	1	478	114	36	142	WP_076548634.1	SAMN05421797_103253	Gfo/Idh/MocA family oxidoreductase
BW936_RS12215	Maribacter ulvicola DSM 15366	GT2	4.7e-27	0.98	230	1	494	227	56	283	WP_076548694.1	SAMN05421797_10411	glycosyltransferase
BW936_RS12220	Maribacter ulvicola DSM 15366	GT2	7.4e-20	0.77	170	2	229	133	6	136	WP_076548695.1	SAMN05421797_10412	glycosyltransferase family 2 protein
BW936_RS12265	Maribacter ulvicola DSM 15366	GT2	1.1e-20	0.76	170	1	234	130	9	131	WP_076548703.1	SAMN05421797_10422	glycosyltransferase family 2 protein
BW936_RS12285	Maribacter ulvicola DSM 15366	GH32	4.6e-96	0.98	293	1	527	287	52	357	WP_084182069.1	SAMN05421797_10426	glycoside hydrolase family 32 protein
BW936_RS12360	Maribacter ulvicola DSM 15366	GT19	2.2e-124	0.99	354	2	373	352	4	353	WP_076548719.1	SAMN05421797_10441	lipid-A-disaccharide synthase
BW936_RS12585	Maribacter ulvicola DSM 15366	GH113	8.8e-78	0.99	306	3	771	306	460	766	WP_076548757.1	SAMN05421797_10487	hypothetical protein
BW936_RS12685	Maribacter ulvicola DSM 15366	CBM48	1.5e-17	0.92	76	3	597	73	11	92	WP_076548775.1	SAMN05421797_104112	1,4-alpha-glucan branching protein
BW936_RS12685	Maribacter ulvicola DSM 15366	GH13	6.6e-77	0.99	301	1	597	299	148	447	WP_076548775.1	SAMN05421797_104112	1,4-alpha-glucan branching protein
BW936_RS12875	Maribacter ulvicola DSM 15366	PL17	4.4e-52	0.99	139	1	742	138	401	536	WP_076548809.1	SAMN05421797_104153	alginate lyase family protein
BW936_RS12880	Maribacter ulvicola DSM 15366	PL6	2.3e-142	0.99	372	3	778	370	27	396	WP_076548810.1	SAMN05421797_104154	DUF4957 domain-containing protein
BW936_RS12885	Maribacter ulvicola DSM 15366	PL7	6.3e-74	0.98	267	4	349	265	50	338	WP_076548811.1	SAMN05421797_104155	polysaccharide lyase family 7 protein
BW936_RS12890	Maribacter ulvicola DSM 15366	PL6	1.6e-132	0.99	372	2	772	371	26	410	WP_076548812.1	SAMN05421797_104156	alginate lyase
BW936_RS13260	Maribacter ulvicola DSM 15366	GH73	3.1e-34	0.98	128	2	274	128	76	205	WP_076548881.1	SAMN05421797_104230	LysM peptidoglycan-binding domain-containing protein
BW936_RS13375	Maribacter ulvicola DSM 15366	GH2	9.7e-96	0.72	752	25	943	569	21	664	WP_076548913.1	SAMN05421797_1055	glycoside hydrolase family 2
BW936_RS13380	Maribacter ulvicola DSM 15366	GH95	1.2e-268	0.99	722	4	783	716	35	761	WP_143744155.1	SAMN05421797_1056	glycoside hydrolase family 95 protein
BW936_RS13385	Maribacter ulvicola DSM 15366	GH117	1.2e-23	0.76	211	47	367	207	183	340	WP_076548914.1	SAMN05421797_1057	family 43 glycosylhydrolase
BW936_RS13390	Maribacter ulvicola DSM 15366	GH28	4.7e-35	0.74	325	60	456	302	178	432	WP_076548915.1	SAMN05421797_1058	hypothetical protein
BW936_RS13395	Maribacter ulvicola DSM 15366	GH31	9.6e-36	0.99	427	1	746	423	223	657	WP_076548916.1	SAMN05421797_1059	hypothetical protein
BW936_RS13405	Maribacter ulvicola DSM 15366	GH109	3.9e-16	0.94	126	1	490	119	60	173	WP_076548918.1	SAMN05421797_10511	Gfo/Idh/MocA family oxidoreductase
BW936_RS13435	Maribacter ulvicola DSM 15366	GH2	6.2e-112	0.67	752	25	832	532	23	683	WP_076548923.1	SAMN05421797_10519	glycoside hydrolase family 2
BW936_RS13445	Maribacter ulvicola DSM 15366	GH29	2.5e-77	0.86	346	38	735	335	47	387	WP_076549345.1	SAMN05421797_10521	alpha-1,3/4-fucosidase
BW936_RS13445	Maribacter ulvicola DSM 15366	CBM32	1.8e-18	0.88	124	13	735	122	613	730	WP_076549345.1	SAMN05421797_10521	alpha-1,3/4-fucosidase
BW936_RS13510	Maribacter ulvicola DSM 15366	CE1	8.7e-37	0.96	227	2	263	221	26	257	WP_076548945.1	SAMN05421797_10534	hypothetical protein
BW936_RS13555	Maribacter ulvicola DSM 15366	GH33	2e-99	0.94	342	8	511	330	162	499	WP_143744164.1	SAMN05421797_10543	exo-alpha-sialidase
BW936_RS13570	Maribacter ulvicola DSM 15366	GH33	1.2e-88	0.94	342	13	380	336	39	355	WP_076548967.1	SAMN05421797_10546	exo-alpha-sialidase
BW936_RS13645	Maribacter ulvicola DSM 15366	GH33	1.5e-76	0.98	342	7	936	341	38	394	WP_076548991.1	SAMN05421797_10561	exo-alpha-sialidase
BW936_RS13985	Maribacter ulvicola DSM 15366	GH31	5.7e-165	1	427	1	800	427	229	673	WP_076549149.1	SAMN05421797_105129	DUF4968 domain-containing protein
BW936_RS13990	Maribacter ulvicola DSM 15366	CBM48	1.8e-17	0.89	76	2	631	70	29	116	WP_076549151.1	SAMN05421797_105130	1,4-alpha-glucan branching protein GlgB
BW936_RS13990	Maribacter ulvicola DSM 15366	GH13	1.8e-154	1	301	1	631	301	183	483	WP_076549151.1	SAMN05421797_105130	1,4-alpha-glucan branching protein GlgB
BW936_RS14390	Maribacter ulvicola DSM 15366	GT51	1.5e-56	0.98	177	4	753	177	69	247	WP_076549392.1	SAMN05421797_105210	penicillin-binding protein
BW936_RS14410	Maribacter ulvicola DSM 15366	CBM9	1.7e-19	0.87	182	2	732	161	38	207	WP_076549394.1	SAMN05421797_105214	carbohydrate binding family 9 domain-containing protein
BW936_RS14495	Maribacter ulvicola DSM 15366	GT28	3.9e-47	0.99	157	2	362	157	194	349	WP_076549412.1	SAMN05421797_1068	undecaprenyldiphospho-muramoylpentapeptide beta-N-acetylglucosaminyltransferase
BW936_RS15090	Maribacter ulvicola DSM 15366	PL7	1.6e-52	1	231	1	285	231	39	285	WP_143744182.1	SAMN05421797_106130	polysaccharide lyase family 7 protein
BW936_RS15095	Maribacter ulvicola DSM 15366	PL7	3.5e-59	1	231	1	303	231	52	303	WP_076549667.1	SAMN05421797_106131	polysaccharide lyase family 7 protein
BW936_RS15120	Maribacter ulvicola DSM 15366	GH95	3.3e-284	0.99	722	3	773	718	8	754	WP_159439030.1	SAMN05421797_106136	glycoside hydrolase family 95 protein
BW936_RS15125	Maribacter ulvicola DSM 15366	GH20	1.6e-106	0.97	337	9	542	336	146	501	WP_076549744.1	SAMN05421797_106137	beta-N-acetylhexosaminidase
BW936_RS15165	Maribacter ulvicola DSM 15366	GH106	4.6e-247	0.99	824	11	917	823	37	906	WP_076549690.1	SAMN05421797_106146	glycoside hydrolase
BW936_RS15175	Maribacter ulvicola DSM 15366	GH109	5.3e-17	0.93	126	3	458	120	42	158	WP_076549694.1	SAMN05421797_106148	Gfo/Idh/MocA family oxidoreductase
BW936_RS15475	Maribacter ulvicola DSM 15366	CE14	3e-17	0.91	124	1	843	114	45	157	WP_076549839.1	SAMN05421797_10748	PIG-L family deacetylase
BW936_RS15520	Maribacter ulvicola DSM 15366	CE14	3e-23	0.99	124	1	238	124	6	111	WP_076549865.1	SAMN05421797_10757	bacillithiol biosynthesis deacetylase BshB1
BW936_RS15770	Maribacter ulvicola DSM 15366	CE11	1.8e-76	0.86	271	1	466	233	8	241	WP_076549985.1	SAMN05421797_107108	bifunctional UDP-3-O-[3-hydroxymyristoyl] N-acetylglucosamine deacetylase/3-hydroxyacyl-ACP dehydratase
BW936_RS17395	Maribacter ulvicola DSM 15366	GT27	5.8e-22	0.79	295	2	333	236	5	231	WP_076550740.1	SAMN05421797_10980	glycosyltransferase family 2 protein
BW936_RS17620	Maribacter ulvicola DSM 15366	CBM38	2.5e-32	0.97	129	3	477	128	183	307	WP_076550824.1	SAMN05421797_11011	helix-turn-helix domain-containing protein
BW936_RS17645	Maribacter ulvicola DSM 15366	GH20	9.7e-113	0.98	337	7	738	336	154	510	WP_076550831.1	SAMN05421797_11016	family 20 glycosylhydrolase
BW936_RS17740	Maribacter ulvicola DSM 15366	CE6	8.4e-26	0.99	99	1	264	99	84	177	WP_076550875.1	SAMN05421797_11035	sialate O-acetylesterase
BW936_RS17745	Maribacter ulvicola DSM 15366	GH29	7.6e-16	0.77	346	77	500	345	46	363	WP_143744215.1	SAMN05421797_11036	hypothetical protein
BW936_RS17750	Maribacter ulvicola DSM 15366	CBM51	1.2e-18	0.69	134	3	938	95	31	123	WP_084182132.1	SAMN05421797_11037	alpha-galactosidase
BW936_RS18005	Maribacter ulvicola DSM 15366	GH85	7.6e-92	0.98	315	5	635	314	89	394	WP_159439038.1	SAMN05421797_11089	hypothetical protein
BW936_RS18770	Maribacter ulvicola DSM 15366	GH13	6.5e-113	1	289	1	649	289	185	509	WP_076551337.1	SAMN05421797_11259	type I pullulanase
BW936_RS18805	Maribacter ulvicola DSM 15366	GH29	1.7e-72	0.84	346	48	754	338	71	405	WP_076551360.1	SAMN05421797_1132	alpha-1,3/4-fucosidase
BW936_RS18805	Maribacter ulvicola DSM 15366	CBM32	4.5e-17	0.86	124	15	754	122	631	749	WP_076551360.1	SAMN05421797_1132	alpha-1,3/4-fucosidase
BW936_RS18840	Maribacter ulvicola DSM 15366	CBM9	1.9e-44	0.84	182	1	331	153	22	197	WP_076551371.1	SAMN05421797_1139	carbohydrate-binding family 9-like protein
BW936_RS18860	Maribacter ulvicola DSM 15366	GH3	1.5e-65	0.97	216	3	799	213	135	357	WP_076551393.1	SAMN05421797_11313	glycosyl hydrolase
BW936_RS18865	Maribacter ulvicola DSM 15366	GH92	2.1e-186	0.99	491	3	755	491	242	752	WP_076551376.1	SAMN05421797_11314	glycoside hydrolase family 92 protein
BW936_RS18890	Maribacter ulvicola DSM 15366	GH109	6.3e-18	0.9	126	4	422	118	45	147	WP_076551382.1	SAMN05421797_11320	Gfo/Idh/MocA family oxidoreductase
BW936_RS19080	Maribacter ulvicola DSM 15366	GH144	1.5e-188	0.99	404	2	452	403	37	447	WP_076551450.1	SAMN05421797_1155	beta-glucosidase
BW936_RS19085	Maribacter ulvicola DSM 15366	GH144	4.6e-184	0.99	404	2	474	403	57	471	WP_084182150.1	SAMN05421797_1156	beta-glucosidase
BW936_RS19090	Maribacter ulvicola DSM 15366	CE1	3.6e-29	0.74	227	6	264	175	37	207	WP_076551484.1	SAMN05421797_1157	alpha/beta fold hydrolase
BW936_RS19095	Maribacter ulvicola DSM 15366	GH3	6.8e-71	0.99	216	3	756	216	94	315	WP_076551452.1	SAMN05421797_1158	beta-glucosidase BglX
YQ22_RS00405	Maribacter sp. 2014MBL MicDiv	GH23	7.3e-22	0.93	135	2	318	128	103	241	WP_071339612.1	YQ22_00405	lytic transglycosylase domain-containing protein
YQ22_RS00440	Maribacter sp. 2014MBL MicDiv	GT2	2.4e-30	0.75	170	1	319	129	4	134	WP_071339616.1	YQ22_00440	glycosyltransferase
YQ22_RS00535	Maribacter sp. 2014MBL MicDiv	GH15	3.7e-72	0.98	361	5	600	360	222	582	WP_058103077.1	YQ22_00535	glycoside hydrolase family 15 protein
YQ22_RS00540	Maribacter sp. 2014MBL MicDiv	GT20	1.4e-177	0.97	475	13	737	473	2	470	WP_058103078.1	YQ22_00540	bifunctional alpha,alpha-trehalose-phosphate synthase (UDP-forming)/trehalose-phosphatase
YQ22_RS00690	Maribacter sp. 2014MBL MicDiv	CE1	6.2e-16	0.89	227	7	639	210	381	606	WP_071339660.1	YQ22_00690	S9 family peptidase
YQ22_RS00830	Maribacter sp. 2014MBL MicDiv	GH109	1.1e-21	0.98	126	1	378	124	8	121	WP_071339683.1	YQ22_00830	Gfo/Idh/MocA family oxidoreductase
YQ22_RS01115	Maribacter sp. 2014MBL MicDiv	GH2	5.4e-222	0.97	752	18	1063	751	58	942	WP_071339732.1	YQ22_01115	DUF4981 domain-containing protein
YQ22_RS01400	Maribacter sp. 2014MBL MicDiv	GH29	3.5e-74	0.83	346	48	752	334	69	399	WP_083414162.1	YQ22_01400	alpha-1,3/4-fucosidase
YQ22_RS01400	Maribacter sp. 2014MBL MicDiv	CBM32	2.1e-18	0.9	124	11	752	122	626	748	WP_083414162.1	YQ22_01400	alpha-1,3/4-fucosidase
YQ22_RS01505	Maribacter sp. 2014MBL MicDiv	GH5	7.4e-92	0.99	276	3	384	275	84	355	WP_071339798.1	YQ22_01505	glycoside hydrolase family 5 protein
YQ22_RS01550	Maribacter sp. 2014MBL MicDiv	GH109	5.3e-24	0.94	126	2	457	120	41	157	WP_071339802.1	YQ22_01550	Gfo/Idh/MocA family oxidoreductase
YQ22_RS01690	Maribacter sp. 2014MBL MicDiv	GH85	2.4e-90	0.98	315	5	637	314	91	396	WP_071339824.1	YQ22_01690	hypothetical protein
YQ22_RS01755	Maribacter sp. 2014MBL MicDiv	GH16	8.8e-104	1	246	1	348	246	76	343	WP_071339837.1	YQ22_01755	family 16 glycosylhydrolase
YQ22_RS01775	Maribacter sp. 2014MBL MicDiv	CE1	6e-37	0.95	227	4	269	219	30	258	WP_071339841.1	YQ22_01775	acetyl esterase
YQ22_RS01825	Maribacter sp. 2014MBL MicDiv	GH109	2.5e-18	0.96	126	2	445	123	59	183	WP_083414167.1	YQ22_01825	Gfo/Idh/MocA family oxidoreductase
YQ22_RS01835	Maribacter sp. 2014MBL MicDiv	GH117	2.8e-52	0.67	211	2	417	143	89	243	WP_071339852.1	YQ22_01835	family 43 glycosylhydrolase
YQ22_RS01860	Maribacter sp. 2014MBL MicDiv	GH16	4.7e-107	1	239	1	268	239	26	262	WP_071339854.1	YQ22_01860	family 16 glycosylhydrolase
YQ22_RS01895	Maribacter sp. 2014MBL MicDiv	GH29	2e-96	0.95	346	16	521	346	19	391	WP_071339859.1	YQ22_01895	alpha-L-fucosidase
YQ22_RS01900	Maribacter sp. 2014MBL MicDiv	GH16	4.6e-95	1	239	1	414	239	41	291	WP_083414169.1	YQ22_01900	family 16 glycosylhydrolase
YQ22_RS01905	Maribacter sp. 2014MBL MicDiv	GH2	1.3e-103	0.82	752	24	973	640	34	743	WP_083414170.1	YQ22_01905	glycoside hydrolase family 2 protein
YQ22_RS01930	Maribacter sp. 2014MBL MicDiv	GH29	2.4e-119	0.95	346	16	518	346	25	402	WP_071342467.1	YQ22_01930	alpha-L-fucosidase
YQ22_RS02085	Maribacter sp. 2014MBL MicDiv	GH28	6e-42	0.65	325	69	511	280	226	442	WP_083414172.1	YQ22_02085	hypothetical protein
YQ22_RS02120	Maribacter sp. 2014MBL MicDiv	GH95	7.8e-296	0.99	722	3	833	716	23	771	WP_156894610.1	YQ22_02120	glycoside hydrolase family 95 protein
YQ22_RS02125	Maribacter sp. 2014MBL MicDiv	PL40	6.9e-256	0.96	873	11	917	845	15	907	WP_083414176.1	YQ22_02125	hypothetical protein
YQ22_RS02140	Maribacter sp. 2014MBL MicDiv	GH117	4.9e-22	0.75	211	51	365	210	187	341	WP_071339896.1	YQ22_02140	glycosyl hydrolase family 43
YQ22_RS02145	Maribacter sp. 2014MBL MicDiv	PL33	4.3e-39	0.98	151	1	650	149	438	582	WP_071339897.1	YQ22_02145	hypothetical protein
YQ22_RS02150	Maribacter sp. 2014MBL MicDiv	GH29	1.7e-115	0.92	346	26	450	346	21	366	WP_071339898.1	YQ22_02150	alpha-L-fucosidase
YQ22_RS02155	Maribacter sp. 2014MBL MicDiv	GH141	1.4e-58	0.99	527	2	789	523	25	543	WP_071339899.1	YQ22_02155	PDZ domain-containing protein
YQ22_RS02165	Maribacter sp. 2014MBL MicDiv	PL40	4.7e-249	0.97	873	19	918	864	2	901	WP_071342473.1	YQ22_02165	hypothetical protein
YQ22_RS02170	Maribacter sp. 2014MBL MicDiv	GH97	4.1e-149	0.99	631	4	668	630	20	664	WP_083414177.1	YQ22_02170	glycoside hydrolase family 97 protein
YQ22_RS02175	Maribacter sp. 2014MBL MicDiv	CE1	2e-52	0.96	227	1	277	219	31	262	WP_071339901.1	YQ22_02175	esterase family protein
YQ22_RS02185	Maribacter sp. 2014MBL MicDiv	GH88	5e-127	0.98	329	6	399	329	67	386	WP_058105386.1	YQ22_02185	glucuronyl hydrolase
YQ22_RS02285	Maribacter sp. 2014MBL MicDiv	CE1	4.9e-23	0.84	227	1	275	191	37	232	WP_071339920.1	YQ22_02285	alpha/beta hydrolase
YQ22_RS02470	Maribacter sp. 2014MBL MicDiv	CBM57	5.4e-35	0.99	147	2	2858	147	1272	1440	WP_083414309.1	YQ22_02470	ring canal kelch-like protein
YQ22_RS02475	Maribacter sp. 2014MBL MicDiv	CBM57	1.6e-24	0.98	147	2	2560	146	861	1021	WP_071339947.1	YQ22_02475	DUF5011 domain-containing protein
YQ22_RS02700	Maribacter sp. 2014MBL MicDiv	GH31	2.3e-167	1	427	1	800	427	229	673	WP_071339979.1	YQ22_02690	glycoside hydrolase family 31 protein
YQ22_RS02705	Maribacter sp. 2014MBL MicDiv	CBM48	2.8e-17	0.89	76	2	631	70	29	116	WP_071339980.1	YQ22_02695	1,4-alpha-glucan branching protein GlgB
YQ22_RS02705	Maribacter sp. 2014MBL MicDiv	GH13	7.8e-155	1	301	1	631	301	183	483	WP_071339980.1	YQ22_02695	1,4-alpha-glucan branching protein GlgB
YQ22_RS03110	Maribacter sp. 2014MBL MicDiv	GT51	1.6e-57	0.98	177	4	753	177	69	247	WP_071340041.1	YQ22_03095	penicillin-binding protein
YQ22_RS03115	Maribacter sp. 2014MBL MicDiv	CBM9	3.1e-18	0.88	182	2	732	162	38	208	WP_071340042.1	YQ22_03100	carbohydrate binding family 9 domain-containing protein
YQ22_RS03905	Maribacter sp. 2014MBL MicDiv	GH13	2.7e-119	1	289	1	662	289	198	522	WP_083414187.1	YQ22_03890	type I pullulanase
YQ22_RS03975	Maribacter sp. 2014MBL MicDiv	GT28	3.9e-49	0.99	157	2	362	157	194	349	WP_071340145.1	YQ22_03960	undecaprenyldiphospho-muramoylpentapeptide beta-N-acetylglucosaminyltransferase
YQ22_RS04530	Maribacter sp. 2014MBL MicDiv	PL7	6.5e-51	1	231	1	304	231	58	304	WP_071340225.1	YQ22_04515	polysaccharide lyase family 7 protein
YQ22_RS04535	Maribacter sp. 2014MBL MicDiv	PL7	3e-58	1	231	1	303	231	52	303	WP_071340226.1	YQ22_04520	polysaccharide lyase family 7 protein
YQ22_RS04750	Maribacter sp. 2014MBL MicDiv	GH73	1.8e-34	0.98	128	2	274	128	76	205	WP_071340259.1	YQ22_04740	LysM peptidoglycan-binding domain-containing protein
YQ22_RS05020	Maribacter sp. 2014MBL MicDiv	GH3	1.8e-51	0.95	216	7	765	213	181	434	WP_071340305.1	YQ22_05010	glycoside hydrolase family 3 protein
YQ22_RS05045	Maribacter sp. 2014MBL MicDiv	GH144	1.7e-187	0.99	404	2	452	403	37	447	WP_071340310.1	YQ22_05035	beta-glucosidase
YQ22_RS05050	Maribacter sp. 2014MBL MicDiv	GH144	2.7e-182	0.99	404	2	449	403	32	446	WP_071342505.1	YQ22_05040	beta-glucosidase
YQ22_RS05060	Maribacter sp. 2014MBL MicDiv	GH3	2e-71	0.99	216	3	756	216	94	315	WP_071340312.1	YQ22_05050	beta-glucosidase BglX
YQ22_RS05095	Maribacter sp. 2014MBL MicDiv	PL6	9.8e-130	0.99	372	2	772	371	26	410	WP_071340319.1	YQ22_05085	alginate lyase
YQ22_RS05100	Maribacter sp. 2014MBL MicDiv	PL12	2.8e-23	0.98	138	3	741	138	413	556	WP_071340320.1	YQ22_05090	heparinase
YQ22_RS05105	Maribacter sp. 2014MBL MicDiv	PL6	3.3e-143	0.98	372	3	777	369	27	395	WP_071340321.1	YQ22_05095	DUF4957 domain-containing protein
YQ22_RS05110	Maribacter sp. 2014MBL MicDiv	PL17	5.5e-52	0.98	139	1	743	137	401	535	WP_071340322.1	YQ22_05100	alginate lyase family protein
YQ22_RS05310	Maribacter sp. 2014MBL MicDiv	CBM48	1e-17	0.92	76	3	588	73	1	82	WP_156894614.1	YQ22_05300	1,4-alpha-glucan branching protein
YQ22_RS05310	Maribacter sp. 2014MBL MicDiv	GH13	1.9e-77	0.99	301	1	588	299	138	437	WP_156894614.1	YQ22_05300	1,4-alpha-glucan branching protein
YQ22_RS05430	Maribacter sp. 2014MBL MicDiv	GH113	1.9e-79	0.99	306	3	834	306	523	829	WP_071340370.1	YQ22_05420	hypothetical protein
YQ22_RS05655	Maribacter sp. 2014MBL MicDiv	GT19	1.2e-124	0.99	354	2	373	352	4	353	WP_071340396.1	YQ22_05645	lipid-A-disaccharide synthase
YQ22_RS05730	Maribacter sp. 2014MBL MicDiv	GH32	6.1e-99	0.98	293	1	511	287	36	341	WP_083414319.1	YQ22_05720	glycoside hydrolase family 32 protein
YQ22_RS05750	Maribacter sp. 2014MBL MicDiv	GT2	1.1e-20	0.74	170	1	234	127	9	128	WP_071340409.1	YQ22_05740	glycosyltransferase family 2 protein
YQ22_RS05790	Maribacter sp. 2014MBL MicDiv	CBM67	4e-30	0.94	176	1	801	166	35	217	WP_083414202.1	YQ22_05780	family 78 glycoside hydrolase catalytic domain
YQ22_RS05790	Maribacter sp. 2014MBL MicDiv	GH78	3.4e-92	0.98	504	7	801	502	276	779	WP_083414202.1	YQ22_05780	family 78 glycoside hydrolase catalytic domain
YQ22_RS05800	Maribacter sp. 2014MBL MicDiv	GT2	5.4e-22	0.83	170	2	229	143	6	139	WP_071340417.1	YQ22_05790	glycosyltransferase family 2 protein
YQ22_RS05805	Maribacter sp. 2014MBL MicDiv	GT2	9.4e-28	0.98	230	1	494	227	56	283	WP_058105027.1	YQ22_05795	glycosyltransferase
YQ22_RS05965	Maribacter sp. 2014MBL MicDiv	GH13	1.2e-178	0.99	375	1	591	374	31	426	WP_071340443.1	YQ22_05955	alpha-amylase
YQ22_RS05970	Maribacter sp. 2014MBL MicDiv	GH65	3.6e-146	0.99	372	1	767	371	323	702	WP_071340444.1	YQ22_05960	glycoside hydrolase family 65 protein
YQ22_RS06290	Maribacter sp. 2014MBL MicDiv	GT2	5.8e-26	0.97	170	2	242	167	6	170	WP_058104932.1	YQ22_06280	polyprenol monophosphomannose synthase
YQ22_RS07125	Maribacter sp. 2014MBL MicDiv	GH13	4.5e-179	1	400	2	643	400	101	499	WP_071340634.1	YQ22_07115	alpha amylase
YQ22_RS08285	Maribacter sp. 2014MBL MicDiv	GH23	3.8e-25	0.87	135	2	542	120	175	309	WP_071340802.1	YQ22_08275	LysM peptidoglycan-binding domain-containing protein
YQ22_RS08360	Maribacter sp. 2014MBL MicDiv	GH33	4.5e-16	0.81	342	65	295	341	2	272	WP_083414218.1		exo-alpha-sialidase
YQ22_RS08400	Maribacter sp. 2014MBL MicDiv	GT2	2.3e-25	0.76	170	1	235	131	4	127	WP_071340822.1	YQ22_08390	glycosyltransferase family 2 protein
YQ22_RS08435	Maribacter sp. 2014MBL MicDiv	GT9	1.4e-30	0.89	225	2	334	202	59	287	WP_071340828.1	YQ22_08425	glycosyltransferase family 9 protein
YQ22_RS08690	Maribacter sp. 2014MBL MicDiv	GT51	8.8e-58	0.99	177	1	781	176	67	244	WP_071340874.1	YQ22_08680	penicillin-binding protein
YQ22_RS08805	Maribacter sp. 2014MBL MicDiv	GH109	2.1e-16	0.93	126	3	485	120	49	159	WP_071340893.1	YQ22_08795	Gfo/Idh/MocA family oxidoreductase
YQ22_RS09165	Maribacter sp. 2014MBL MicDiv	GT2	3e-31	0.96	170	1	477	165	122	289	WP_071340955.1	YQ22_09155	glycosyltransferase family 2 protein
YQ22_RS10300	Maribacter sp. 2014MBL MicDiv	GT2	6.9e-16	0.84	170	2	296	145	12	159	WP_083414230.1	YQ22_10295	glycosyltransferase family 2 protein
YQ22_RS10315	Maribacter sp. 2014MBL MicDiv	GT26	5.4e-52	0.99	171	2	253	171	53	225	WP_083414231.1	YQ22_10310	WecB/TagA/CpsF family glycosyltransferase
YQ22_RS10360	Maribacter sp. 2014MBL MicDiv	GT4	1.2e-24	0.88	160	7	387	147	201	345	WP_083414325.1	YQ22_10355	glycosyltransferase
YQ22_RS10365	Maribacter sp. 2014MBL MicDiv	GT4	1.6e-21	0.81	160	8	387	137	199	326	WP_071341147.1	YQ22_10360	glycosyltransferase family 4 protein
YQ22_RS10375	Maribacter sp. 2014MBL MicDiv	GT4	7.5e-27	0.94	160	3	388	154	212	362	WP_071341149.1	YQ22_10370	glycosyltransferase
YQ22_RS10380	Maribacter sp. 2014MBL MicDiv	GT4	1.2e-31	0.93	160	7	415	156	241	383	WP_071341150.1	YQ22_10375	glycosyltransferase family 4 protein
YQ22_RS10415	Maribacter sp. 2014MBL MicDiv	GT4	6.8e-20	0.95	160	8	411	160	177	352	WP_071341156.1		glycosyltransferase family 4 protein
YQ22_RS10530	Maribacter sp. 2014MBL MicDiv	CBM9	1.8e-42	0.92	182	1	363	169	49	239	WP_071341176.1	YQ22_10525	carbohydrate-binding family 9-like protein
YQ22_RS10585	Maribacter sp. 2014MBL MicDiv	GH109	4.2e-48	0.98	126	2	450	126	36	160	WP_071341187.1	YQ22_10580	Gfo/Idh/MocA family oxidoreductase
YQ22_RS10605	Maribacter sp. 2014MBL MicDiv	GH109	5.9e-21	0.98	126	2	463	125	54	169	WP_071341189.1	YQ22_10600	Gfo/Idh/MocA family oxidoreductase
YQ22_RS10820	Maribacter sp. 2014MBL MicDiv	GT30	7.5e-47	0.93	177	11	416	176	46	207	WP_071341225.1	YQ22_10820	3-deoxy-D-manno-octulosonic acid transferase
YQ22_RS10965	Maribacter sp. 2014MBL MicDiv	CBM9	1.6e-21	0.8	182	1	876	147	44	198	WP_071342566.1	YQ22_10965	carbohydrate binding family 9 domain-containing protein
YQ22_RS11445	Maribacter sp. 2014MBL MicDiv	GT2	1.2e-21	0.77	170	2	284	133	5	146	WP_071341306.1	YQ22_11445	glycosyltransferase family 2 protein
YQ22_RS11915	Maribacter sp. 2014MBL MicDiv	GT5	8.7e-112	0.99	472	3	511	470	5	508	WP_071341368.1	YQ22_11915	glycosyltransferase
YQ22_RS12960	Maribacter sp. 2014MBL MicDiv	GH78	7.8e-96	0.99	504	3	611	502	40	575	WP_071341528.1	YQ22_12950	family 78 glycoside hydrolase catalytic domain
YQ22_RS12965	Maribacter sp. 2014MBL MicDiv	GH109	8.9e-16	0.9	126	1	451	115	44	155	WP_071341529.1	YQ22_12955	Gfo/Idh/MocA family oxidoreductase
YQ22_RS12990	Maribacter sp. 2014MBL MicDiv	GH92	4e-142	0.99	491	5	774	490	241	772	WP_071341533.1	YQ22_12980	glycoside hydrolase family 92 protein
YQ22_RS12995	Maribacter sp. 2014MBL MicDiv	GH29	1.1e-90	0.88	346	38	431	344	23	314	WP_071341534.1	YQ22_12985	alpha-L-fucosidase
YQ22_RS13000	Maribacter sp. 2014MBL MicDiv	GH3	8.8e-68	0.98	216	3	854	215	61	303	WP_071342590.1	YQ22_12990	glycoside hydrolase family 3 protein
YQ22_RS13010	Maribacter sp. 2014MBL MicDiv	GH115	6.9e-227	0.85	697	3	999	597	37	691	WP_071341536.1	YQ22_13000	hypothetical protein
YQ22_RS13035	Maribacter sp. 2014MBL MicDiv	GH88	4.3e-122	0.98	329	5	395	327	71	389	WP_071341540.1	YQ22_13025	glucuronyl hydrolase
YQ22_RS13330	Maribacter sp. 2014MBL MicDiv	GH109	2.3e-24	0.96	126	1	449	122	43	160	WP_071341577.1	YQ22_13320	Gfo/Idh/MocA family oxidoreductase
YQ22_RS13525	Maribacter sp. 2014MBL MicDiv	GT2	6.3e-21	0.82	170	2	264	142	10	141	WP_071341607.1	YQ22_13515	glycosyltransferase family 2 protein
YQ22_RS13560	Maribacter sp. 2014MBL MicDiv	GH20	1.2e-104	0.97	337	9	536	335	174	487	WP_071341612.1	YQ22_13550	family 20 glycosylhydrolase
YQ22_RS13615	Maribacter sp. 2014MBL MicDiv	GT83	2.2e-75	0.94	540	6	552	512	3	511	WP_071341623.1	YQ22_13605	dolichyl-phosphate-mannose--protein mannosyltransferase
YQ22_RS13625	Maribacter sp. 2014MBL MicDiv	GT2	6e-31	0.97	170	1	319	166	10	166	WP_071341625.1	YQ22_13615	glycosyltransferase
YQ22_RS13660	Maribacter sp. 2014MBL MicDiv	CBM9	4.2e-35	0.99	182	2	244	182	40	242	WP_071341632.1	YQ22_13650	sugar-binding protein
YQ22_RS14010	Maribacter sp. 2014MBL MicDiv	GT2	1e-24	0.95	170	2	379	164	142	306	WP_071341689.1	YQ22_14000	response regulator
YQ22_RS14025	Maribacter sp. 2014MBL MicDiv	GH5	4.9e-121	1	254	1	516	254	222	476	WP_071341692.1	YQ22_14015	cellulase family glycosylhydrolase
[truncated: 1,298 more rows]

## Sheet: B | CAZyme_count
								Averages per taxonomic lineage
Strain	AA	CBM	CE	GH	GT	PL	Sulfa-tases	bp	GH+CE	PL	Sulfa-tases
Maribacter dokdonensis DSW-8	1	9	8	60	33	12	65	4521263	31.5	11.6667	59.3333
Maribacter dokdonensis 62-1	1	7	8	42	33	12	41		0.000696708	0.00025804	0.00131232
Maribacter sp. 2014MBL MicDiv	0	12	8	57	37	11	59
Maribacter dokdonensis MAR-2009-71	0	9	9	61	37	11	71
Maribacter dokdonensis MAR-2009-60	1	12	8	57	34	11	59
Maribacter litoralis SDRB-Phe2	1	8	10	50	33	13	61
Maribacter sp. Hel-I-7	3	10	9	59	34	11	41	4520313	30.8333	9.5	43
Maribacter stanieri DSM 19891	2	12	9	59	31	10	49		0.000682106	0.000210162	0.000951262
Maribacter forsetii DSM 18668	1	8	8	44	32	11	44
Maribacter ulvicola DSM 15366	4	10	8	56	34	9	45
Maribacter aquivivus DSM 16478	1	8	7	50	46	9	50
Maribacter caenipelagi CECT 8455	2	13	15	46	36	7	29
Maribacter sedimenticola DSM 19840	3	11	14	69	35	7	38	4.22234e+06	43.5	4.5	42
Maribacter sp. MAR-2009-72	5	14	15	76	35	2	52		0.00103024	0.000106576	0.00099471
Maribacter thermophilus HT7-2	3	5	11	42	32	4	36
Zobellia galactanivorans DsiJ	1	19	16	131	42	14	145	5.32972e+06	64.875	14	149.25
Zobellia uliginosa DSM 2061	2	17	14	121	43	12	130		0.00121723	0.000262678	0.00280033
Zobellia uliginosa MAR-2009-138	1	15	13	112	44	16	171
Zobellia amurskyensis KMM 3526	1	15	12	100	45	14	151
Pseudozobellia thermophila DSM 19858	3	14	20	109	44	9	123	4.7175e+06	52.5	5.25	99.75
Pricia antarctica DSM 23421	5	13	21	83	43	1	80		0.00111288	0.000111288	0.00211447
Arenibacter aquaticus GUO	1	17	20	122	40	8	161
Muricauda alvinocaridis SCR12	3	11	8	37	30	3	35

## Sheet: C | PUL
PUL	locus_tag	dbCAN2 annotation	product	Homologs (% amino acid identity / coverage)
AlgPUL1	MAR621_02933		tRNA_Met_CAT
AlgPUL1	MAR621_02934		Bacterial regulatory proteins, luxR family
AlgPUL1	MAR621_02935		TonB-linked outer membrane protein, SusC/RagA family
AlgPUL1	MAR621_02936		SusD family/Starch-binding associating with outer membrane
AlgPUL1	MAR621_02937		Concanavalin A-like lectin/glucanases superfamily
AlgPUL1	MAR621_02938	GH144	Uncharacterized protein conserved in bacteria
AlgPUL1	MAR621_02939	GH144	Uncharacterized protein conserved in bacteria
AlgPUL1	MAR621_02940	CE1	Alpha/beta hydrolase family
AlgPUL1	MAR621_02941	GH3	Beta-glucosidase-related glycosidases
AlgPUL1	MAR621_02942		Arylsulfatase A and related enzymes
AlgPUL1	MAR621_02943		Sensors of blue-light using FAD
AlgPUL1	MAR621_02944		hypothetical protein
AlgPUL1	MAR621_02945		Peroxiredoxin
AlgPUL1	MAR621_02946		CRISPR-associated endonuclease Cas2
AlgPUL1	MAR621_02947		CRISPR-associated endonuclease Cas1
AlgPUL1	MAR621_02948		HNH endonuclease
AlgPUL1	MAR621_02949		Demethylmenaquinone methyltransferase
AlgPUL1	MAR621_02950		Sugar phosphate isomerases/epimerases
AlgPUL1	MAR621_02951	PL6	Chondroitinase B
AlgPUL1	MAR621_02952	PL12	Heparinase II/III-like protein
AlgPUL1	MAR621_02953	PL6	Chondroitinase B
AlgPUL1	MAR621_02954	PL17	Alginate lyase/Heparinase II/III-like protein
AlgPUL1	MAR621_02955		kdgF (annotated as cupin domain)	47 / 95% with CAL66126.1 (Gramella forsetii)
AlgPUL1	MAR621_02956		Mn2+ and Fe2+ transporters of the NRAMP family
AlgPUL1	MAR621_02957		Phosphomannose isomerase
AlgPUL1	MAR621_02958		TonB-linked outer membrane protein, SusC/RagA family
AlgPUL1	MAR621_02959		SusD family/Starch-binding associating with outer membrane
AlgPUL1	MAR621_02960		Transcriptional regulators
AlgPUL1	MAR621_02961		Sugar phosphate permease
AlgPUL1	MAR621_02962		dehR (annotated as dehydrogenase)	86 / 98 % with WP011709053.1 (Gramella forsetii)
AlgPUL1	MAR621_02963		transcriptional regulator, LacI family
AlgPUL1	MAR621_02964		kdgK (annotated as sugar kinase, ribokinase family)	42 / 100% with WP011709054.1 (Gramella forsetii)
AlgPUL1	MAR621_02965		6-phosphofructokinase
AlgPUL1	MAR621_02966		kdgA (2-keto-3-deoxy-6-phosphogluconate aldolase)	57 / 100% with WP011709055.1 (Gramella forsetii)
AlgPUL1	MAR621_02971		Uncharacterized conserved protein
AlgPUL2	MAR621_03471		hypothetical protein
AlgPUL2	MAR621_03473		tRNA
AlgPUL2	MAR621_03475		TonB-linked outer membrane protein, SusC/RagA family
AlgPUL2	MAR621_03476		Starch-binding associating with outer membrane
AlgPUL2	MAR621_03477		PKD repeat-containing protein
AlgPUL2	MAR621_03478	PL7	Alginate lyase
AlgPUL2	MAR621_03479	PL7	Alginate lyase
AlgPUL2	MAR621_03480		GntR family transcriptional regulator
AlgPUL2	MAR621_03481		Mn2 and Fe2 transporters of the NRAMP family
AlgPUL2	MAR621_03482		tRNA
AlgPUL2	MAR621_03483		UDP-N-acetylmuramoyl-tripeptide--D-alanyl-D-alanine ligase
Alginate-LPS	MAR621_00462		dTDP-glucose 4,6-dehydratase
Alginate-LPS	MAR621_00463		UDP-N-acetylmuramyl pentapeptide phosphotransferase/UDP-N-acetylglucosamine-1-phosphate transferase
Alginate-LPS	MAR621_00464	GT26	UDP-N-acetyl-D-mannosaminouronate:lipid I N-acetyl-D-mannosaminouronosyltransferase
Alginate-LPS	MAR621_00465	GT4	Glycosyltransferase involved in cell wall bisynthesis
Alginate-LPS	MAR621_00466		O-antigen ligase like membrane protein
Alginate-LPS	MAR621_00467		hypothetical protein
Alginate-LPS	MAR621_00468		hypothetical protein
Alginate-LPS	MAR621_00469		lipopolysaccharide exporter
Alginate-LPS	MAR621_00470	GT56	4-alpha-L-fucosyltransferase glycosyl transferase group 56
Alginate-LPS	MAR621_00471		dTDP-4-amino-4,6-dideoxygalactose transaminase
Alginate-LPS	MAR621_00472		dTDP-4-amino-4,6-dideoxy-D-galactose acyltransferase
Alginate-LPS	MAR621_00473		glucose-1-phosphate thymidylyltransferase
Alginate-LPS	MAR621_00474		dTDP-glucose 4,6-dehydratase
Alginate-LPS	MAR621_00475	PL12	Heparinase II/III-like protein
Alginate-LPS	MAR621_00476		UDP-N-acetyl-D-mannosaminuronic acid dehydrogenase
Alginate-LPS	MAR621_00477		UDP-N-acetylglucosamine 2-epimerase (non-hydrolysing)
Alginate-LPS	MAR621_00478		dTDP-4-dehydrorhamnose reductase
Alginate-LPS	MAR621_00479		dTDP-4-dehydrorhamnose 3,5-epimerase
Ulvan/Fucoidan	MAR621_01340		SusD family/Starch-binding associating with outer membrane
Ulvan/Fucoidan	MAR621_01341		TonB-linked outer membrane protein, SusC/RagA family
Ulvan/Fucoidan	MAR621_01342		hypothetical protein
Ulvan/Fucoidan	MAR621_01343	GH88	unsaturated glucuronyl hydrolase; regulation of surface properties
Ulvan/Fucoidan	MAR621_01344		MFS transporter, sugar porter (SP) family
Ulvan/Fucoidan	MAR621_01345	CE1	Predicted esterase
Ulvan/Fucoidan	MAR621_01346	GH97	Glycosyl-hydrolase 97
Ulvan/Fucoidan	MAR621_01347	PL40	Heparinase II/III-like protein
Ulvan/Fucoidan	MAR621_01348		Esterase/lipase
Ulvan/Fucoidan	MAR621_01349	GH141	PDZ domain/Right handed beta helix region
Ulvan/Fucoidan	MAR621_01350	GH29	Alpha-L-fucosidase
Ulvan/Fucoidan	MAR621_01351		Domain of unknown function (DUF4249)
Ulvan/Fucoidan	MAR621_01352		DUF4480)/TonB-dependent Receptor Plug Domain
Ulvan/Fucoidan	MAR621_01353	PL33 subf_2	Heparinase II/III-like protein
Ulvan/Fucoidan	MAR621_01354	GH117	hypothetical protein
Ulvan/Fucoidan	MAR621_01355		hypothetical protein
Ulvan/Fucoidan	MAR621_01356	PL40	Heparinase II/III-like protein
Ulvan/Fucoidan	MAR621_01357	GH95	Glycosyl hydrolase family 65, N-terminal domain
Ulvan/Fucoidan	MAR621_01358		Arylsulfatase A and related enzymes
Ulvan/Fucoidan	MAR621_01359		Arylsulfatase A and related enzymes
Ulvan/Fucoidan	MAR621_01360		Arylsulfatase A and related enzymes
Ulvan/Fucoidan	MAR621_01361	GH28	Glycosyl hydrolases family 28
Ulvan/Fucoidan	MAR621_01362		Arylsulfatase A and related enzymes
Ulvan/Fucoidan	MAR621_01363		hypothetical protein
Ulvan/Fucoidan	MAR621_01364		Arylsulfatase A and related enzymes
Ulvan/Fucoidan	MAR621_01365		hypothetical protein
Ulvan/Fucoidan	MAR621_01366		5-keto 4-deoxyuronate isomerase	62 / 98% with APU68886.1 (Gramella flava)
Ulvan/Fucoidan	MAR621_01367		Dehydrogenases with different specificities	40 / 99% with APU68887.1 (Gramella flava)
Ulvan/Fucoidan	MAR621_01368		hypothetical protein
Ulvan/Fucoidan	MAR621_01369		L-lactate dehydrogenase (FMN-dependent)
Ulvan/Fucoidan	MAR621_01370		Uncharacterized conserved protein
Ulvan/Fucoidan	MAR621_01371		L-fucose:H+ symporter permease
Ulvan/Fucoidan	MAR621_01372		Dehydrogenases with different specificities
Ulvan/Fucoidan	MAR621_01373		L-fuconolactonase
Ulvan/Fucoidan	MAR621_01374		2-keto-4-pentenoate hydratase
Ulvan/Fucoidan	MAR621_01375		NAD(P)-dependent dehydrogenase
Ulvan/Fucoidan	MAR621_01376		L-fuconate dehydratase
Ulvan/Fucoidan	MAR621_01377		AraC-type DNA-binding protein

## Sheet: D | Sulfatases
locus_tag	Strain	% aa ID	coverage	evalue	SulfAtlas hit
MAR621_01912	Maribacter dokdonensis 62-1	0.378	0.4004	4.3e-31	lcl|L7CMQ9_S1_16|L7CMQ9_RHOBT_N-acetylgalactosamine-6-sulfate_sulfatase_(GALNS)_OS=Rhodopirellula_baltica_SWK14_OX=993516_GN=RBSWK_01205_PE=4_SV=1
MAR621_03173	Maribacter dokdonensis 62-1	0.489	0.4987	6.44e-52	lcl|W7WAA7_S1_4|W7WAA7_9BURK_Arylsulfatase_OS=Methylibium_sp._T29-B_OX=1437443_GN=atsA_PE=4_SV=1
MAR621_03477	Maribacter dokdonensis 62-1	0.298	0.6201	4.46e-24	lcl|A0A150ALS4_S1_30|A0A150ALS4_9BACT_Uncharacterized_protein_OS=Flammeovirga_sp._SJP92_OX=1775430_GN=AVL50_11330_PE=4_SV=1
MAR621_03461	Maribacter dokdonensis 62-1	0.408	0.6302	5.66e-45	lcl|M5UK79_S1_8|M5UK79_9PLAN_Sulfatase_atsG_OS=Rhodopirellula_sallentina_SM41_OX=1263870_GN=RSSM_02124_PE=4_SV=1
MAR621_01916	Maribacter dokdonensis 62-1	0.496	0.6882	4.03e-30	lcl|T0MC20_S1_5|T0MC20_CAMFR_N-acetylgalactosamine-6-sulfatase-like_protein_OS=Camelus_ferus_OX=419612_GN=CB1_000130032_PE=4_SV=1
MAR621_01374	Maribacter dokdonensis 62-1	0.419	0.6982	3.96e-35	lcl|A0A1Q9EKW5_S1_6|A0A1Q9EKW5_SYMMI_Dynein_heavy_chain_7,_axonemal_OS=Symbiodinium_microadriaticum_OX=2951_GN=DNAH7_PE=4_SV=1
MAR621_02519	Maribacter dokdonensis 62-1	0.261	0.7239	9.2e-29	lcl|A0A094HCQ6_S1_11|A0A094HCQ6_9PEZI_Uncharacterized_protein_OS=Pseudogymnoascus_sp._VKM_F-4519_(FW-2642)_OX=1420914_GN=V501_07753_PE=4_SV=1
MAR621_01348	Maribacter dokdonensis 62-1	0.281	0.7867	9.07e-24	lcl|M5S5W2_S1_14|M5S5W2_9PLAN_Arylsulfatase_A_OS=Rhodopirellula_europaea_SH398_OX=1263868_GN=RESH_02544_PE=4_SV=1
MAR621_01418	Maribacter dokdonensis 62-1	0.285	0.8203	9.02e-29	lcl|A0A1B1G270_S1_7|A0A1B1G270_9BACT_Sulfatase_family_protein_OS=Flammeovirga_sp._MY04_OX=1191459_GN=MY04_5155_PE=4_SV=1
MAR621_01656	Maribacter dokdonensis 62-1	0.265	0.8373	1.89e-36	lcl|A0A2A2W6M0_S3|A0A2A2W6M0_9PLAN_Alkyl_sulfatase_or_beta-lactamase_OS=Rhodopirellula_sp._SM50_OX=595453_GN=CKO51_24400_PE=4_SV=1
MAR621_01354	Maribacter dokdonensis 62-1	0.358	0.8548	2.62e-52	lcl|M5RZ75_S1_19|M5RZ75_9PLAN_N-acetylgalactosamine_6-sulfate_sulfatase_(GALNS)_OS=Rhodopirellula_europaea_SH398_OX=1263868_GN=RESH_04882_PE=4_SV=1
MAR621_02276	Maribacter dokdonensis 62-1	0.432	0.8698	2.13e-73	lcl|A0A142YAE5_S1_20|A0A142YAE5_9PLAN_Arylsulfatase_OS=Pirellula_sp._SH-Sr6A_OX=1632865_GN=atsA_27_PE=4_SV=1
MAR621_01371	Maribacter dokdonensis 62-1	0.277	0.8805	3.76e-37	lcl|A0A090WY32_S1_11|A0A090WY32_9FLAO_N-acetyl_glucosamine_transporter_NagP_OS=Algibacter_lectus_OX=221126_GN=JCM19274_2865_PE=4_SV=1
MAR621_01895	Maribacter dokdonensis 62-1	0.444	0.892	7.19e-91	lcl|A0A1M4UCS0_S1_22|A0A1M4UCS0_9BACT_Galactose_mutarotase_OS=Mariniphaga_anaerophila_OX=1484053_GN=SAMN05444274_101645_PE=4_SV=1
MAR621_00051	Maribacter dokdonensis 62-1	0.371	0.895	8.21e-59	lcl|A0A1N7M294_S1_24|A0A1N7M294_9FLAO_Arylsulfatase_A_OS=Zobellia_uliginosa_OX=143224_GN=SAMN05421766_10416_PE=4_SV=1
MAR621_02515	Maribacter dokdonensis 62-1	0.349	0.9	9.71e-33	lcl|F0SK80_S1_24|F0SK80_RUBBR_Sulfatase_OS=Rubinisphaera_brasiliensis_(strain_ATCC_49424_/_DSM_5305_/_JCM_21570_/_NBRC_103401_/_IFAM_1448)_OX=756272_GN=Plabr_3240_PE=4_SV=1
MAR621_00524	Maribacter dokdonensis 62-1	0.403	0.9071	9.61e-61	lcl|M5UK79_S1_8|M5UK79_9PLAN_Sulfatase_atsG_OS=Rhodopirellula_sallentina_SM41_OX=1263870_GN=RSSM_02124_PE=4_SV=1
MAR621_01350	Maribacter dokdonensis 62-1	0.298	0.9131	1.81e-44	lcl|A6DFK2_S1_11|A6DFK2_9BACT_Mucin-desulfating_sulfatase_(N-acetylglucosamine-6-sulfatase)_OS=Lentisphaera_araneosa_HTCC2155_OX=313628_GN=LNTAR_17568_PE=4_SV=1
MAR621_01369	Maribacter dokdonensis 62-1	0.287	0.9227	9.04e-40	lcl|A0A084RSK6_S1_6|A0A084RSK6_STACH_Uncharacterized_protein_(Fragment)_OS=Stachybotrys_chartarum_IBT_40288_OX=1283842_GN=S40288_02392_PE=3_SV=1
MAR621_00223	Maribacter dokdonensis 62-1	0.293	0.944	1.85e-22	lcl|A0A0L7RJP2_S1_2|A0A0L7RJP2_9HYME_Arylsulfatase_I_OS=Habropoda_laboriosa_OX=597456_GN=WH47_01733_PE=4_SV=1
MAR621_00694	Maribacter dokdonensis 62-1	0.331	0.9448	4.77e-61	lcl|A0A084FYN4_S1_6|A0A084FYN4_9PEZI_Beta-apiosyl-beta-glucosidase_OS=Scedosporium_apiospermum_OX=563466_GN=SAPIO_CDS9253_PE=4_SV=1
MAR621_01176	Maribacter dokdonensis 62-1	0.305	0.9497	1.48e-38	lcl|A0A1P8WKH3_S1_15|A0A1P8WKH3_9PLAN_Bifunctional_oligoribonuclease_and_PAP_phosphatase_NrnA_OS=Fuerstia_marisgermanicae_OX=1891926_GN=nrnA_PE=4_SV=1
MAR621_03426	Maribacter dokdonensis 62-1	0.351	0.9507	2e-32	lcl|A0A1Q9EKW5_S1_6|A0A1Q9EKW5_SYMMI_Dynein_heavy_chain_7,_axonemal_OS=Symbiodinium_microadriaticum_OX=2951_GN=DNAH7_PE=4_SV=1
MAR621_01144	Maribacter dokdonensis 62-1	0.512	0.9626	0	lcl|F0R5P7_S1_9|F0R5P7_BACSH_Glucosamine-6-phosphate_deaminase_OS=Bacteroides_salanitronis_(strain_DSM_18170_/_JCM_13567_/_BL78)_OX=667015_GN=Bacsa_2236_PE=3_SV=1
MAR621_02891	Maribacter dokdonensis 62-1	0.293	0.9629	6.93e-49	lcl|A0A2A2W6M0_S3|A0A2A2W6M0_9PLAN_Alkyl_sulfatase_or_beta-lactamase_OS=Rhodopirellula_sp._SM50_OX=595453_GN=CKO51_24400_PE=4_SV=1
MAR621_01622	Maribacter dokdonensis 62-1	0.34	0.9675	6.52e-27	lcl|A0A0L7RJP2_S1_2|A0A0L7RJP2_9HYME_Arylsulfatase_I_OS=Habropoda_laboriosa_OX=597456_GN=WH47_01733_PE=4_SV=1
MAR621_02503	Maribacter dokdonensis 62-1	0.331	0.9704	4.45e-44	lcl|A0A1M4UCS0_S1_22|A0A1M4UCS0_9BACT_Galactose_mutarotase_OS=Mariniphaga_anaerophila_OX=1484053_GN=SAMN05444274_101645_PE=4_SV=1
MAR621_00106	Maribacter dokdonensis 62-1	0.29	0.9853	4.66e-27	lcl|M5UM50_S1_7|M5UM50_9PLAN_Sulfatase_and_glycosyl_hydrolase_family_43_domain_protein_OS=Rhodopirellula_sallentina_SM41_OX=1263870_GN=RSSM_01498_PE=4_SV=1
MAR621_01997	Maribacter dokdonensis 62-1	0.33	0.9902	2.36e-27	lcl|A0A1Q9EKW5_S1_6|A0A1Q9EKW5_SYMMI_Dynein_heavy_chain_7,_axonemal_OS=Symbiodinium_microadriaticum_OX=2951_GN=DNAH7_PE=4_SV=1
MAR621_01619	Maribacter dokdonensis 62-1	0.322	0.9911	7.24e-31	lcl|R4Z3F0_S1_48|R4Z3F0_9ACTN_Sulfatase_(Modular_protein)_OS=Candidatus_Microthrix_parvicella_RN1_OX=1229780_GN=BN381_780008_PE=4_SV=1
MAR621_00704	Maribacter dokdonensis 62-1	0.969	1	0	lcl|A0A1H4MFQ0_S1_14|A0A1H4MFQ0_9FLAO_Arylsulfatase_OS=Maribacter_dokdonensis_OX=320912_GN=SAMN05192540_1627_PE=4_SV=1
MAR621_01358	Maribacter dokdonensis 62-1	0.982	1	0	lcl|A0A1H4UGN7_S1_28|A0A1H4UGN7_9FLAO_Arylsulfatase_A_OS=Maribacter_dokdonensis_OX=320912_GN=SAMN05192540_3777_PE=4_SV=1
MAR621_01359	Maribacter dokdonensis 62-1	0.992	1	0	lcl|A0A1H4UGU6_S1_23|A0A1H4UGU6_9FLAO_Arylsulfatase_A_OS=Maribacter_dokdonensis_OX=320912_GN=SAMN05192540_3776_PE=4_SV=1
MAR621_01360	Maribacter dokdonensis 62-1	0.973	1	0	lcl|A0A1H4UG45_S1_7|A0A1H4UG45_9FLAO_Iduronate_2-sulfatase_OS=Maribacter_dokdonensis_OX=320912_GN=SAMN05192540_3775_PE=4_SV=1
MAR621_01362	Maribacter dokdonensis 62-1	0.987	1	0	lcl|A0A1H4UF26_S1_11|A0A1H4UF26_9FLAO_Arylsulfatase_A_OS=Maribacter_dokdonensis_OX=320912_GN=SAMN05192540_3773_PE=4_SV=1
MAR621_01364	Maribacter dokdonensis 62-1	0.992	1	0	lcl|A0A1H4UF07_S1_17|A0A1H4UF07_9FLAO_Arylsulfatase_A_OS=Maribacter_dokdonensis_OX=320912_GN=SAMN05192540_3771_PE=4_SV=1
MAR621_01414	Maribacter dokdonensis 62-1	0.988	1	0	lcl|A0A1H4U387_S1_17|A0A1H4U387_9FLAO_Arylsulfatase_A_OS=Maribacter_dokdonensis_OX=320912_GN=SAMN05192540_3663_PE=4_SV=1
MAR621_02942	Maribacter dokdonensis 62-1	0.98	1	0	lcl|A0A1H4JSX5_S1_11|A0A1H4JSX5_9FLAO_Arylsulfatase_A_OS=Maribacter_dokdonensis_OX=320912_GN=SAMN05192540_0530_PE=4_SV=1
MAR621_03175	Maribacter dokdonensis 62-1	0.948	1	0	lcl|A0A1H4TVL6_S1_20|A0A1H4TVL6_9FLAO_Arylsulfatase_OS=Maribacter_dokdonensis_OX=320912_GN=SAMN05192540_3593_PE=4_SV=1
MAR621_03525	Maribacter dokdonensis 62-1	0.983	1	0	lcl|A0A1H4JL23_S1_11|A0A1H4JL23_9FLAO_Arylsulfatase_A_OS=Maribacter_dokdonensis_OX=320912_GN=SAMN05192540_0408_PE=4_SV=1
MAR621_03661	Maribacter dokdonensis 62-1	0.847	1	0	lcl|A0A1M6A1I9_S1_29|A0A1M6A1I9_9FLAO_Arylsulfatase_A_OS=Mesonia_phycicola_OX=579105_GN=SAMN04488096_10110_PE=4_SV=1
EHW67_12325	Arenibacter aquaticus GUO	0.403	0.4363	6.85e-34	lcl|F2B0A5_S1_16|F2B0A5_RHOBT_N-acetyl-galactosamine-6-sulfatase_(GALNS)_OS=Rhodopirellula_baltica_WH47_OX=991778_GN=RBWH47_00793_PE=4_SV=1
EHW67_08745	Arenibacter aquaticus GUO	0.626	0.4733	1.14e-43	lcl|A0A1M5EW22_S1_28|A0A1M5EW22_9FLAO_Arylsulfatase_A_OS=Arenibacter_palladensis_OX=237373_GN=SAMN03080594_10833_PE=4_SV=1
EHW67_05275	Arenibacter aquaticus GUO	0.352	0.4804	1.39e-28	lcl|Q7UYD6_S1_16|Q7UYD6_RHOBA_N-acetyl-galactosamine-6-sulfatase_(GALNS)_OS=Rhodopirellula_baltica_(strain_DSM_10527_/_NCIMB_13988_/_SH1)_OX=243090_GN=RB695_PE=4_SV=1
EHW67_19490	Arenibacter aquaticus GUO	0.471	0.4974	6.42e-49	lcl|W7WAA7_S1_4|W7WAA7_9BURK_Arylsulfatase_OS=Methylibium_sp._T29-B_OX=1437443_GN=atsA_PE=4_SV=1
EHW67_11245	Arenibacter aquaticus GUO	0.265	0.5385	5.83e-35	lcl|A0A1B8FG25_S1_11|A0A1B8FG25_9PEZI_Uncharacterized_protein_OS=Pseudogymnoascus_sp._03VT05_OX=1622148_GN=VE02_09193_PE=4_SV=1
EHW67_08535	Arenibacter aquaticus GUO	0.241	0.5596	2.24e-26	lcl|A0A1B8FG25_S1_11|A0A1B8FG25_9PEZI_Uncharacterized_protein_OS=Pseudogymnoascus_sp._03VT05_OX=1622148_GN=VE02_09193_PE=4_SV=1
EHW67_09615	Arenibacter aquaticus GUO	0.267	0.5633	7.11e-36	lcl|A0A1B8FG25_S1_11|A0A1B8FG25_9PEZI_Uncharacterized_protein_OS=Pseudogymnoascus_sp._03VT05_OX=1622148_GN=VE02_09193_PE=4_SV=1
EHW67_02540	Arenibacter aquaticus GUO	0.261	0.6098	6.1e-21	lcl|A6DFK2_S1_11|A6DFK2_9BACT_Mucin-desulfating_sulfatase_(N-acetylglucosamine-6-sulfatase)_OS=Lentisphaera_araneosa_HTCC2155_OX=313628_GN=LNTAR_17568_PE=4_SV=1
EHW67_11875	Arenibacter aquaticus GUO	0.394	0.6284	3.24e-48	lcl|K6Y8Y2_S1_16|K6Y8Y2_9ALTE_Arylsulfatase_OS=Aliiglaciecola_lipolytica_E3_OX=1127673_GN=aslA_PE=4_SV=1
EHW67_00485	Arenibacter aquaticus GUO	0.284	0.6586	1.76e-35	lcl|A0A094HCQ6_S1_11|A0A094HCQ6_9PEZI_Uncharacterized_protein_OS=Pseudogymnoascus_sp._VKM_F-4519_(FW-2642)_OX=1420914_GN=V501_07753_PE=4_SV=1
EHW67_02170	Arenibacter aquaticus GUO	0.315	0.6794	4.23e-37	lcl|A6DFK2_S1_11|A6DFK2_9BACT_Mucin-desulfating_sulfatase_(N-acetylglucosamine-6-sulfatase)_OS=Lentisphaera_araneosa_HTCC2155_OX=313628_GN=LNTAR_17568_PE=4_SV=1
EHW67_02190	Arenibacter aquaticus GUO	0.406	0.6958	9.38e-32	lcl|A0A1Q9EKW5_S1_6|A0A1Q9EKW5_SYMMI_Dynein_heavy_chain_7,_axonemal_OS=Symbiodinium_microadriaticum_OX=2951_GN=DNAH7_PE=4_SV=1
EHW67_12225	Arenibacter aquaticus GUO	0.267	0.705	8.17e-28	lcl|A0A094HCQ6_S1_11|A0A094HCQ6_9PEZI_Uncharacterized_protein_OS=Pseudogymnoascus_sp._VKM_F-4519_(FW-2642)_OX=1420914_GN=V501_07753_PE=4_SV=1
EHW67_00515	Arenibacter aquaticus GUO	0.296	0.7472	1.39e-46	lcl|M5TDQ3_S1_28|M5TDQ3_9PLAN_Alpha-L-fucosidase_and_sulfatase_domain_protein_OS=Rhodopirellula_sp._SWK7_OX=595460_GN=RRSWK_03833_PE=4_SV=1
EHW67_16645	Arenibacter aquaticus GUO	0.297	0.7527	1.69e-89	lcl|A0A0G3EG97_S1_16|A0A0G3EG97_9BACT_Beta-galactosidase_OS=Kiritimatiella_glycovorans_OX=1307763_GN=lacZ_PE=3_SV=1
EHW67_16770	Arenibacter aquaticus GUO	0.327	0.7557	5.58e-21	lcl|M5TD68_S1_15|M5TD68_9PLAN_Arylsulfatase_A_OS=Rhodopirellula_sp._SWK7_OX=595460_GN=RRSWK_00726_PE=4_SV=1
EHW67_00470	Arenibacter aquaticus GUO	0.281	0.7621	1.06e-26	lcl|A6DFK2_S1_11|A6DFK2_9BACT_Mucin-desulfating_sulfatase_(N-acetylglucosamine-6-sulfatase)_OS=Lentisphaera_araneosa_HTCC2155_OX=313628_GN=LNTAR_17568_PE=4_SV=1
EHW67_11235	Arenibacter aquaticus GUO	0.249	0.7677	5.76e-31	lcl|A0A1B8FG25_S1_11|A0A1B8FG25_9PEZI_Uncharacterized_protein_OS=Pseudogymnoascus_sp._03VT05_OX=1622148_GN=VE02_09193_PE=4_SV=1
EHW67_05075	Arenibacter aquaticus GUO	0.286	0.77	2.52e-22	lcl|A0A1J1IH10_S1_2|A0A1J1IH10_9DIPT_CLUMA_CG012868,_isoform_A_OS=Clunio_marinus_OX=568069_GN=similar_to_Arylsulfatase_B_PE=4_SV=1
EHW67_19500	Arenibacter aquaticus GUO	0.224	0.7755	1.53e-21	lcl|A0A094HCQ6_S1_11|A0A094HCQ6_9PEZI_Uncharacterized_protein_OS=Pseudogymnoascus_sp._VKM_F-4519_(FW-2642)_OX=1420914_GN=V501_07753_PE=4_SV=1
EHW67_00490	Arenibacter aquaticus GUO	0.365	0.7769	4.16e-29	lcl|A6DGD3_S1_16|A6DGD3_9BACT_Putative_exported_uslfatase_OS=Lentisphaera_araneosa_HTCC2155_OX=313628_GN=LNTAR_22709_PE=4_SV=1
EHW67_08790	Arenibacter aquaticus GUO	0.323	0.7791	4.12e-57	lcl|M5TDQ3_S1_28|M5TDQ3_9PLAN_Alpha-L-fucosidase_and_sulfatase_domain_protein_OS=Rhodopirellula_sp._SWK7_OX=595460_GN=RRSWK_03833_PE=4_SV=1
EHW67_09105	Arenibacter aquaticus GUO	0.291	0.79	1.13e-82	lcl|A0A0G3EIM9_S1_7|A0A0G3EIM9_9BACT_Arylsulfatase_OS=Kiritimatiella_glycovorans_OX=1307763_GN=L21SP4_01423_PE=4_SV=1
EHW67_08780	Arenibacter aquaticus GUO	0.282	0.7973	2.94e-33	lcl|A0A090WY32_S1_11|A0A090WY32_9FLAO_N-acetyl_glucosamine_transporter_NagP_OS=Algibacter_lectus_OX=221126_GN=JCM19274_2865_PE=4_SV=1
EHW67_03925	Arenibacter aquaticus GUO	0.336	0.8179	1.66e-36	lcl|M5RSE9_S1_17|M5RSE9_9PLAN_N-acetylgalactosamine-4-sulfatase_OS=Rhodopirellula_maiorica_SM1_OX=1265738_GN=RMSM_00933_PE=4_SV=1
EHW67_13595	Arenibacter aquaticus GUO	0.297	0.8297	8.04e-35	lcl|M5S5W2_S1_14|M5S5W2_9PLAN_Arylsulfatase_A_OS=Rhodopirellula_europaea_SH398_OX=1263868_GN=RESH_02544_PE=4_SV=1
EHW67_11910	Arenibacter aquaticus GUO	0.528	0.8321	2.02e-82	lcl|M5TCN6_S1_8|M5TCN6_9PLAN_Sulfatase_atsG_OS=Rhodopirellula_sp._SWK7_OX=595460_GN=RRSWK_00555_PE=4_SV=1
EHW67_12475	Arenibacter aquaticus GUO	0.314	0.8389	8.78e-40	lcl|M5RZ75_S1_19|M5RZ75_9PLAN_N-acetylgalactosamine_6-sulfate_sulfatase_(GALNS)_OS=Rhodopirellula_europaea_SH398_OX=1263868_GN=RESH_04882_PE=4_SV=1
EHW67_08845	Arenibacter aquaticus GUO	0.366	0.843	6.12e-97	lcl|M5TYJ2_S1_16|M5TYJ2_9PLAN_Sulfatase_domain_protein_OS=Rhodopirellula_sallentina_SM41_OX=1263870_GN=RSSM_04321_PE=4_SV=1
EHW67_08365	Arenibacter aquaticus GUO	0.316	0.8556	2.01e-30	lcl|L7C9M7_S1_7|L7C9M7_RHOBT_Iduronate-2-sulfatase_OS=Rhodopirellula_baltica_SWK14_OX=993516_GN=RBSWK_05309_PE=4_SV=1
EHW67_12235	Arenibacter aquaticus GUO	0.345	0.8576	1.31e-31	lcl|F0SK80_S1_24|F0SK80_RUBBR_Sulfatase_OS=Rubinisphaera_brasiliensis_(strain_ATCC_49424_/_DSM_5305_/_JCM_21570_/_NBRC_103401_/_IFAM_1448)_OX=756272_GN=Plabr_3240_PE=4_SV=1
EHW67_08945	Arenibacter aquaticus GUO	0.33	0.86	1.44e-97	lcl|M5UGU4_S1_7;S1_16|M5UGU4_9PLAN_Sulfatase_domain_protein_OS=Rhodopirellula_sallentina_SM41_OX=1263870_GN=RSSM_01481_PE=4_SV=1
EHW67_10815	Arenibacter aquaticus GUO	0.453	0.8706	1.24e-32	lcl|T0MC20_S1_5|T0MC20_CAMFR_N-acetylgalactosamine-6-sulfatase-like_protein_OS=Camelus_ferus_OX=419612_GN=CB1_000130032_PE=4_SV=1
EHW67_08175	Arenibacter aquaticus GUO	0.67	0.8755	0	lcl|W7Y2C5_S1_25|W7Y2C5_9BACT_Choline-sulfatase_OS=Saccharicrinis_fermentans_DSM_9555_=_JCM_21142_OX=869213_GN=JCM21142_93723_PE=4_SV=1
EHW67_02560	Arenibacter aquaticus GUO	0.436	0.8812	1.56e-68	lcl|K6Y8Y2_S1_16|K6Y8Y2_9ALTE_Arylsulfatase_OS=Aliiglaciecola_lipolytica_E3_OX=1127673_GN=aslA_PE=4_SV=1
EHW67_06565	Arenibacter aquaticus GUO	0.446	0.8813	9.9e-48	lcl|A0A0R2XL95_S1_16|A0A0R2XL95_9BACT_Uncharacterized_protein_OS=Opitutaceae_bacterium_BACL24_MAG-120322-bin51_OX=1655636_GN=ABS34_04605_PE=4_SV=1
EHW67_05060	Arenibacter aquaticus GUO	0.346	0.8878	3.8e-49	lcl|M5TCN6_S1_8|M5TCN6_9PLAN_Sulfatase_atsG_OS=Rhodopirellula_sp._SWK7_OX=595460_GN=RRSWK_00555_PE=4_SV=1
EHW67_06365	Arenibacter aquaticus GUO	0.312	0.8918	1.13e-45	lcl|A6DFK2_S1_11|A6DFK2_9BACT_Mucin-desulfating_sulfatase_(N-acetylglucosamine-6-sulfatase)_OS=Lentisphaera_araneosa_HTCC2155_OX=313628_GN=LNTAR_17568_PE=4_SV=1
EHW67_09145	Arenibacter aquaticus GUO	0.506	0.8931	0	lcl|A0A0U4G580_S1_4|A0A0U4G580_9BACI_Arylsulfatase_OS=Lentibacillus_amyloliquefaciens_OX=1472767_GN=AOX59_03990_PE=4_SV=1
EHW67_07495	Arenibacter aquaticus GUO	0.336	0.8939	2.17e-38	lcl|A6BYQ3_S1_25|A6BYQ3_9PLAN_Mucin-desulfating_sulfatase_(N-acetylglucosamine-6-sulfatase)_OS=Gimesia_maris_DSM_8797_OX=344747_GN=PM8797T_27759_PE=4_SV=1
EHW67_06595	Arenibacter aquaticus GUO	0.418	0.8944	6.21e-70	lcl|G0L5L3_S1_24|G0L5L3_ZOBGA_Sulfatase,_family_S1-24_/_gluconolactonase_OS=Zobellia_galactanivorans_(strain_DSM_12802_/_CCUG_47099_/_CIP_106680_/_NCIMB_13871_/_Dsij)_OX=63186_GN=zobellia_2193_PE=4_SV=1
EHW67_13290	Arenibacter aquaticus GUO	0.792	0.9	4.95e-37	lcl|A0A1M4ZZQ6_S3|A0A1M4ZZQ6_9FLAO_Uncharacterized_sulfatase_OS=Arenibacter_palladensis_OX=237373_GN=SAMN03080594_10319_PE=4_SV=1
EHW67_02150	Arenibacter aquaticus GUO	0.28	0.9037	1.35e-39	lcl|A0A090WY32_S1_11|A0A090WY32_9FLAO_N-acetyl_glucosamine_transporter_NagP_OS=Algibacter_lectus_OX=221126_GN=JCM19274_2865_PE=4_SV=1
EHW67_07350	Arenibacter aquaticus GUO	0.826	0.9055	1.3e-64	lcl|A0A1M4W0U8_S1_71|A0A1M4W0U8_9FLAO_Arylsulfatase_A_OS=Arenibacter_palladensis_OX=237373_GN=SAMN03080594_1011162_PE=4_SV=1
EHW67_02060	Arenibacter aquaticus GUO	0.475	0.9062	6.48e-112	lcl|A0A1P8WPC7_S1_7|A0A1P8WPC7_9PLAN_Arylsulfatase_OS=Fuerstia_marisgermanicae_OX=1891926_GN=Fuma_05561_PE=4_SV=1
EHW67_08180	Arenibacter aquaticus GUO	0.507	0.907	2.5e-165	lcl|A0A0S8EM03_S1_15|A0A0S8EM03_9BACT_Uncharacterized_protein_OS=Planctomycetes_bacterium_SM23_25_OX=1704028_GN=AMK72_05035_PE=4_SV=1
EHW67_02100	Arenibacter aquaticus GUO	0.473	0.9074	1.46e-136	lcl|A0A0S8JGY8_S1_7|A0A0S8JGY8_9BACT_Uncharacterized_protein_(Fragment)_OS=candidate_division_BRC1_bacterium_SM23_51_OX=1703761_GN=AMJ85_08920_PE=4_SV=1
EHW67_20040	Arenibacter aquaticus GUO	0.411	0.9113	8.05e-36	lcl|A0A1Q9EKW5_S1_6|A0A1Q9EKW5_SYMMI_Dynein_heavy_chain_7,_axonemal_OS=Symbiodinium_microadriaticum_OX=2951_GN=DNAH7_PE=4_SV=1
EHW67_12480	Arenibacter aquaticus GUO	0.715	0.9132	2e-170	lcl|A4AM17_S1_16|A4AM17_MARSH_Putative_secreted_sulfatase_ydeN_OS=Maribacter_sp._(strain_HTCC2170_/_KCCM_42371)_OX=313603_GN=FB2170_02110_PE=4_SV=1
EHW67_02585	Arenibacter aquaticus GUO	0.357	0.9146	5.48e-95	lcl|A0A1T4XYX4_S1_37|A0A1T4XYX4_9BACL_Choline-sulfatase_OS=Sporosarcina_newyorkensis_OX=759851_GN=SAMN04244570_1463_PE=4_SV=1
EHW67_08840	Arenibacter aquaticus GUO	0.328	0.9154	1.77e-100	lcl|M5TYJ2_S1_16|M5TYJ2_9PLAN_Sulfatase_domain_protein_OS=Rhodopirellula_sallentina_SM41_OX=1263870_GN=RSSM_04321_PE=4_SV=1
EHW67_02595	Arenibacter aquaticus GUO	0.788	0.9193	0	lcl|A0A0P0CXS2_S1_14|A0A0P0CXS2_9FLAO_Arylsulfatase_OS=Algibacter_alginicilyticus_OX=1736674_GN=APS56_09785_PE=4_SV=1
EHW67_02135	Arenibacter aquaticus GUO	0.287	0.9197	6.86e-40	lcl|A0A084RSK6_S1_6|A0A084RSK6_STACH_Uncharacterized_protein_(Fragment)_OS=Stachybotrys_chartarum_IBT_40288_OX=1283842_GN=S40288_02392_PE=3_SV=1
EHW67_01555	Arenibacter aquaticus GUO	0.316	0.9204	5.28e-57	lcl|A0A084FYN4_S1_6|A0A084FYN4_9PEZI_Beta-apiosyl-beta-glucosidase_OS=Scedosporium_apiospermum_OX=563466_GN=SAPIO_CDS9253_PE=4_SV=1
EHW67_07400	Arenibacter aquaticus GUO	0.81	0.9206	6.34e-27	lcl|G0L7G0_S1_29|G0L7G0_ZOBGA_Sulfatase,_family_S1-29_OS=Zobellia_galactanivorans_(strain_DSM_12802_/_CCUG_47099_/_CIP_106680_/_NCIMB_13871_/_Dsij)_OX=63186_GN=zobellia_3258_PE=4_SV=1
EHW67_12675	Arenibacter aquaticus GUO	0.314	0.9231	6.49e-38	lcl|A0A1P8WKH3_S1_15|A0A1P8WKH3_9PLAN_Bifunctional_oligoribonuclease_and_PAP_phosphatase_NrnA_OS=Fuerstia_marisgermanicae_OX=1891926_GN=nrnA_PE=4_SV=1
EHW67_07520	Arenibacter aquaticus GUO	0.553	0.9241	0	lcl|A0A1N6VG83_S1_15|A0A1N6VG83_9FLAO_Arylsulfatase_A_OS=Maribacter_ulvicola_OX=228959_GN=SAMN05421797_103117_PE=4_SV=1
EHW67_13630	Arenibacter aquaticus GUO	0.41	0.9313	4.73e-65	lcl|M5UK79_S1_8|M5UK79_9PLAN_Sulfatase_atsG_OS=Rhodopirellula_sallentina_SM41_OX=1263870_GN=RSSM_02124_PE=4_SV=1
EHW67_08565	Arenibacter aquaticus GUO	0.327	0.9315	1.06e-126	lcl|A0A0G3EIM9_S1_7|A0A0G3EIM9_9BACT_Arylsulfatase_OS=Kiritimatiella_glycovorans_OX=1307763_GN=L21SP4_01423_PE=4_SV=1
EHW67_09600	Arenibacter aquaticus GUO	0.263	0.9335	2.89e-33	lcl|A6DFK2_S1_11|A6DFK2_9BACT_Mucin-desulfating_sulfatase_(N-acetylglucosamine-6-sulfatase)_OS=Lentisphaera_araneosa_HTCC2155_OX=313628_GN=LNTAR_17568_PE=4_SV=1
EHW67_00870	Arenibacter aquaticus GUO	0.352	0.9339	6.86e-58	lcl|A0A142YAE5_S1_20|A0A142YAE5_9PLAN_Arylsulfatase_OS=Pirellula_sp._SH-Sr6A_OX=1632865_GN=atsA_27_PE=4_SV=1
EHW67_19570	Arenibacter aquaticus GUO	0.694	0.9397	0	lcl|L0FV01_S1_19|L0FV01_ECHVK_Arylsulfatase_A_family_protein_OS=Echinicola_vietnamensis_(strain_DSM_17526_/_LMG_23754_/_KMM_6221)_OX=926556_GN=Echvi_1463_PE=4_SV=1
EHW67_07455	Arenibacter aquaticus GUO	0.659	0.9437	0	lcl|G0IZM7_S1_62|G0IZM7_CYCMS_Sulfatase_OS=Cyclobacterium_marinum_(strain_ATCC_25205_/_DSM_745)_OX=880070_GN=Cycma_1297_PE=4_SV=1
EHW67_08750	Arenibacter aquaticus GUO	0.31	0.9462	4.76e-62	lcl|M5TDQ3_S1_28|M5TDQ3_9PLAN_Alpha-L-fucosidase_and_sulfatase_domain_protein_OS=Rhodopirellula_sp._SWK7_OX=595460_GN=RRSWK_03833_PE=4_SV=1
EHW67_18180	Arenibacter aquaticus GUO	0.811	0.9488	0	lcl|G0L5M7_S1_8|G0L5M7_ZOBGA_N-sulfoglucosamine_sulfohydrolase,_family_S1-8_OS=Zobellia_galactanivorans_(strain_DSM_12802_/_CCUG_47099_/_CIP_106680_/_NCIMB_13871_/_Dsij)_OX=63186_GN=sgsA6_PE=4_SV=1
EHW67_08890	Arenibacter aquaticus GUO	0.317	0.95	1.76e-68	lcl|M5TDQ3_S1_28|M5TDQ3_9PLAN_Alpha-L-fucosidase_and_sulfatase_domain_protein_OS=Rhodopirellula_sp._SWK7_OX=595460_GN=RRSWK_03833_PE=4_SV=1
EHW67_06050	Arenibacter aquaticus GUO	0.424	0.9504	2.47e-76	lcl|A0A142YAE5_S1_20|A0A142YAE5_9PLAN_Arylsulfatase_OS=Pirellula_sp._SH-Sr6A_OX=1632865_GN=atsA_27_PE=4_SV=1
EHW67_08265	Arenibacter aquaticus GUO	0.307	0.9518	4.14e-118	lcl|A0A0G3EG97_S1_16|A0A0G3EG97_9BACT_Beta-galactosidase_OS=Kiritimatiella_glycovorans_OX=1307763_GN=lacZ_PE=3_SV=1
EHW67_08345	Arenibacter aquaticus GUO	0.787	0.9531	0	lcl|A0A0S8DN64_S1_15|A0A0S8DN64_9BACT_Arylsulfatase_(Fragment)_OS=Phycisphaerae_bacterium_SG8_4_OX=1703409_GN=AMJ65_13980_PE=4_SV=1
EHW67_00495	Arenibacter aquaticus GUO	0.884	0.9585	0	lcl|A0A1M5CZN8_S1_14|A0A1M5CZN8_9FLAO_Sulfatase_OS=Arenibacter_palladensis_OX=237373_GN=SAMN03080594_105267_PE=4_SV=1
EHW67_08405	Arenibacter aquaticus GUO	0.888	0.9592	0	lcl|A0A1M5E8V0_S1_25|A0A1M5E8V0_9FLAO_Arylsulfatase_A_OS=Arenibacter_palladensis_OX=237373_GN=SAMN03080594_10736_PE=4_SV=1
EHW67_09005	Arenibacter aquaticus GUO	0.789	0.9602	0	lcl|A0A1N7M281_S1_8|A0A1N7M281_9FLAO_Arylsulfatase_A_OS=Zobellia_uliginosa_OX=143224_GN=SAMN05421766_10415_PE=4_SV=1
EHW67_09000	Arenibacter aquaticus GUO	0.784	0.9618	0	lcl|A0A1N7M294_S1_24|A0A1N7M294_9FLAO_Arylsulfatase_A_OS=Zobellia_uliginosa_OX=143224_GN=SAMN05421766_10416_PE=4_SV=1
EHW67_08895	Arenibacter aquaticus GUO	0.795	0.9636	0	lcl|A0A1N7M351_S1_8|A0A1N7M351_9FLAO_Arylsulfatase_A_OS=Zobellia_uliginosa_OX=143224_GN=SAMN05421766_10432_PE=4_SV=1
EHW67_08765	Arenibacter aquaticus GUO	0.321	0.965	6.76e-65	lcl|M5TDQ3_S1_28|M5TDQ3_9PLAN_Alpha-L-fucosidase_and_sulfatase_domain_protein_OS=Rhodopirellula_sp._SWK7_OX=595460_GN=RRSWK_03833_PE=4_SV=1
EHW67_08835	Arenibacter aquaticus GUO	0.685	0.9681	0	lcl|A0A1N7M2I7_S1_20|A0A1N7M2I7_9FLAO_Arylsulfatase_A_OS=Zobellia_uliginosa_OX=143224_GN=SAMN05421766_10421_PE=4_SV=1
EHW67_01505	Arenibacter aquaticus GUO	0.868	0.9705	0	lcl|A0A1M4SXL4_S1_14|A0A1M4SXL4_9FLAO_Arylsulfatase_OS=Arenibacter_palladensis_OX=237373_GN=SAMN03080594_10166_PE=4_SV=1
EHW67_07530	Arenibacter aquaticus GUO	0.669	0.9705	0	lcl|A0A1M6KU67_S1_46|A0A1M6KU67_9FLAO_Arylsulfatase_A_OS=Pseudozobellia_thermophila_OX=192903_GN=SAMN04488513_106196_PE=4_SV=1
EHW67_07460	Arenibacter aquaticus GUO	0.86	0.9709	0	lcl|A0A1M5AZ09_S1_15|A0A1M5AZ09_9FLAO_Arylsulfatase_A_OS=Arenibacter_palladensis_OX=237373_GN=SAMN03080594_103451_PE=4_SV=1
EHW67_19145	Arenibacter aquaticus GUO	0.579	0.9717	0	lcl|M5TE07_S1_8|M5TE07_9PLAN_Heparan_N-sulfatase_OS=Rhodopirellula_sp._SWK7_OX=595460_GN=RRSWK_03606_PE=4_SV=1
EHW67_19130	Arenibacter aquaticus GUO	0.823	0.9732	0	lcl|A0A0Q1BM41_S1_7|A0A0Q1BM41_9FLAO_Uncharacterized_protein_OS=Flagellimonas_eckloniae_OX=346185_GN=AAY42_14895_PE=4_SV=1
EHW67_11870	Arenibacter aquaticus GUO	0.347	0.9736	4.4e-92	lcl|A0A0J1BK74_S1_8|A0A0J1BK74_RHOIS_Choline-sulfatase_OS=Rhodopirellula_islandica_OX=595434_GN=RISK_000708_PE=4_SV=1
EHW67_02070	Arenibacter aquaticus GUO	0.703	0.9737	0	lcl|L0G572_S1_26|L0G572_ECHVK_Arylsulfatase_A_family_protein_OS=Echinicola_vietnamensis_(strain_DSM_17526_/_LMG_23754_/_KMM_6221)_OX=926556_GN=Echvi_4519_PE=4_SV=1
EHW67_09900	Arenibacter aquaticus GUO	0.848	0.9767	0	lcl|A0A1M5BZS2_S1_14|A0A1M5BZS2_9FLAO_Arylsulfatase_A_OS=Arenibacter_palladensis_OX=237373_GN=SAMN03080594_104304_PE=4_SV=1
EHW67_14905	Arenibacter aquaticus GUO	0.85	0.977	0	lcl|A0A1M5HFD1_S1_23|A0A1M5HFD1_9FLAO_Arylsulfatase_A_OS=Arenibacter_palladensis_OX=237373_GN=SAMN03080594_11427_PE=4_SV=1
EHW67_08760	Arenibacter aquaticus GUO	0.838	0.9804	0	lcl|A0A1M5EWF0_S1_25|A0A1M5EWF0_9FLAO_Arylsulfatase_A_OS=Arenibacter_palladensis_OX=237373_GN=SAMN03080594_10835_PE=4_SV=1
EHW67_08430	Arenibacter aquaticus GUO	0.877	0.9809	0	lcl|A0A1M5E8F5_S1_7|A0A1M5E8F5_9FLAO_Arylsulfatase_A_OS=Arenibacter_palladensis_OX=237373_GN=SAMN03080594_10732_PE=4_SV=1
EHW67_17460	Arenibacter aquaticus GUO	0.356	0.9822	2.52e-36	lcl|R4Z3F0_S1_48|R4Z3F0_9ACTN_Sulfatase_(Modular_protein)_OS=Candidatus_Microthrix_parvicella_RN1_OX=1229780_GN=BN381_780008_PE=4_SV=1
EHW67_00520	Arenibacter aquaticus GUO	0.695	0.9823	0	lcl|A0A1M6DAW7_S1_28|A0A1M6DAW7_9FLAO_Arylsulfatase_A_OS=Pseudozobellia_thermophila_OX=192903_GN=SAMN04488513_1011038_PE=4_SV=1
EHW67_00510	Arenibacter aquaticus GUO	0.91	0.983	0	lcl|A0A1M5CZR5_S1_11|A0A1M5CZR5_9FLAO_Arylsulfatase_A_OS=Arenibacter_palladensis_OX=237373_GN=SAMN03080594_105268_PE=4_SV=1
EHW67_10995	Arenibacter aquaticus GUO	0.822	0.983	0	lcl|A0A1M5BFF3_S1_17|A0A1M5BFF3_9FLAO_Arylsulfatase_OS=Arenibacter_palladensis_OX=237373_GN=SAMN03080594_10434_PE=4_SV=1
EHW67_07450	Arenibacter aquaticus GUO	0.681	0.9835	0	lcl|G0L857_S1_16|G0L857_ZOBGA_Sulfatase,_family_S1-16_OS=Zobellia_galactanivorans_(strain_DSM_12802_/_CCUG_47099_/_CIP_106680_/_NCIMB_13871_/_Dsij)_OX=63186_GN=zobellia_3826_PE=4_SV=1
EHW67_02590	Arenibacter aquaticus GUO	0.893	0.9849	0	lcl|A0A1M4TF50_S1_14|A0A1M4TF50_9FLAO_Arylsulfatase_A_OS=Arenibacter_palladensis_OX=237373_GN=SAMN03080594_101237_PE=4_SV=1
EHW67_08555	Arenibacter aquaticus GUO	0.724	0.9849	0	lcl|A0A1N7PLT9_S1_20|A0A1N7PLT9_9FLAO_Uncharacterized_sulfatase_OS=Zobellia_uliginosa_OX=143224_GN=SAMN05421766_1116_PE=4_SV=1
EHW67_12470	Arenibacter aquaticus GUO	0.869	0.9852	0	lcl|A0A1M5FRG9_S1_7|A0A1M5FRG9_9FLAO_Choline-sulfatase_OS=Arenibacter_palladensis_OX=237373_GN=SAMN03080594_109188_PE=4_SV=1
EHW67_00505	Arenibacter aquaticus GUO	0.794	0.9864	0	lcl|A0A0D7W7T3_S1_62|A0A0D7W7T3_9FLAO_Uncharacterized_protein_OS=Tamlana_sedimentorum_OX=1435349_GN=PW52_12150_PE=4_SV=1
EHW67_19035	Arenibacter aquaticus GUO	0.715	0.9868	0	lcl|A0A1M4YRL6_S1_8|A0A1M4YRL6_9BACT_Arylsulfatase_A_OS=Mariniphaga_anaerophila_OX=1484053_GN=SAMN05444274_103435_PE=4_SV=1
EHW67_03740	Arenibacter aquaticus GUO	0.745	0.987	0	lcl|G0LA74_S1_8|G0LA74_ZOBGA_N-sulfoglucosamine_sulfohydrolase,_family_S1-8_OS=Zobellia_galactanivorans_(strain_DSM_12802_/_CCUG_47099_/_CIP_106680_/_NCIMB_13871_/_Dsij)_OX=63186_GN=sgsA1_PE=4_SV=1
EHW67_08950	Arenibacter aquaticus GUO	0.9	0.9871	0	lcl|A0A1M5EZW1_S1_19|A0A1M5EZW1_9FLAO_Arylsulfatase_A_OS=Arenibacter_palladensis_OX=237373_GN=SAMN03080594_10881_PE=4_SV=1
EHW67_09255	Arenibacter aquaticus GUO	0.792	0.9872	0	lcl|A0A1N6XAZ7_S1_23|A0A1N6XAZ7_9FLAO_Arylsulfatase_A_OS=Maribacter_ulvicola_OX=228959_GN=SAMN05421797_10556_PE=4_SV=1
EHW67_08815	Arenibacter aquaticus GUO	0.661	0.9883	0	lcl|G0L4P9_S1_17|G0L4P9_ZOBGA_Sulfatase,_family_S1-17_OS=Zobellia_galactanivorans_(strain_DSM_12802_/_CCUG_47099_/_CIP_106680_/_NCIMB_13871_/_Dsij)_OX=63186_GN=zobellia_4694_PE=4_SV=1
EHW67_02550	Arenibacter aquaticus GUO	0.868	0.9886	0	lcl|A0A1M4UB48_S1_15|A0A1M4UB48_9FLAO_Arylsulfatase_A_OS=Arenibacter_palladensis_OX=237373_GN=SAMN03080594_101557_PE=4_SV=1
EHW67_08940	Arenibacter aquaticus GUO	0.866	0.9891	0	lcl|A0A1M5EZ91_S1_7|A0A1M5EZ91_9FLAO_Arylsulfatase_A_OS=Arenibacter_palladensis_OX=237373_GN=SAMN03080594_10877_PE=4_SV=1
EHW67_02555	Arenibacter aquaticus GUO	0.825	0.9893	0	lcl|A0A1M4UBK9_S1_22|A0A1M4UBK9_9FLAO_N-acetylgalactosamine-6-sulfatase_OS=Arenibacter_palladensis_OX=237373_GN=SAMN03080594_101558_PE=4_SV=1
EHW67_08910	Arenibacter aquaticus GUO	0.899	0.9904	0	lcl|A0A1N7M2Z3_S1_20|A0A1N7M2Z3_9FLAO_Arylsulfatase_A_OS=Zobellia_uliginosa_OX=143224_GN=SAMN05421766_10436_PE=4_SV=1
EHW67_03810	Arenibacter aquaticus GUO	0.662	0.9914	0	lcl|A0A1M6G9E6_S1_20|A0A1M6G9E6_9FLAO_Arylsulfatase_A_OS=Pseudozobellia_thermophila_OX=192903_GN=SAMN04488513_102727_PE=4_SV=1
EHW67_03835	Arenibacter aquaticus GUO	0.783	0.9918	0	lcl|A0A1M4VYL3_S1_16|A0A1M4VYL3_9FLAO_Arylsulfatase_A_OS=Arenibacter_palladensis_OX=237373_GN=SAMN03080594_1011142_PE=4_SV=1
EHW67_08850	Arenibacter aquaticus GUO	0.82	0.9918	0	lcl|A0A1M5CXC9_S1_8|A0A1M5CXC9_9FLAO_N-sulfoglucosamine_sulfohydrolase_OS=Arenibacter_palladensis_OX=237373_GN=SAMN03080594_105241_PE=4_SV=1
EHW67_08240	Arenibacter aquaticus GUO	0.892	0.9922	0	lcl|A0A1M5EBD5_S1_23|A0A1M5EBD5_9FLAO_Arylsulfatase_A_OS=Arenibacter_palladensis_OX=237373_GN=SAMN03080594_10762_PE=4_SV=1
EHW67_07490	Arenibacter aquaticus GUO	0.702	0.9935	0	lcl|A0A1B8TV75_S1_8|A0A1B8TV75_9FLAO_Sulfatase_OS=Polaribacter_reichenbachii_OX=996801_GN=LPB301_11350_PE=4_SV=1
EHW67_08825	Arenibacter aquaticus GUO	0.79	0.9939	0	lcl|A0A1N7M287_S1_8|A0A1N7M287_9FLAO_Arylsulfatase_A_OS=Zobellia_uliginosa_OX=143224_GN=SAMN05421766_10419_PE=4_SV=1
EHW67_11115	Arenibacter aquaticus GUO	0.734	0.9939	0	lcl|A0A1M5BD92_S1_7|A0A1M5BD92_9FLAO_Arylsulfatase_A_OS=Arenibacter_palladensis_OX=237373_GN=SAMN03080594_1045_PE=4_SV=1
EHW67_08295	Arenibacter aquaticus GUO	0.82	0.9942	0	lcl|A0A1M5EA61_S1_7|A0A1M5EA61_9FLAO_Arylsulfatase_A_OS=Arenibacter_palladensis_OX=237373_GN=SAMN03080594_10751_PE=4_SV=1
EHW67_05850	Arenibacter aquaticus GUO	0.572	0.9951	0	lcl|A0A0H4PF16_S1_8|A0A0H4PF16_9BACT_Sulfatase_OS=Cyclobacterium_amurskyense_OX=320787_GN=CA2015_3467_PE=4_SV=1
EHW67_13780	Arenibacter aquaticus GUO	0.506	0.9953	0	lcl|F0R5P7_S1_9|F0R5P7_BACSH_Glucosamine-6-phosphate_deaminase_OS=Bacteroides_salanitronis_(strain_DSM_18170_/_JCM_13567_/_BL78)_OX=667015_GN=Bacsa_2236_PE=3_SV=1
EHW67_11145	Arenibacter aquaticus GUO	0.644	0.9954	0	lcl|A0A1N6RQX8_S1_24|A0A1N6RQX8_9FLAO_Arylsulfatase_A_OS=Maribacter_ulvicola_OX=228959_GN=SAMN05421797_1011371_PE=4_SV=1
EHW67_00480	Arenibacter aquaticus GUO	0.724	0.9959	0	lcl|A0A090X045_S1_15|A0A090X045_9FLAO_Arylsulfatase_A_OS=Algibacter_lectus_OX=221126_GN=JCM19274_2882_PE=4_SV=1
EHW67_08935	Arenibacter aquaticus GUO	0.85	0.996	0	lcl|A0A1M5EZH2_S1_19|A0A1M5EZH2_9FLAO_Arylsulfatase_A_OS=Arenibacter_palladensis_OX=237373_GN=SAMN03080594_10876_PE=4_SV=1
EHW67_02165	Arenibacter aquaticus GUO	0.832	0.9961	0	lcl|A0A1M4T980_S1_16|A0A1M4T980_9FLAO_Arylsulfatase_A_OS=Arenibacter_palladensis_OX=237373_GN=SAMN03080594_101189_PE=4_SV=1
EHW67_03205	Arenibacter aquaticus GUO	0.829	0.9962	0	lcl|A0A1M4W5Z4_S1_16|A0A1M4W5Z4_9FLAO_Arylsulfatase_A_OS=Arenibacter_palladensis_OX=237373_GN=SAMN03080594_1011216_PE=4_SV=1
EHW67_12300	Arenibacter aquaticus GUO	0.337	0.9967	3.99e-49	lcl|A0A1M4UCS0_S1_22|A0A1M4UCS0_9BACT_Galactose_mutarotase_OS=Mariniphaga_anaerophila_OX=1484053_GN=SAMN05444274_101645_PE=4_SV=1
EHW67_19060	Arenibacter aquaticus GUO	0.72	0.9977	0	lcl|A0A0H4PWA2_S1_14|A0A0H4PWA2_9BACT_Arylsulfatase_OS=Cyclobacterium_amurskyense_OX=320787_GN=CA2015_3269_PE=4_SV=1
EHW67_08245	Arenibacter aquaticus GUO	0.826	0.9979	0	lcl|A0A1M5EB54_S1_23|A0A1M5EB54_9FLAO_Arylsulfatase_A_OS=Arenibacter_palladensis_OX=237373_GN=SAMN03080594_10761_PE=4_SV=1
EHW67_14895	Arenibacter aquaticus GUO	0.777	0.9979	0	lcl|A0A1M5HF11_S1_24|A0A1M5HF11_9FLAO_Arylsulfatase_A_OS=Arenibacter_palladensis_OX=237373_GN=SAMN03080594_11425_PE=4_SV=1
EHW67_14900	Arenibacter aquaticus GUO	0.875	0.998	0	lcl|A0A1M5HF50_S1_28|A0A1M5HF50_9FLAO_Arylsulfatase_A_OS=Arenibacter_palladensis_OX=237373_GN=SAMN03080594_11426_PE=4_SV=1
EHW67_08370	Arenibacter aquaticus GUO	0.916	0.9981	0	lcl|A0A1M5E9I1_S1_11|A0A1M5E9I1_9FLAO_Arylsulfatase_A_OS=Arenibacter_palladensis_OX=237373_GN=SAMN03080594_10739_PE=4_SV=1
EHW67_03800	Arenibacter aquaticus GUO	0.802	0.9986	0	lcl|A0A1M4VZE7_S1_20|A0A1M4VZE7_9FLAO_Arylsulfatase_A_OS=Arenibacter_palladensis_OX=237373_GN=SAMN03080594_1011148_PE=4_SV=1
EHW67_02195	Arenibacter aquaticus GUO	0.833	1	0	lcl|A0A1M4TA64_S1_15|A0A1M4TA64_9FLAO_Arylsulfatase_A_OS=Arenibacter_palladensis_OX=237373_GN=SAMN03080594_101194_PE=4_SV=1
EHW67_02570	Arenibacter aquaticus GUO	0.871	1	0	lcl|A0A1M4TEL4_S1_16|A0A1M4TEL4_9FLAO_Arylsulfatase_A_OS=Arenibacter_palladensis_OX=237373_GN=SAMN03080594_101233_PE=4_SV=1
EHW67_02575	Arenibacter aquaticus GUO	0.704	1	0	lcl|M5TDQ3_S1_28|M5TDQ3_9PLAN_Alpha-L-fucosidase_and_sulfatase_domain_protein_OS=Rhodopirellula_sp._SWK7_OX=595460_GN=RRSWK_03833_PE=4_SV=1
EHW67_02580	Arenibacter aquaticus GUO	0.849	1	0	lcl|A0A1M4TEK2_S1_15|A0A1M4TEK2_9FLAO_Arylsulfatase_A_OS=Arenibacter_palladensis_OX=237373_GN=SAMN03080594_101235_PE=4_SV=1
EHW67_02605	Arenibacter aquaticus GUO	0.913	1	0	lcl|A0A1M4TFM1_S1_16|A0A1M4TFM1_9FLAO_Arylsulfatase_A_OS=Arenibacter_palladensis_OX=237373_GN=SAMN03080594_101240_PE=4_SV=1
EHW67_02610	Arenibacter aquaticus GUO	0.911	1	0	lcl|A0A1M4TFX1_S1_15|A0A1M4TFX1_9FLAO_Arylsulfatase_A_OS=Arenibacter_palladensis_OX=237373_GN=SAMN03080594_101241_PE=4_SV=1
EHW67_03700	Arenibacter aquaticus GUO	0.905	1	0	lcl|A0A1M4W0U8_S1_71|A0A1M4W0U8_9FLAO_Arylsulfatase_A_OS=Arenibacter_palladensis_OX=237373_GN=SAMN03080594_1011162_PE=4_SV=1
EHW67_03815	Arenibacter aquaticus GUO	0.861	1	0	lcl|A0A1M4VZ62_S1_20|A0A1M4VZ62_9FLAO_Arylsulfatase_A_OS=Arenibacter_palladensis_OX=237373_GN=SAMN03080594_1011146_PE=4_SV=1
EHW67_03850	Arenibacter aquaticus GUO	0.886	1	0	lcl|A0A1M4VYZ4_S1_11|A0A1M4VYZ4_9FLAO_Arylsulfatase_A_OS=Arenibacter_palladensis_OX=237373_GN=SAMN03080594_1011139_PE=4_SV=1
EHW67_06310	Arenibacter aquaticus GUO	0.886	1	0	lcl|A0A1M4UD43_S1_23|A0A1M4UD43_9FLAO_Arylsulfatase_A_OS=Arenibacter_palladensis_OX=237373_GN=SAMN03080594_101573_PE=4_SV=1
EHW67_06320	Arenibacter aquaticus GUO	0.86	1	0	lcl|A0A090WM66_S1_11|A0A090WM66_9FLAO_Choline-sulfatase_OS=Algibacter_lectus_OX=221126_GN=JCM19274_4595_PE=4_SV=1
EHW67_07345	Arenibacter aquaticus GUO	0.742	1	6.23e-29	lcl|A0A1M4W0U8_S1_71|A0A1M4W0U8_9FLAO_Arylsulfatase_A_OS=Arenibacter_palladensis_OX=237373_GN=SAMN03080594_1011162_PE=4_SV=1
EHW67_07405	Arenibacter aquaticus GUO	0.655	1	4.31e-30	lcl|G0L7G0_S1_29|G0L7G0_ZOBGA_Sulfatase,_family_S1-29_OS=Zobellia_galactanivorans_(strain_DSM_12802_/_CCUG_47099_/_CIP_106680_/_NCIMB_13871_/_Dsij)_OX=63186_GN=zobellia_3258_PE=4_SV=1
EHW67_08120	Arenibacter aquaticus GUO	0.878	1	0	lcl|A0A1M5E7F1_S1_25|A0A1M5E7F1_9FLAO_Arylsulfatase_A_OS=Arenibacter_palladensis_OX=237373_GN=SAMN03080594_10718_PE=4_SV=1
EHW67_08125	Arenibacter aquaticus GUO	0.898	1	0	lcl|A0A1M5E663_S1_27|A0A1M5E663_9FLAO_Arylsulfatase_A_OS=Arenibacter_palladensis_OX=237373_GN=SAMN03080594_1077_PE=4_SV=1
EHW67_08250	Arenibacter aquaticus GUO	0.828	1	0	lcl|A0A1I1EK44_S1_15|A0A1I1EK44_9FLAO_Sulfatase_OS=Algibacter_lectus_OX=221126_GN=SAMN04489722_101150_PE=4_SV=1
EHW67_08290	Arenibacter aquaticus GUO	0.848	1	0	lcl|A0A1M5EAD1_S1_20|A0A1M5EAD1_9FLAO_Arylsulfatase_A_OS=Arenibacter_palladensis_OX=237373_GN=SAMN03080594_10752_PE=4_SV=1
EHW67_08300	Arenibacter aquaticus GUO	0.846	1	0	lcl|A0A1M5EA69_S1_16|A0A1M5EA69_9FLAO_Arylsulfatase_A_OS=Arenibacter_palladensis_OX=237373_GN=SAMN03080594_10750_PE=4_SV=1
EHW67_08330	Arenibacter aquaticus GUO	0.861	1	0	lcl|A0A1M5E9N8_S1_17|A0A1M5E9N8_9FLAO_Arylsulfatase_OS=Arenibacter_palladensis_OX=237373_GN=SAMN03080594_10745_PE=4_SV=1
EHW67_08335	Arenibacter aquaticus GUO	0.888	1	0	lcl|A0A1M5EA10_S1_27|A0A1M5EA10_9FLAO_Arylsulfatase_A_OS=Arenibacter_palladensis_OX=237373_GN=SAMN03080594_10744_PE=4_SV=1
EHW67_08350	Arenibacter aquaticus GUO	0.882	1	0	lcl|A0A1M5E9Y3_S1_15|A0A1M5E9Y3_9FLAO_Uncharacterized_protein_OS=Arenibacter_palladensis_OX=237373_GN=SAMN03080594_10743_PE=4_SV=1
EHW67_08410	Arenibacter aquaticus GUO	0.857	1	0	lcl|A0A1M5E8Y7_S1_17|A0A1M5E8Y7_9FLAO_Arylsulfatase_A_OS=Arenibacter_palladensis_OX=237373_GN=SAMN03080594_10735_PE=4_SV=1
EHW67_08625	Arenibacter aquaticus GUO	0.602	1	5.06e-41	lcl|G0L8L1_S1_20|G0L8L1_ZOBGA_Sulfatase,_family_S1-20_OS=Zobellia_galactanivorans_(strain_DSM_12802_/_CCUG_47099_/_CIP_106680_/_NCIMB_13871_/_Dsij)_OX=63186_GN=zobellia_3513_PE=4_SV=1
EHW67_08810	Arenibacter aquaticus GUO	0.879	1	0	lcl|A0A1M4XS16_S1_11|A0A1M4XS16_9FLAO_Uncharacterized_sulfatase_OS=Arenibacter_palladensis_OX=237373_GN=SAMN03080594_102171_PE=4_SV=1
EHW67_08830	Arenibacter aquaticus GUO	0.823	1	0	lcl|A0A1N7M2B9_S1_16|A0A1N7M2B9_9FLAO_Arylsulfatase_A_OS=Zobellia_uliginosa_OX=143224_GN=SAMN05421766_10420_PE=4_SV=1
EHW67_08915	Arenibacter aquaticus GUO	0.852	1	0	lcl|G0LBQ7_S1_16|G0LBQ7_ZOBGA_Sulfatase,_family_S1-16_OS=Zobellia_galactanivorans_(strain_DSM_12802_/_CCUG_47099_/_CIP_106680_/_NCIMB_13871_/_Dsij)_OX=63186_GN=zobellia_2215_PE=4_SV=1
EHW67_09200	Arenibacter aquaticus GUO	0.826	1	0	lcl|A0A1N6X9V5_S1_23|A0A1N6X9V5_9FLAO_Arylsulfatase_A_OS=Maribacter_ulvicola_OX=228959_GN=SAMN05421797_10544_PE=4_SV=1
EHW67_09250	Arenibacter aquaticus GUO	0.801	1	0	lcl|A0A1N6XAX5_S1_8|A0A1N6XAX5_9FLAO_N-sulfoglucosamine_sulfohydrolase_OS=Maribacter_ulvicola_OX=228959_GN=SAMN05421797_10555_PE=4_SV=1
EHW67_11150	Arenibacter aquaticus GUO	0.919	1	0	lcl|A0A1M5GNG8_S1_11|A0A1M5GNG8_9FLAO_Arylsulfatase_A_OS=Arenibacter_palladensis_OX=237373_GN=SAMN03080594_111133_PE=4_SV=1
EHW67_11470	Arenibacter aquaticus GUO	0.803	1	0	lcl|A0A1M5GIY9_S1_17|A0A1M5GIY9_9FLAO_Arylsulfatase_A_OS=Arenibacter_palladensis_OX=237373_GN=SAMN03080594_11184_PE=4_SV=1
EHW67_14930	Arenibacter aquaticus GUO	0.871	1	0	lcl|A0A1M5HF89_S1_17|A0A1M5HF89_9FLAO_Arylsulfatase_A_OS=Arenibacter_palladensis_OX=237373_GN=SAMN03080594_11428_PE=4_SV=1
EHW67_14945	Arenibacter aquaticus GUO	0.801	1	0	lcl|A0A1M5HFW1_S1_16|A0A1M5HFW1_9FLAO_Arylsulfatase_A_OS=Arenibacter_palladensis_OX=237373_GN=SAMN03080594_11431_PE=4_SV=1
EHW67_18185	Arenibacter aquaticus GUO	0.862	1	0	lcl|A0A1M5CXJ3_S1_15|A0A1M5CXJ3_9FLAO_Arylsulfatase_A_OS=Arenibacter_palladensis_OX=237373_GN=SAMN03080594_105242_PE=4_SV=1
EHW67_19505	Arenibacter aquaticus GUO	0.855	1	0	lcl|A0A1M5AH37_S1_20|A0A1M5AH37_9FLAO_Arylsulfatase_OS=Arenibacter_palladensis_OX=237373_GN=SAMN03080594_103231_PE=4_SV=1
YQ22_01905	Maribacter sp. 2014MBL MicDiv	0.266	0.4162	6.36e-34	lcl|A0A0G3EG97_S1_16|A0A0G3EG97_9BACT_Beta-galactosidase_OS=Kiritimatiella_glycovorans_OX=1307763_GN=lacZ_PE=3_SV=1
YQ22_12960	Maribacter sp. 2014MBL MicDiv	0.367	0.428	1.57e-31	lcl|L7CMQ9_S1_16|L7CMQ9_RHOBT_N-acetylgalactosamine-6-sulfate_sulfatase_(GALNS)_OS=Rhodopirellula_baltica_SWK14_OX=993516_GN=RBSWK_01205_PE=4_SV=1
YQ22_01110	Maribacter sp. 2014MBL MicDiv	0.484	0.4987	2.78e-51	lcl|W7WAA7_S1_4|W7WAA7_9BURK_Arylsulfatase_OS=Methylibium_sp._T29-B_OX=1437443_GN=atsA_PE=4_SV=1
YQ22_01900	Maribacter sp. 2014MBL MicDiv	0.305	0.6195	2.76e-24	lcl|D5EMJ7_S1_72|D5EMJ7_CORAD_Sulfatase_OS=Coraliomargarita_akajimensis_(strain_DSM_45221_/_IAM_15411_/_JCM_23193_/_KCTC_12865_/_04OKA010-24)_OX=583355_GN=Caka_0378_PE=4_SV=1
YQ22_02850	Maribacter sp. 2014MBL MicDiv	0.408	0.6302	2.95e-45	lcl|M5UK79_S1_8|M5UK79_9PLAN_Sulfatase_atsG_OS=Rhodopirellula_sallentina_SM41_OX=1263870_GN=RSSM_02124_PE=4_SV=1
YQ22_13035	Maribacter sp. 2014MBL MicDiv	0.504	0.6882	7.99e-31	lcl|T0MC20_S1_5|T0MC20_CAMFR_N-acetylgalactosamine-6-sulfatase-like_protein_OS=Camelus_ferus_OX=419612_GN=CB1_000130032_PE=4_SV=1
YQ22_01835	Maribacter sp. 2014MBL MicDiv	0.347	0.6954	9.52e-39	lcl|K6Y8Y2_S1_16|K6Y8Y2_9ALTE_Arylsulfatase_OS=Aliiglaciecola_lipolytica_E3_OX=1127673_GN=aslA_PE=4_SV=1
YQ22_02020	Maribacter sp. 2014MBL MicDiv	0.419	0.6982	4.35e-35	lcl|A0A1Q9EKW5_S1_6|A0A1Q9EKW5_SYMMI_Dynein_heavy_chain_7,_axonemal_OS=Symbiodinium_microadriaticum_OX=2951_GN=DNAH7_PE=4_SV=1
YQ22_01730	Maribacter sp. 2014MBL MicDiv	0.37	0.7139	1.25e-44	lcl|K6Y8Y2_S1_16|K6Y8Y2_9ALTE_Arylsulfatase_OS=Aliiglaciecola_lipolytica_E3_OX=1127673_GN=aslA_PE=4_SV=1
YQ22_13550	Maribacter sp. 2014MBL MicDiv	0.258	0.75	5.35e-28	lcl|A0A094HCQ6_S1_11|A0A094HCQ6_9PEZI_Uncharacterized_protein_OS=Pseudogymnoascus_sp._VKM_F-4519_(FW-2642)_OX=1420914_GN=V501_07753_PE=4_SV=1
YQ22_01885	Maribacter sp. 2014MBL MicDiv	0.37	0.7775	2.05e-49	lcl|K6Y8Y2_S1_16|K6Y8Y2_9ALTE_Arylsulfatase_OS=Aliiglaciecola_lipolytica_E3_OX=1127673_GN=aslA_PE=4_SV=1
YQ22_02160	Maribacter sp. 2014MBL MicDiv	0.292	0.7867	2.97e-24	lcl|M5S5W2_S1_14|M5S5W2_9PLAN_Arylsulfatase_A_OS=Rhodopirellula_europaea_SH398_OX=1263868_GN=RESH_02544_PE=4_SV=1
YQ22_01505	Maribacter sp. 2014MBL MicDiv	0.273	0.7969	4.2e-28	lcl|A0A1B1G270_S1_7|A0A1B1G270_9BACT_Sulfatase_family_protein_OS=Flammeovirga_sp._MY04_OX=1191459_GN=MY04_5155_PE=4_SV=1
YQ22_01960	Maribacter sp. 2014MBL MicDiv	0.272	0.8023	1.85e-33	lcl|A0A090WY32_S1_11|A0A090WY32_9FLAO_N-acetyl_glucosamine_transporter_NagP_OS=Algibacter_lectus_OX=221126_GN=JCM19274_2865_PE=4_SV=1
YQ22_04635	Maribacter sp. 2014MBL MicDiv	0.315	0.8275	1.26e-49	lcl|A0A2A2W6M0_S3|A0A2A2W6M0_9PLAN_Alkyl_sulfatase_or_beta-lactamase_OS=Rhodopirellula_sp._SM50_OX=595453_GN=CKO51_24400_PE=4_SV=1
YQ22_17850	Maribacter sp. 2014MBL MicDiv	0.283	0.8278	5.61e-40	lcl|A0A2A2W6M0_S3|A0A2A2W6M0_9PLAN_Alkyl_sulfatase_or_beta-lactamase_OS=Rhodopirellula_sp._SM50_OX=595453_GN=CKO51_24400_PE=4_SV=1
YQ22_02140	Maribacter sp. 2014MBL MicDiv	0.358	0.8548	1.32e-52	lcl|M5RZ75_S1_19|M5RZ75_9PLAN_N-acetylgalactosamine_6-sulfate_sulfatase_(GALNS)_OS=Rhodopirellula_europaea_SH398_OX=1263868_GN=RESH_04882_PE=4_SV=1
YQ22_12255	Maribacter sp. 2014MBL MicDiv	0.435	0.8674	1.91e-73	lcl|A0A142YAE5_S1_20|A0A142YAE5_9PLAN_Arylsulfatase_OS=Pirellula_sp._SH-Sr6A_OX=1632865_GN=atsA_27_PE=4_SV=1
YQ22_02035	Maribacter sp. 2014MBL MicDiv	0.277	0.8805	1.59e-37	lcl|A0A090WY32_S1_11|A0A090WY32_9FLAO_N-acetyl_glucosamine_transporter_NagP_OS=Algibacter_lectus_OX=221126_GN=JCM19274_2865_PE=4_SV=1
YQ22_02150	Maribacter sp. 2014MBL MicDiv	0.289	0.8867	1.38e-41	lcl|A6DFK2_S1_11|A6DFK2_9BACT_Mucin-desulfating_sulfatase_(N-acetylglucosamine-6-sulfatase)_OS=Lentisphaera_araneosa_HTCC2155_OX=313628_GN=LNTAR_17568_PE=4_SV=1
YQ22_12900	Maribacter sp. 2014MBL MicDiv	0.436	0.892	3.46e-88	lcl|A0A1M4UCS0_S1_22|A0A1M4UCS0_9BACT_Galactose_mutarotase_OS=Mariniphaga_anaerophila_OX=1484053_GN=SAMN05444274_101645_PE=4_SV=1
YQ22_01860	Maribacter sp. 2014MBL MicDiv	0.319	0.9029	4.26e-33	lcl|D5EMJ7_S1_72|D5EMJ7_CORAD_Sulfatase_OS=Coraliomargarita_akajimensis_(strain_DSM_45221_/_IAM_15411_/_JCM_23193_/_KCTC_12865_/_04OKA010-24)_OX=583355_GN=Caka_0378_PE=4_SV=1
YQ22_13570	Maribacter sp. 2014MBL MicDiv	0.353	0.903	6.04e-34	lcl|F0SK80_S1_24|F0SK80_RUBBR_Sulfatase_OS=Rubinisphaera_brasiliensis_(strain_ATCC_49424_/_DSM_5305_/_JCM_21570_/_NBRC_103401_/_IFAM_1448)_OX=756272_GN=Plabr_3240_PE=4_SV=1
YQ22_08100	Maribacter sp. 2014MBL MicDiv	0.406	0.9039	3.52e-62	lcl|M5UK79_S1_8|M5UK79_9PLAN_Sulfatase_atsG_OS=Rhodopirellula_sallentina_SM41_OX=1263870_GN=RSSM_02124_PE=4_SV=1
YQ22_01895	Maribacter sp. 2014MBL MicDiv	0.288	0.9117	4.53e-40	lcl|M5TDQ3_S1_28|M5TDQ3_9PLAN_Alpha-L-fucosidase_and_sulfatase_domain_protein_OS=Rhodopirellula_sp._SWK7_OX=595460_GN=RRSWK_03833_PE=4_SV=1
YQ22_02045	Maribacter sp. 2014MBL MicDiv	0.287	0.9227	6.94e-40	lcl|A0A084RSK6_S1_6|A0A084RSK6_STACH_Uncharacterized_protein_(Fragment)_OS=Stachybotrys_chartarum_IBT_40288_OX=1283842_GN=S40288_02392_PE=3_SV=1
YQ22_01930	Maribacter sp. 2014MBL MicDiv	0.318	0.9266	1.58e-65	lcl|M5TDQ3_S1_28|M5TDQ3_9PLAN_Alpha-L-fucosidase_and_sulfatase_domain_protein_OS=Rhodopirellula_sp._SWK7_OX=595460_GN=RRSWK_03833_PE=4_SV=1
YQ22_01915	Maribacter sp. 2014MBL MicDiv	0.961	0.9399	0	lcl|A0A1H4UB75_S1_19|A0A1H4UB75_9FLAO_Arylsulfatase_A_OS=Maribacter_dokdonensis_OX=320912_GN=SAMN05192540_3740_PE=4_SV=1
YQ22_07125	Maribacter sp. 2014MBL MicDiv	0.293	0.944	1.72e-22	lcl|A0A0L7RJP2_S1_2|A0A0L7RJP2_9HYME_Arylsulfatase_I_OS=Habropoda_laboriosa_OX=597456_GN=WH47_01733_PE=4_SV=1
YQ22_10550	Maribacter sp. 2014MBL MicDiv	0.327	0.9448	5.33e-60	lcl|A0A084FYN4_S1_6|A0A084FYN4_9PEZI_Beta-apiosyl-beta-glucosidase_OS=Scedosporium_apiospermum_OX=563466_GN=SAPIO_CDS9253_PE=4_SV=1
YQ22_14535	Maribacter sp. 2014MBL MicDiv	0.305	0.9497	1.46e-38	lcl|A0A1P8WKH3_S1_15|A0A1P8WKH3_9PLAN_Bifunctional_oligoribonuclease_and_PAP_phosphatase_NrnA_OS=Fuerstia_marisgermanicae_OX=1891926_GN=nrnA_PE=4_SV=1
YQ22_03005	Maribacter sp. 2014MBL MicDiv	0.351	0.9507	2e-32	lcl|A0A1Q9EKW5_S1_6|A0A1Q9EKW5_SYMMI_Dynein_heavy_chain_7,_axonemal_OS=Symbiodinium_microadriaticum_OX=2951_GN=DNAH7_PE=4_SV=1
YQ22_14695	Maribacter sp. 2014MBL MicDiv	0.512	0.9626	0	lcl|F0R5P7_S1_9|F0R5P7_BACSH_Glucosamine-6-phosphate_deaminase_OS=Bacteroides_salanitronis_(strain_DSM_18170_/_JCM_13567_/_BL78)_OX=667015_GN=Bacsa_2236_PE=3_SV=1
YQ22_17645	Maribacter sp. 2014MBL MicDiv	0.34	0.9675	7.02e-27	lcl|A0A0L7RJP2_S1_2|A0A0L7RJP2_9HYME_Arylsulfatase_I_OS=Habropoda_laboriosa_OX=597456_GN=WH47_01733_PE=4_SV=1
YQ22_01875	Maribacter sp. 2014MBL MicDiv	0.334	0.9683	2.51e-53	lcl|A0A1M4UCS0_S1_22|A0A1M4UCS0_9BACT_Galactose_mutarotase_OS=Mariniphaga_anaerophila_OX=1484053_GN=SAMN05444274_101645_PE=4_SV=1
YQ22_13630	Maribacter sp. 2014MBL MicDiv	0.331	0.9704	4.19e-44	lcl|A0A1M4UCS0_S1_22|A0A1M4UCS0_9BACT_Galactose_mutarotase_OS=Mariniphaga_anaerophila_OX=1484053_GN=SAMN05444274_101645_PE=4_SV=1
YQ22_01865	Maribacter sp. 2014MBL MicDiv	0.63	0.9725	0	lcl|A0A0A7K6Z6_S1_15|A0A0A7K6Z6_9FLAO_Sulfatase_OS=Cellulophaga_baltica_18_OX=1348584_GN=M666_09630_PE=4_SV=1
YQ22_01840	Maribacter sp. 2014MBL MicDiv	0.35	0.9766	8.92e-89	lcl|A0A0J1BK74_S1_8|A0A0J1BK74_RHOIS_Choline-sulfatase_OS=Rhodopirellula_islandica_OX=595434_GN=RISK_000708_PE=4_SV=1
YQ22_01880	Maribacter sp. 2014MBL MicDiv	0.71	0.9783	0	lcl|A0A1K1R1L8_S1_19|A0A1K1R1L8_9FLAO_Arylsulfatase_A_OS=Cellulophaga_fucicola_OX=76595_GN=SAMN05660313_03213_PE=4_SV=1
YQ22_01995	Maribacter sp. 2014MBL MicDiv	0.848	0.9785	0	lcl|A0A1H4UD51_S1_17|A0A1H4UD51_9FLAO_Arylsulfatase_A_OS=Maribacter_dokdonensis_OX=320912_GN=SAMN05192540_3756_PE=4_SV=1
YQ22_01970	Maribacter sp. 2014MBL MicDiv	0.98	0.9857	0	lcl|A0A1H4UCG2_S1_11|A0A1H4UCG2_9FLAO_Uncharacterized_sulfatase_OS=Maribacter_dokdonensis_OX=320912_GN=SAMN05192540_3751_PE=4_SV=1
YQ22_18695	Maribacter sp. 2014MBL MicDiv	0.326	0.9902	8.32e-27	lcl|A0A1Q9EKW5_S1_6|A0A1Q9EKW5_SYMMI_Dynein_heavy_chain_7,_axonemal_OS=Symbiodinium_microadriaticum_OX=2951_GN=DNAH7_PE=4_SV=1
YQ22_17630	Maribacter sp. 2014MBL MicDiv	0.326	0.9911	6.27e-31	lcl|R4Z3F0_S1_48|R4Z3F0_9ACTN_Sulfatase_(Modular_protein)_OS=Candidatus_Microthrix_parvicella_RN1_OX=1229780_GN=BN381_780008_PE=4_SV=1
YQ22_02090	Maribacter sp. 2014MBL MicDiv	0.975	0.9938	0	lcl|A0A1H4UG45_S1_7|A0A1H4UG45_9FLAO_Iduronate_2-sulfatase_OS=Maribacter_dokdonensis_OX=320912_GN=SAMN05192540_3775_PE=4_SV=1
YQ22_01120	Maribacter sp. 2014MBL MicDiv	0.933	1	0	lcl|A0A1H4TVL6_S1_20|A0A1H4TVL6_9FLAO_Arylsulfatase_OS=Maribacter_dokdonensis_OX=320912_GN=SAMN05192540_3593_PE=4_SV=1
YQ22_01890	Maribacter sp. 2014MBL MicDiv	0.964	1	0	lcl|A0A1H4UAU0_S1_17|A0A1H4UAU0_9FLAO_Arylsulfatase_A_OS=Maribacter_dokdonensis_OX=320912_GN=SAMN05192540_3735_PE=4_SV=1
YQ22_01910	Maribacter sp. 2014MBL MicDiv	0.961	1	0	lcl|A0A1H4UBC0_S1_25|A0A1H4UBC0_9FLAO_Arylsulfatase_A_OS=Maribacter_dokdonensis_OX=320912_GN=SAMN05192540_3739_PE=4_SV=1
YQ22_01920	Maribacter sp. 2014MBL MicDiv	0.988	1	0	lcl|A0A1H4UBX0_S1_15|A0A1H4UBX0_9FLAO_Arylsulfatase_A_OS=Maribacter_dokdonensis_OX=320912_GN=SAMN05192540_3741_PE=4_SV=1
YQ22_01925	Maribacter sp. 2014MBL MicDiv	0.983	1	0	lcl|A0A1H4UBT4_S1_8|A0A1H4UBT4_9FLAO_Arylsulfatase_A_OS=Maribacter_dokdonensis_OX=320912_GN=SAMN05192540_3742_PE=4_SV=1
YQ22_01990	Maribacter sp. 2014MBL MicDiv	0.974	1	0	lcl|A0A1H4UDI1_S1_28|A0A1H4UDI1_9FLAO_Arylsulfatase_A_OS=Maribacter_dokdonensis_OX=320912_GN=SAMN05192540_3755_PE=4_SV=1
YQ22_02070	Maribacter sp. 2014MBL MicDiv	0.993	1	0	lcl|A0A1H4UF07_S1_17|A0A1H4UF07_9FLAO_Arylsulfatase_A_OS=Maribacter_dokdonensis_OX=320912_GN=SAMN05192540_3771_PE=4_SV=1
YQ22_02080	Maribacter sp. 2014MBL MicDiv	0.991	1	0	lcl|A0A1H4UF26_S1_11|A0A1H4UF26_9FLAO_Arylsulfatase_A_OS=Maribacter_dokdonensis_OX=320912_GN=SAMN05192540_3773_PE=4_SV=1
YQ22_02095	Maribacter sp. 2014MBL MicDiv	0.984	1	0	lcl|A0A1H4UGU6_S1_23|A0A1H4UGU6_9FLAO_Arylsulfatase_A_OS=Maribacter_dokdonensis_OX=320912_GN=SAMN05192540_3776_PE=4_SV=1
YQ22_02100	Maribacter sp. 2014MBL MicDiv	0.982	1	0	lcl|A0A1H4UGN7_S1_28|A0A1H4UGN7_9FLAO_Arylsulfatase_A_OS=Maribacter_dokdonensis_OX=320912_GN=SAMN05192540_3777_PE=4_SV=1
YQ22_04290	Maribacter sp. 2014MBL MicDiv	0.991	1	0	lcl|A0A1H4JL23_S1_11|A0A1H4JL23_9FLAO_Arylsulfatase_A_OS=Maribacter_dokdonensis_OX=320912_GN=SAMN05192540_0408_PE=4_SV=1
YQ22_04895	Maribacter sp. 2014MBL MicDiv	0.867	1	0	lcl|A0A1M6IQD4_S1_4|A0A1M6IQD4_9FLAO_Arylsulfatase_OS=Maribacter_aquivivus_OX=228958_GN=SAMN04488007_0106_PE=4_SV=1
YQ22_05055	Maribacter sp. 2014MBL MicDiv	0.989	1	0	lcl|A0A1H4JSX5_S1_11|A0A1H4JSX5_9FLAO_Arylsulfatase_A_OS=Maribacter_dokdonensis_OX=320912_GN=SAMN05192540_0530_PE=4_SV=1
YQ22_10500	Maribacter sp. 2014MBL MicDiv	0.965	1	0	lcl|A0A1H4MFQ0_S1_14|A0A1H4MFQ0_9FLAO_Arylsulfatase_OS=Maribacter_dokdonensis_OX=320912_GN=SAMN05192540_1627_PE=4_SV=1
YQ22_15085	Maribacter sp. 2014MBL MicDiv	0.99	1	0	lcl|A0A1H4QHC7_S1_15|A0A1H4QHC7_9FLAO_Arylsulfatase_A_OS=Maribacter_dokdonensis_OX=320912_GN=SAMN05192540_2578_PE=4_SV=1
SAMN04488007_1655	Maribacter aquivivus DSM 16478	0.409	0.4004	1.39e-33	lcl|L7CMQ9_S1_16|L7CMQ9_RHOBT_N-acetylgalactosamine-6-sulfate_sulfatase_(GALNS)_OS=Rhodopirellula_baltica_SWK14_OX=993516_GN=RBSWK_01205_PE=4_SV=1
SAMN04488007_1707	Maribacter aquivivus DSM 16478	0.316	0.4508	3.68e-54	lcl|A0A0G3EG97_S1_16|A0A0G3EG97_9BACT_Beta-galactosidase_OS=Kiritimatiella_glycovorans_OX=1307763_GN=lacZ_PE=3_SV=1
SAMN04488007_1683	Maribacter aquivivus DSM 16478	0.271	0.4825	4.89e-34	lcl|A0A0G3EG97_S1_16|A0A0G3EG97_9BACT_Beta-galactosidase_OS=Kiritimatiella_glycovorans_OX=1307763_GN=lacZ_PE=3_SV=1
SAMN04488007_2826	Maribacter aquivivus DSM 16478	0.495	0.4974	1.78e-51	lcl|W7WAA7_S1_4|W7WAA7_9BURK_Arylsulfatase_OS=Methylibium_sp._T29-B_OX=1437443_GN=atsA_PE=4_SV=1
SAMN04488007_3116	Maribacter aquivivus DSM 16478	0.398	0.6282	3.44e-43	lcl|M5UK79_S1_8|M5UK79_9PLAN_Sulfatase_atsG_OS=Rhodopirellula_sallentina_SM41_OX=1263870_GN=RSSM_02124_PE=4_SV=1
SAMN04488007_1721	Maribacter aquivivus DSM 16478	0.394	0.6789	2.45e-50	lcl|K6Y8Y2_S1_16|K6Y8Y2_9ALTE_Arylsulfatase_OS=Aliiglaciecola_lipolytica_E3_OX=1127673_GN=aslA_PE=4_SV=1
SAMN04488007_1822	Maribacter aquivivus DSM 16478	0.487	0.6882	4.31e-31	lcl|T0MC20_S1_5|T0MC20_CAMFR_N-acetylgalactosamine-6-sulfatase-like_protein_OS=Camelus_ferus_OX=419612_GN=CB1_000130032_PE=4_SV=1
SAMN04488007_1663	Maribacter aquivivus DSM 16478	0.42	0.6886	1.21e-59	lcl|D5EMJ7_S1_72|D5EMJ7_CORAD_Sulfatase_OS=Coraliomargarita_akajimensis_(strain_DSM_45221_/_IAM_15411_/_JCM_23193_/_KCTC_12865_/_04OKA010-24)_OX=583355_GN=Caka_0378_PE=4_SV=1
SAMN04488007_1675	Maribacter aquivivus DSM 16478	0.341	0.6901	1.1e-37	lcl|K6Y8Y2_S1_16|K6Y8Y2_9ALTE_Arylsulfatase_OS=Aliiglaciecola_lipolytica_E3_OX=1127673_GN=aslA_PE=4_SV=1
SAMN04488007_1685	Maribacter aquivivus DSM 16478	0.248	0.7007	7.77e-33	lcl|A0A0G3EG97_S1_16|A0A0G3EG97_9BACT_Beta-galactosidase_OS=Kiritimatiella_glycovorans_OX=1307763_GN=lacZ_PE=3_SV=1
SAMN04488007_1693	Maribacter aquivivus DSM 16478	0.229	0.7241	5.6e-38	lcl|A0A0G3EG97_S1_16|A0A0G3EG97_9BACT_Beta-galactosidase_OS=Kiritimatiella_glycovorans_OX=1307763_GN=lacZ_PE=3_SV=1
SAMN04488007_1923	Maribacter aquivivus DSM 16478	0.266	0.75	2.93e-30	lcl|A0A094HCQ6_S1_11|A0A094HCQ6_9PEZI_Uncharacterized_protein_OS=Pseudogymnoascus_sp._VKM_F-4519_(FW-2642)_OX=1420914_GN=V501_07753_PE=4_SV=1
SAMN04488007_1686	Maribacter aquivivus DSM 16478	0.341	0.7563	4.68e-37	lcl|K6Y8Y2_S1_16|K6Y8Y2_9ALTE_Arylsulfatase_OS=Aliiglaciecola_lipolytica_E3_OX=1127673_GN=aslA_PE=4_SV=1
SAMN04488007_0005	Maribacter aquivivus DSM 16478	0.311	0.8148	7.65e-47	lcl|A0A2A2W6M0_S3|A0A2A2W6M0_9PLAN_Alkyl_sulfatase_or_beta-lactamase_OS=Rhodopirellula_sp._SM50_OX=595453_GN=CKO51_24400_PE=4_SV=1
SAMN04488007_2954	Maribacter aquivivus DSM 16478	0.277	0.8203	5.77e-29	lcl|A0A1B1G270_S1_7|A0A1B1G270_9BACT_Sulfatase_family_protein_OS=Flammeovirga_sp._MY04_OX=1191459_GN=MY04_5155_PE=4_SV=1
SAMN04488007_1705	Maribacter aquivivus DSM 16478	0.28	0.8296	1.75e-32	lcl|A0A090WY32_S1_11|A0A090WY32_9FLAO_N-acetyl_glucosamine_transporter_NagP_OS=Algibacter_lectus_OX=221126_GN=JCM19274_2865_PE=4_SV=1
SAMN04488007_1684	Maribacter aquivivus DSM 16478	0.509	0.8595	2.65e-105	lcl|L7CFB9_S1_19|L7CFB9_RHOBT_N-acetylgalactosamine_6-sulfate_sulfatase_(GALNS)_OS=Rhodopirellula_baltica_SWK14_OX=993516_GN=RBSWK_03353_PE=4_SV=1
SAMN04488007_3117	Maribacter aquivivus DSM 16478	0.23	0.8621	1.2e-31	lcl|A0A1P8WEJ5_S1_26|A0A1P8WEJ5_9PLAN_Arylsulfatase_OS=Fuerstia_marisgermanicae_OX=1891926_GN=atsA_11_PE=4_SV=1
SAMN04488007_1676	Maribacter aquivivus DSM 16478	0.39	0.8649	4.91e-54	lcl|D5EMJ7_S1_72|D5EMJ7_CORAD_Sulfatase_OS=Coraliomargarita_akajimensis_(strain_DSM_45221_/_IAM_15411_/_JCM_23193_/_KCTC_12865_/_04OKA010-24)_OX=583355_GN=Caka_0378_PE=4_SV=1
SAMN04488007_1928	Maribacter aquivivus DSM 16478	0.344	0.8767	1.05e-34	lcl|F0SK80_S1_24|F0SK80_RUBBR_Sulfatase_OS=Rubinisphaera_brasiliensis_(strain_ATCC_49424_/_DSM_5305_/_JCM_21570_/_NBRC_103401_/_IFAM_1448)_OX=756272_GN=Plabr_3240_PE=4_SV=1
SAMN04488007_2384	Maribacter aquivivus DSM 16478	0.391	0.8947	1.89e-39	lcl|A0A0S2KA77_S3|A0A0S2KA77_9GAMM_Alkyl/aryl-sulfatase_BDS1_OS=Pseudohongiella_spirulinae_OX=1249552_GN=PS2015_597_PE=4_SV=1
SAMN04488007_1646	Maribacter aquivivus DSM 16478	0.457	0.9105	2e-91	lcl|A0A1M4UCS0_S1_22|A0A1M4UCS0_9BACT_Galactose_mutarotase_OS=Mariniphaga_anaerophila_OX=1484053_GN=SAMN05444274_101645_PE=4_SV=1
SAMN04488007_0748	Maribacter aquivivus DSM 16478	0.426	0.9107	7.32e-62	lcl|M5TCN6_S1_8|M5TCN6_9PLAN_Sulfatase_atsG_OS=Rhodopirellula_sp._SWK7_OX=595460_GN=RRSWK_00555_PE=4_SV=1
SAMN04488007_1673	Maribacter aquivivus DSM 16478	0.319	0.918	1.6e-58	lcl|M5TDQ3_S1_28|M5TDQ3_9PLAN_Alpha-L-fucosidase_and_sulfatase_domain_protein_OS=Rhodopirellula_sp._SWK7_OX=595460_GN=RRSWK_03833_PE=4_SV=1
SAMN04488007_1672	Maribacter aquivivus DSM 16478	0.261	0.9273	3.23e-44	lcl|M5TDQ3_S1_28|M5TDQ3_9PLAN_Alpha-L-fucosidase_and_sulfatase_domain_protein_OS=Rhodopirellula_sp._SWK7_OX=595460_GN=RRSWK_03833_PE=4_SV=1
SAMN04488007_1697	Maribacter aquivivus DSM 16478	0.309	0.9387	1.45e-123	lcl|A0A0G3EG97_S1_16|A0A0G3EG97_9BACT_Beta-galactosidase_OS=Kiritimatiella_glycovorans_OX=1307763_GN=lacZ_PE=3_SV=1
SAMN04488007_0569	Maribacter aquivivus DSM 16478	0.295	0.944	1.37e-23	lcl|A0A0L7RJP2_S1_2|A0A0L7RJP2_9HYME_Arylsulfatase_I_OS=Habropoda_laboriosa_OX=597456_GN=WH47_01733_PE=4_SV=1
SAMN04488007_1226	Maribacter aquivivus DSM 16478	0.328	0.9492	6.23e-64	lcl|A0A084FYN4_S1_6|A0A084FYN4_9PEZI_Beta-apiosyl-beta-glucosidase_OS=Scedosporium_apiospermum_OX=563466_GN=SAPIO_CDS9253_PE=4_SV=1
SAMN04488007_3242	Maribacter aquivivus DSM 16478	0.305	0.9497	5.68e-38	lcl|A0A1P8WKH3_S1_15|A0A1P8WKH3_9PLAN_Bifunctional_oligoribonuclease_and_PAP_phosphatase_NrnA_OS=Fuerstia_marisgermanicae_OX=1891926_GN=nrnA_PE=4_SV=1
SAMN04488007_3152	Maribacter aquivivus DSM 16478	0.366	0.9507	5.33e-34	lcl|A0A1Q9EKW5_S1_6|A0A1Q9EKW5_SYMMI_Dynein_heavy_chain_7,_axonemal_OS=Symbiodinium_microadriaticum_OX=2951_GN=DNAH7_PE=4_SV=1
SAMN04488007_1714	Maribacter aquivivus DSM 16478	0.333	0.9625	2.47e-57	lcl|A0A1M4UCS0_S1_22|A0A1M4UCS0_9BACT_Galactose_mutarotase_OS=Mariniphaga_anaerophila_OX=1484053_GN=SAMN05444274_101645_PE=4_SV=1
SAMN04488007_3273	Maribacter aquivivus DSM 16478	0.512	0.9626	0	lcl|F0R5P7_S1_9|F0R5P7_BACSH_Glucosamine-6-phosphate_deaminase_OS=Bacteroides_salanitronis_(strain_DSM_18170_/_JCM_13567_/_BL78)_OX=667015_GN=Bacsa_2236_PE=3_SV=1
SAMN04488007_2354	Maribacter aquivivus DSM 16478	0.341	0.9675	2.96e-24	lcl|A0A0L7RJP2_S1_2|A0A0L7RJP2_9HYME_Arylsulfatase_I_OS=Habropoda_laboriosa_OX=597456_GN=WH47_01733_PE=4_SV=1
SAMN04488007_1670	Maribacter aquivivus DSM 16478	0.301	0.9709	8.16e-66	lcl|M5TDQ3_S1_28|M5TDQ3_9PLAN_Alpha-L-fucosidase_and_sulfatase_domain_protein_OS=Rhodopirellula_sp._SWK7_OX=595460_GN=RRSWK_03833_PE=4_SV=1
SAMN04488007_1940	Maribacter aquivivus DSM 16478	0.324	0.9737	4.72e-44	lcl|A0A1M4UCS0_S1_22|A0A1M4UCS0_9BACT_Galactose_mutarotase_OS=Mariniphaga_anaerophila_OX=1484053_GN=SAMN05444274_101645_PE=4_SV=1
SAMN04488007_1662	Maribacter aquivivus DSM 16478	0.321	0.9899	2.07e-68	lcl|M5TDQ3_S1_28|M5TDQ3_9PLAN_Alpha-L-fucosidase_and_sulfatase_domain_protein_OS=Rhodopirellula_sp._SWK7_OX=595460_GN=RRSWK_03833_PE=4_SV=1
SAMN04488007_2592	Maribacter aquivivus DSM 16478	0.321	0.9902	1.11e-26	lcl|A0A1Q9EKW5_S1_6|A0A1Q9EKW5_SYMMI_Dynein_heavy_chain_7,_axonemal_OS=Symbiodinium_microadriaticum_OX=2951_GN=DNAH7_PE=4_SV=1
SAMN04488007_2351	Maribacter aquivivus DSM 16478	0.317	0.9911	6.21e-31	lcl|R4Z3F0_S1_48|R4Z3F0_9ACTN_Sulfatase_(Modular_protein)_OS=Candidatus_Microthrix_parvicella_RN1_OX=1229780_GN=BN381_780008_PE=4_SV=1
SAMN04488007_0106	Maribacter aquivivus DSM 16478	1	1	0	lcl|A0A1M6IQD4_S1_4|A0A1M6IQD4_9FLAO_Arylsulfatase_OS=Maribacter_aquivivus_OX=228958_GN=SAMN04488007_0106_PE=4_SV=1
SAMN04488007_1668	Maribacter aquivivus DSM 16478	1	1	0	lcl|A0A1M6MN65_S1_11|A0A1M6MN65_9FLAO_Arylsulfatase_A_OS=Maribacter_aquivivus_OX=228958_GN=SAMN04488007_1668_PE=4_SV=1
SAMN04488007_1671	Maribacter aquivivus DSM 16478	1	1	0	lcl|A0A1M6MNM1_S1_15|A0A1M6MNM1_9FLAO_Arylsulfatase_A_OS=Maribacter_aquivivus_OX=228958_GN=SAMN04488007_1671_PE=4_SV=1
SAMN04488007_1677	Maribacter aquivivus DSM 16478	1	1	0	lcl|A0A1M6MNS2_S1_8|A0A1M6MNS2_9FLAO_Sulfatase_OS=Maribacter_aquivivus_OX=228958_GN=SAMN04488007_1677_PE=4_SV=1
SAMN04488007_1679	Maribacter aquivivus DSM 16478	1	1	0	lcl|A0A1M6MNW3_S1_28|A0A1M6MNW3_9FLAO_Arylsulfatase_A_OS=Maribacter_aquivivus_OX=228958_GN=SAMN04488007_1679_PE=4_SV=1
SAMN04488007_1687	Maribacter aquivivus DSM 16478	1	1	0	lcl|A0A1M6MPM4_S1_25|A0A1M6MPM4_9FLAO_Arylsulfatase_A_OS=Maribacter_aquivivus_OX=228958_GN=SAMN04488007_1687_PE=4_SV=1
SAMN04488007_1692	Maribacter aquivivus DSM 16478	1	1	0	lcl|A0A1M6MPZ6_S1_17|A0A1M6MPZ6_9FLAO_Arylsulfatase_A_OS=Maribacter_aquivivus_OX=228958_GN=SAMN04488007_1692_PE=4_SV=1
SAMN04488007_1695	Maribacter aquivivus DSM 16478	1	1	0	lcl|A0A1M6MQ16_S1_15|A0A1M6MQ16_9FLAO_Arylsulfatase_A_OS=Maribacter_aquivivus_OX=228958_GN=SAMN04488007_1695_PE=4_SV=1
SAMN04488007_1696	Maribacter aquivivus DSM 16478	1	1	0	lcl|A0A1M6MQB2_S1_19|A0A1M6MQB2_9FLAO_Arylsulfatase_A_OS=Maribacter_aquivivus_OX=228958_GN=SAMN04488007_1696_PE=4_SV=1
SAMN04488007_1698	Maribacter aquivivus DSM 16478	1	1	0	lcl|A0A1M6MQC8_S1_28|A0A1M6MQC8_9FLAO_Arylsulfatase_A_OS=Maribacter_aquivivus_OX=228958_GN=SAMN04488007_1698_PE=4_SV=1
SAMN04488007_1717	Maribacter aquivivus DSM 16478	1	1	0	lcl|A0A1M6MRK4_S1_19|A0A1M6MRK4_9FLAO_Arylsulfatase_A_OS=Maribacter_aquivivus_OX=228958_GN=SAMN04488007_1717_PE=4_SV=1
SAMN04488007_2828	Maribacter aquivivus DSM 16478	1	1	0	lcl|A0A1M6RS97_S1_20|A0A1M6RS97_9FLAO_Arylsulfatase_OS=Maribacter_aquivivus_OX=228958_GN=SAMN04488007_2828_PE=4_SV=1
DFQ03_0890	Maribacter caenipelagi CECT 8455	0.283	0.4237	2.23e-35	lcl|A0A1Q9ECL7_S1_2|A0A1Q9ECL7_SYMMI_DNA_polymerase_I_A,_chloroplastic_OS=Symbiodinium_microadriaticum_OX=2951_GN=AK812_SmicGene11672_PE=4_SV=1
DFQ03_2160	Maribacter caenipelagi CECT 8455	0.497	0.4987	1.53e-52	lcl|W7WAA7_S1_4|W7WAA7_9BURK_Arylsulfatase_OS=Methylibium_sp._T29-B_OX=1437443_GN=atsA_PE=4_SV=1
DFQ03_1281	Maribacter caenipelagi CECT 8455	0.326	0.5519	2.9e-31	lcl|A0A0J1BCC6_S1_16|A0A0J1BCC6_RHOIS_Arylsulfatase_OS=Rhodopirellula_islandica_OX=595434_GN=RISK_003794_PE=4_SV=1
DFQ03_2523	Maribacter caenipelagi CECT 8455	0.393	0.6282	8.36e-43	lcl|M5UK79_S1_8|M5UK79_9PLAN_Sulfatase_atsG_OS=Rhodopirellula_sallentina_SM41_OX=1263870_GN=RSSM_02124_PE=4_SV=1
DFQ03_1377	Maribacter caenipelagi CECT 8455	0.521	0.6882	1.59e-34	lcl|T0MC20_S1_5|T0MC20_CAMFR_N-acetylgalactosamine-6-sulfatase-like_protein_OS=Camelus_ferus_OX=419612_GN=CB1_000130032_PE=4_SV=1
DFQ03_1483	Maribacter caenipelagi CECT 8455	0.259	0.75	1.93e-28	lcl|A0A094HCQ6_S1_11|A0A094HCQ6_9PEZI_Uncharacterized_protein_OS=Pseudogymnoascus_sp._VKM_F-4519_(FW-2642)_OX=1420914_GN=V501_07753_PE=4_SV=1
DFQ03_2278	Maribacter caenipelagi CECT 8455	0.324	0.7893	1.83e-33	lcl|M5S5W2_S1_14|M5S5W2_9PLAN_Arylsulfatase_A_OS=Rhodopirellula_europaea_SH398_OX=1263868_GN=RESH_02544_PE=4_SV=1
DFQ03_3333	Maribacter caenipelagi CECT 8455	0.315	0.8304	1.94e-48	lcl|A0A2A2W6M0_S3|A0A2A2W6M0_9PLAN_Alkyl_sulfatase_or_beta-lactamase_OS=Rhodopirellula_sp._SM50_OX=595453_GN=CKO51_24400_PE=4_SV=1
DFQ03_2524	Maribacter caenipelagi CECT 8455	0.233	0.8319	1.73e-30	lcl|A0A1P8WEJ5_S1_26|A0A1P8WEJ5_9PLAN_Arylsulfatase_OS=Fuerstia_marisgermanicae_OX=1891926_GN=atsA_11_PE=4_SV=1
DFQ03_1135	Maribacter caenipelagi CECT 8455	0.438	0.8366	2.13e-73	lcl|A0A142YAE5_S1_20|A0A142YAE5_9PLAN_Arylsulfatase_OS=Pirellula_sp._SH-Sr6A_OX=1632865_GN=atsA_27_PE=4_SV=1
DFQ03_1488	Maribacter caenipelagi CECT 8455	0.353	0.88	1.13e-36	lcl|F0SK80_S1_24|F0SK80_RUBBR_Sulfatase_OS=Rubinisphaera_brasiliensis_(strain_ATCC_49424_/_DSM_5305_/_JCM_21570_/_NBRC_103401_/_IFAM_1448)_OX=756272_GN=Plabr_3240_PE=4_SV=1
DFQ03_0304	Maribacter caenipelagi CECT 8455	0.382	0.8931	3.54e-59	lcl|M5UK79_S1_8|M5UK79_9PLAN_Sulfatase_atsG_OS=Rhodopirellula_sallentina_SM41_OX=1263870_GN=RSSM_02124_PE=4_SV=1
DFQ03_2381	Maribacter caenipelagi CECT 8455	0.475	0.9084	1.76e-100	lcl|A0A1M4UCS0_S1_22|A0A1M4UCS0_9BACT_Galactose_mutarotase_OS=Mariniphaga_anaerophila_OX=1484053_GN=SAMN05444274_101645_PE=4_SV=1
DFQ03_2420	Maribacter caenipelagi CECT 8455	0.315	0.9269	7.57e-46	lcl|A0A084RSK6_S1_6|A0A084RSK6_STACH_Uncharacterized_protein_(Fragment)_OS=Stachybotrys_chartarum_IBT_40288_OX=1283842_GN=S40288_02392_PE=3_SV=1
DFQ03_2392	Maribacter caenipelagi CECT 8455	0.284	0.9294	2.56e-45	lcl|M5T769_S1_8|M5T769_9PLAN_Sulfatase_and_gycosyl_hydrolase_family_43_domain_protein_OS=Rhodopirellula_sp._SWK7_OX=595460_GN=RRSWK_06161_PE=4_SV=1
DFQ03_3244	Maribacter caenipelagi CECT 8455	0.299	0.944	1.1e-23	lcl|A0A0L7RJP2_S1_2|A0A0L7RJP2_9HYME_Arylsulfatase_I_OS=Habropoda_laboriosa_OX=597456_GN=WH47_01733_PE=4_SV=1
DFQ03_0805	Maribacter caenipelagi CECT 8455	0.325	0.9492	2.19e-61	lcl|A0A084FYN4_S1_6|A0A084FYN4_9PEZI_Beta-apiosyl-beta-glucosidase_OS=Scedosporium_apiospermum_OX=563466_GN=SAPIO_CDS9253_PE=4_SV=1
DFQ03_2647	Maribacter caenipelagi CECT 8455	0.302	0.9497	1.04e-37	lcl|A0A1P8WKH3_S1_15|A0A1P8WKH3_9PLAN_Bifunctional_oligoribonuclease_and_PAP_phosphatase_NrnA_OS=Fuerstia_marisgermanicae_OX=1891926_GN=nrnA_PE=4_SV=1
DFQ03_2558	Maribacter caenipelagi CECT 8455	0.361	0.9507	7.43e-34	lcl|A0A1Q9EKW5_S1_6|A0A1Q9EKW5_SYMMI_Dynein_heavy_chain_7,_axonemal_OS=Symbiodinium_microadriaticum_OX=2951_GN=DNAH7_PE=4_SV=1
DFQ03_2385	Maribacter caenipelagi CECT 8455	0.405	0.9545	2.04e-151	lcl|M5UGU4_S1_7;S1_16|M5UGU4_9PLAN_Sulfatase_domain_protein_OS=Rhodopirellula_sallentina_SM41_OX=1263870_GN=RSSM_01481_PE=4_SV=1
DFQ03_1750	Maribacter caenipelagi CECT 8455	0.35	0.9634	1.15e-25	lcl|A0A0L7RJP2_S1_2|A0A0L7RJP2_9HYME_Arylsulfatase_I_OS=Habropoda_laboriosa_OX=597456_GN=WH47_01733_PE=4_SV=1
DFQ03_1499	Maribacter caenipelagi CECT 8455	0.324	0.9737	4.64e-46	lcl|A0A1M4UCS0_S1_22|A0A1M4UCS0_9BACT_Galactose_mutarotase_OS=Mariniphaga_anaerophila_OX=1484053_GN=SAMN05444274_101645_PE=4_SV=1
DFQ03_2678	Maribacter caenipelagi CECT 8455	0.513	0.9766	0	lcl|F0R5P7_S1_9|F0R5P7_BACSH_Glucosamine-6-phosphate_deaminase_OS=Bacteroides_salanitronis_(strain_DSM_18170_/_JCM_13567_/_BL78)_OX=667015_GN=Bacsa_2236_PE=3_SV=1
DFQ03_1269	Maribacter caenipelagi CECT 8455	0.423	0.977	2.11e-79	lcl|A0A1M4UCS0_S1_22|A0A1M4UCS0_9BACT_Galactose_mutarotase_OS=Mariniphaga_anaerophila_OX=1484053_GN=SAMN05444274_101645_PE=4_SV=1
DFQ03_2818	Maribacter caenipelagi CECT 8455	0.363	0.98	8.19e-21	lcl|A0A142XZD1_S1_32|A0A142XZD1_9PLAN_Arylsulfatase_OS=Pirellula_sp._SH-Sr6A_OX=1632865_GN=atsA_11_PE=4_SV=1
DFQ03_1934	Maribacter caenipelagi CECT 8455	0.35	0.9902	2.72e-27	lcl|A0A1Q9EKW5_S1_6|A0A1Q9EKW5_SYMMI_Dynein_heavy_chain_7,_axonemal_OS=Symbiodinium_microadriaticum_OX=2951_GN=DNAH7_PE=4_SV=1
DFQ03_1747	Maribacter caenipelagi CECT 8455	0.317	0.9911	2.42e-29	lcl|R4Z3F0_S1_48|R4Z3F0_9ACTN_Sulfatase_(Modular_protein)_OS=Candidatus_Microthrix_parvicella_RN1_OX=1229780_GN=BN381_780008_PE=4_SV=1
DFQ03_2162	Maribacter caenipelagi CECT 8455	0.908	1	0	lcl|A0A1B7ZC13_S1_20|A0A1B7ZC13_9FLAO_N-acetylgalactosamine-6-sulfatase_OS=Maribacter_sp._T28_OX=1836467_GN=A9200_16350_PE=4_SV=1
DFQ03_3758	Maribacter caenipelagi CECT 8455	0.944	1	0	lcl|A0A1H4JL23_S1_11|A0A1H4JL23_9FLAO_Arylsulfatase_A_OS=Maribacter_dokdonensis_OX=320912_GN=SAMN05192540_0408_PE=4_SV=1
I600_3172	Maribacter dokdonensis DSW-8	0.264	0.4162	1.85e-34	lcl|A0A0G3EG97_S1_16|A0A0G3EG97_9BACT_Beta-galactosidase_OS=Kiritimatiella_glycovorans_OX=1307763_GN=lacZ_PE=3_SV=1
I600_1297	Maribacter dokdonensis DSW-8	0.367	0.428	1.6e-31	lcl|L7CMQ9_S1_16|L7CMQ9_RHOBT_N-acetylgalactosamine-6-sulfate_sulfatase_(GALNS)_OS=Rhodopirellula_baltica_SWK14_OX=993516_GN=RBSWK_01205_PE=4_SV=1
I600_3338	Maribacter dokdonensis DSW-8	0.489	0.4987	6.97e-52	lcl|W7WAA7_S1_4|W7WAA7_9BURK_Arylsulfatase_OS=Methylibium_sp._T29-B_OX=1437443_GN=atsA_PE=4_SV=1
I600_3470	Maribacter dokdonensis DSW-8	0.408	0.6302	4.77e-45	lcl|M5UK79_S1_8|M5UK79_9PLAN_Sulfatase_atsG_OS=Rhodopirellula_sallentina_SM41_OX=1263870_GN=RSSM_02124_PE=4_SV=1
I600_2428	Maribacter dokdonensis DSW-8	0.42	0.6346	2.9e-50	lcl|K6Y8Y2_S1_16|K6Y8Y2_9ALTE_Arylsulfatase_OS=Aliiglaciecola_lipolytica_E3_OX=1127673_GN=aslA_PE=4_SV=1
I600_3173	Maribacter dokdonensis DSW-8	0.302	0.6449	8.71e-25	lcl|D5EMJ7_S1_72|D5EMJ7_CORAD_Sulfatase_OS=Coraliomargarita_akajimensis_(strain_DSM_45221_/_IAM_15411_/_JCM_23193_/_KCTC_12865_/_04OKA010-24)_OX=583355_GN=Caka_0378_PE=4_SV=1
I600_2991	Maribacter dokdonensis DSW-8	0.296	0.6495	5.62e-24	lcl|A0A150ALS4_S1_30|A0A150ALS4_9BACT_Uncharacterized_protein_OS=Flammeovirga_sp._SJP92_OX=1775430_GN=AVL50_11330_PE=4_SV=1
I600_1282	Maribacter dokdonensis DSW-8	0.496	0.6882	6.17e-30	lcl|T0MC20_S1_5|T0MC20_CAMFR_N-acetylgalactosamine-6-sulfatase-like_protein_OS=Camelus_ferus_OX=419612_GN=CB1_000130032_PE=4_SV=1
I600_3185	Maribacter dokdonensis DSW-8	0.35	0.6954	1.25e-38	lcl|K6Y8Y2_S1_16|K6Y8Y2_9ALTE_Arylsulfatase_OS=Aliiglaciecola_lipolytica_E3_OX=1127673_GN=aslA_PE=4_SV=1
I600_3148	Maribacter dokdonensis DSW-8	0.419	0.6982	3.99e-35	lcl|A0A1Q9EKW5_S1_6|A0A1Q9EKW5_SYMMI_Dynein_heavy_chain_7,_axonemal_OS=Symbiodinium_microadriaticum_OX=2951_GN=DNAH7_PE=4_SV=1
I600_1292	Maribacter dokdonensis DSW-8	0.29	0.7157	1.07e-28	lcl|M5TDQ3_S1_28|M5TDQ3_9PLAN_Alpha-L-fucosidase_and_sulfatase_domain_protein_OS=Rhodopirellula_sp._SWK7_OX=595460_GN=RRSWK_03833_PE=4_SV=1
I600_1182	Maribacter dokdonensis DSW-8	0.261	0.7433	4.37e-28	lcl|A0A094HCQ6_S1_11|A0A094HCQ6_9PEZI_Uncharacterized_protein_OS=Pseudogymnoascus_sp._VKM_F-4519_(FW-2642)_OX=1420914_GN=V501_07753_PE=4_SV=1
I600_3118	Maribacter dokdonensis DSW-8	0.292	0.7433	3.98e-24	lcl|M5S5W2_S1_14|M5S5W2_9PLAN_Arylsulfatase_A_OS=Rhodopirellula_europaea_SH398_OX=1263868_GN=RESH_02544_PE=4_SV=1
I600_3203	Maribacter dokdonensis DSW-8	0.369	0.769	7.37e-45	lcl|K6Y8Y2_S1_16|K6Y8Y2_9ALTE_Arylsulfatase_OS=Aliiglaciecola_lipolytica_E3_OX=1127673_GN=aslA_PE=4_SV=1
I600_3177	Maribacter dokdonensis DSW-8	0.373	0.7775	2.06e-50	lcl|K6Y8Y2_S1_16|K6Y8Y2_9ALTE_Arylsulfatase_OS=Aliiglaciecola_lipolytica_E3_OX=1127673_GN=aslA_PE=4_SV=1
I600_2427	Maribacter dokdonensis DSW-8	0.346	0.7805	3.24e-42	lcl|K6Y8Y2_S1_16|K6Y8Y2_9ALTE_Arylsulfatase_OS=Aliiglaciecola_lipolytica_E3_OX=1127673_GN=aslA_PE=4_SV=1
I600_2291	Maribacter dokdonensis DSW-8	0.406	0.7864	5.55e-61	lcl|M5UK79_S1_8|M5UK79_9PLAN_Sulfatase_atsG_OS=Rhodopirellula_sallentina_SM41_OX=1263870_GN=RSSM_02124_PE=4_SV=1
I600_3160	Maribacter dokdonensis DSW-8	0.272	0.8023	1.44e-34	lcl|A0A090WY32_S1_11|A0A090WY32_9FLAO_N-acetyl_glucosamine_transporter_NagP_OS=Algibacter_lectus_OX=221126_GN=JCM19274_2865_PE=4_SV=1
I600_2969	Maribacter dokdonensis DSW-8	0.319	0.8275	4.79e-49	lcl|A0A2A2W6M0_S3|A0A2A2W6M0_9PLAN_Alkyl_sulfatase_or_beta-lactamase_OS=Rhodopirellula_sp._SM50_OX=595453_GN=CKO51_24400_PE=4_SV=1
I600_372	Maribacter dokdonensis DSW-8	0.27	0.8373	4.43e-37	lcl|A0A2A2W6M0_S3|A0A2A2W6M0_9PLAN_Alkyl_sulfatase_or_beta-lactamase_OS=Rhodopirellula_sp._SM50_OX=595453_GN=CKO51_24400_PE=4_SV=1
I600_3124	Maribacter dokdonensis DSW-8	0.348	0.8548	6.28e-52	lcl|M5RZ75_S1_19|M5RZ75_9PLAN_N-acetylgalactosamine_6-sulfate_sulfatase_(GALNS)_OS=Rhodopirellula_europaea_SH398_OX=1263868_GN=RESH_04882_PE=4_SV=1
I600_3145	Maribacter dokdonensis DSW-8	0.277	0.8805	2.33e-37	lcl|A0A090WY32_S1_11|A0A090WY32_9FLAO_N-acetyl_glucosamine_transporter_NagP_OS=Algibacter_lectus_OX=221126_GN=JCM19274_2865_PE=4_SV=1
I600_3166	Maribacter dokdonensis DSW-8	0.322	0.8856	6.65e-66	lcl|M5TDQ3_S1_28|M5TDQ3_9PLAN_Alpha-L-fucosidase_and_sulfatase_domain_protein_OS=Rhodopirellula_sp._SWK7_OX=595460_GN=RRSWK_03833_PE=4_SV=1
I600_1299	Maribacter dokdonensis DSW-8	0.55	0.8887	0	lcl|F8EFT9_S1_25|F8EFT9_RUNSL_Arylsulfatase_OS=Runella_slithyformis_(strain_ATCC_29530_/_DSM_19594_/_LMG_11500_/_NCIMB_11436_/_LSU_4)_OX=761193_GN=Runsl_2574_PE=4_SV=1
I600_1178	Maribacter dokdonensis DSW-8	0.356	0.9	1.3e-33	lcl|F0SK80_S1_24|F0SK80_RUBBR_Sulfatase_OS=Rubinisphaera_brasiliensis_(strain_ATCC_49424_/_DSM_5305_/_JCM_21570_/_NBRC_103401_/_IFAM_1448)_OX=756272_GN=Plabr_3240_PE=4_SV=1
I600_1452	Maribacter dokdonensis DSW-8	0.434	0.9078	4.39e-74	lcl|A0A142YAE5_S1_20|A0A142YAE5_9PLAN_Arylsulfatase_OS=Pirellula_sp._SH-Sr6A_OX=1632865_GN=atsA_27_PE=4_SV=1
I600_3174	Maribacter dokdonensis DSW-8	0.287	0.9117	3.72e-40	lcl|M5TDQ3_S1_28|M5TDQ3_9PLAN_Alpha-L-fucosidase_and_sulfatase_domain_protein_OS=Rhodopirellula_sp._SWK7_OX=595460_GN=RRSWK_03833_PE=4_SV=1
I600_3120	Maribacter dokdonensis DSW-8	0.3	0.9131	1.44e-44	lcl|A6DFK2_S1_11|A6DFK2_9BACT_Mucin-desulfating_sulfatase_(N-acetylglucosamine-6-sulfatase)_OS=Lentisphaera_araneosa_HTCC2155_OX=313628_GN=LNTAR_17568_PE=4_SV=1
I600_3143	Maribacter dokdonensis DSW-8	0.287	0.9227	8.54e-40	lcl|A0A084RSK6_S1_6|A0A084RSK6_STACH_Uncharacterized_protein_(Fragment)_OS=Stachybotrys_chartarum_IBT_40288_OX=1283842_GN=S40288_02392_PE=3_SV=1
I600_3184	Maribacter dokdonensis DSW-8	0.349	0.937	1.18e-88	lcl|A0A0J1BK74_S1_8|A0A0J1BK74_RHOIS_Choline-sulfatase_OS=Rhodopirellula_islandica_OX=595434_GN=RISK_000708_PE=4_SV=1
I600_3178	Maribacter dokdonensis DSW-8	0.706	0.9397	0	lcl|A0A1K1R1L8_S1_19|A0A1K1R1L8_9FLAO_Arylsulfatase_A_OS=Cellulophaga_fucicola_OX=76595_GN=SAMN05660313_03213_PE=4_SV=1
I600_2487	Maribacter dokdonensis DSW-8	0.293	0.944	2.88e-22	lcl|A0A0L7RJP2_S1_2|A0A0L7RJP2_9HYME_Arylsulfatase_I_OS=Habropoda_laboriosa_OX=597456_GN=WH47_01733_PE=4_SV=1
I600_3616	Maribacter dokdonensis DSW-8	0.368	0.9446	7.52e-59	lcl|G0L5L3_S1_24|G0L5L3_ZOBGA_Sulfatase,_family_S1-24_/_gluconolactonase_OS=Zobellia_galactanivorans_(strain_DSM_12802_/_CCUG_47099_/_CIP_106680_/_NCIMB_13871_/_Dsij)_OX=63186_GN=zobellia_2193_PE=4_SV=1
I600_1794	Maribacter dokdonensis DSW-8	0.331	0.9448	4.68e-61	lcl|A0A084FYN4_S1_6|A0A084FYN4_9PEZI_Beta-apiosyl-beta-glucosidase_OS=Scedosporium_apiospermum_OX=563466_GN=SAPIO_CDS9253_PE=4_SV=1
I600_3170	Maribacter dokdonensis DSW-8	0.968	0.9485	0	lcl|A0A1H4UB75_S1_19|A0A1H4UB75_9FLAO_Arylsulfatase_A_OS=Maribacter_dokdonensis_OX=320912_GN=SAMN05192540_3740_PE=4_SV=1
I600_976	Maribacter dokdonensis DSW-8	0.302	0.9497	9e-39	lcl|A0A1P8WKH3_S1_15|A0A1P8WKH3_9PLAN_Bifunctional_oligoribonuclease_and_PAP_phosphatase_NrnA_OS=Fuerstia_marisgermanicae_OX=1891926_GN=nrnA_PE=4_SV=1
I600_3435	Maribacter dokdonensis DSW-8	0.351	0.9507	1.42e-32	lcl|A0A1Q9EKW5_S1_6|A0A1Q9EKW5_SYMMI_Dynein_heavy_chain_7,_axonemal_OS=Symbiodinium_microadriaticum_OX=2951_GN=DNAH7_PE=4_SV=1
I600_3255	Maribacter dokdonensis DSW-8	0.275	0.9517	5.08e-28	lcl|A0A1B1G270_S1_7|A0A1B1G270_9BACT_Sulfatase_family_protein_OS=Flammeovirga_sp._MY04_OX=1191459_GN=MY04_5155_PE=4_SV=1
I600_757	Maribacter dokdonensis DSW-8	0.758	0.9616	0	lcl|A0A0Q1BM41_S1_7|A0A0Q1BM41_9FLAO_Uncharacterized_protein_OS=Flagellimonas_eckloniae_OX=346185_GN=AAY42_14895_PE=4_SV=1
I600_945	Maribacter dokdonensis DSW-8	0.512	0.9626	0	lcl|F0R5P7_S1_9|F0R5P7_BACSH_Glucosamine-6-phosphate_deaminase_OS=Bacteroides_salanitronis_(strain_DSM_18170_/_JCM_13567_/_BL78)_OX=667015_GN=Bacsa_2236_PE=3_SV=1
I600_1309	Maribacter dokdonensis DSW-8	0.439	0.9673	8.26e-89	lcl|A0A1M4UCS0_S1_22|A0A1M4UCS0_9BACT_Galactose_mutarotase_OS=Mariniphaga_anaerophila_OX=1484053_GN=SAMN05444274_101645_PE=4_SV=1
I600_339	Maribacter dokdonensis DSW-8	0.34	0.9675	7.02e-27	lcl|A0A0L7RJP2_S1_2|A0A0L7RJP2_9HYME_Arylsulfatase_I_OS=Habropoda_laboriosa_OX=597456_GN=WH47_01733_PE=4_SV=1
I600_1166	Maribacter dokdonensis DSW-8	0.328	0.9704	7.96e-44	lcl|A0A1M4UCS0_S1_22|A0A1M4UCS0_9BACT_Galactose_mutarotase_OS=Mariniphaga_anaerophila_OX=1484053_GN=SAMN05444274_101645_PE=4_SV=1
I600_3560	Maribacter dokdonensis DSW-8	0.299	0.9853	5.52e-27	lcl|M5UM50_S1_7|M5UM50_9PLAN_Sulfatase_and_glycosyl_hydrolase_family_43_domain_protein_OS=Rhodopirellula_sallentina_SM41_OX=1263870_GN=RSSM_01498_PE=4_SV=1
I600_3179	Maribacter dokdonensis DSW-8	0.339	0.9856	1.27e-54	lcl|A0A1M4UCS0_S1_22|A0A1M4UCS0_9BACT_Galactose_mutarotase_OS=Mariniphaga_anaerophila_OX=1484053_GN=SAMN05444274_101645_PE=4_SV=1
I600_568	Maribacter dokdonensis DSW-8	0.339	0.9902	2.15e-28	lcl|A0A1Q9EKW5_S1_6|A0A1Q9EKW5_SYMMI_Dynein_heavy_chain_7,_axonemal_OS=Symbiodinium_microadriaticum_OX=2951_GN=DNAH7_PE=4_SV=1
I600_336	Maribacter dokdonensis DSW-8	0.326	0.9911	5.65e-31	lcl|R4Z3F0_S1_48|R4Z3F0_9ACTN_Sulfatase_(Modular_protein)_OS=Candidatus_Microthrix_parvicella_RN1_OX=1229780_GN=BN381_780008_PE=4_SV=1
I600_3336	Maribacter dokdonensis DSW-8	0.943	0.9923	0	lcl|A0A1H4TVL6_S1_20|A0A1H4TVL6_9FLAO_Arylsulfatase_OS=Maribacter_dokdonensis_OX=320912_GN=SAMN05192540_3593_PE=4_SV=1
I600_3134	Maribacter dokdonensis DSW-8	0.945	0.9937	0	lcl|A0A1H4UG45_S1_7|A0A1H4UG45_9FLAO_Iduronate_2-sulfatase_OS=Maribacter_dokdonensis_OX=320912_GN=SAMN05192540_3775_PE=4_SV=1
I600_3132	Maribacter dokdonensis DSW-8	0.983	0.9959	0	lcl|A0A1H4UGU6_S1_23|A0A1H4UGU6_9FLAO_Arylsulfatase_A_OS=Maribacter_dokdonensis_OX=320912_GN=SAMN05192540_3776_PE=4_SV=1
I600_1805	Maribacter dokdonensis DSW-8	0.966	1	0	lcl|A0A1H4MFQ0_S1_14|A0A1H4MFQ0_9FLAO_Arylsulfatase_OS=Maribacter_dokdonensis_OX=320912_GN=SAMN05192540_1627_PE=4_SV=1
I600_2918	Maribacter dokdonensis DSW-8	0.991	1	0	lcl|A0A1H4JSX5_S1_11|A0A1H4JSX5_9FLAO_Arylsulfatase_A_OS=Maribacter_dokdonensis_OX=320912_GN=SAMN05192540_0530_PE=4_SV=1
I600_3039	Maribacter dokdonensis DSW-8	0.992	1	0	lcl|A0A1H4JL23_S1_11|A0A1H4JL23_9FLAO_Arylsulfatase_A_OS=Maribacter_dokdonensis_OX=320912_GN=SAMN05192540_0408_PE=4_SV=1
I600_3131	Maribacter dokdonensis DSW-8	0.986	1	0	lcl|A0A1H4UGN7_S1_28|A0A1H4UGN7_9FLAO_Arylsulfatase_A_OS=Maribacter_dokdonensis_OX=320912_GN=SAMN05192540_3777_PE=4_SV=1
I600_3136	Maribacter dokdonensis DSW-8	0.987	1	0	lcl|A0A1H4UF26_S1_11|A0A1H4UF26_9FLAO_Arylsulfatase_A_OS=Maribacter_dokdonensis_OX=320912_GN=SAMN05192540_3773_PE=4_SV=1
I600_3138	Maribacter dokdonensis DSW-8	0.988	1	0	lcl|A0A1H4UF07_S1_17|A0A1H4UF07_9FLAO_Arylsulfatase_A_OS=Maribacter_dokdonensis_OX=320912_GN=SAMN05192540_3771_PE=4_SV=1
I600_3153	Maribacter dokdonensis DSW-8	0.972	1	0	lcl|A0A1H4UD51_S1_17|A0A1H4UD51_9FLAO_Arylsulfatase_A_OS=Maribacter_dokdonensis_OX=320912_GN=SAMN05192540_3756_PE=4_SV=1
I600_3154	Maribacter dokdonensis DSW-8	0.988	1	0	lcl|A0A1H4UDI1_S1_28|A0A1H4UDI1_9FLAO_Arylsulfatase_A_OS=Maribacter_dokdonensis_OX=320912_GN=SAMN05192540_3755_PE=4_SV=1
I600_3158	Maribacter dokdonensis DSW-8	0.984	1	0	lcl|A0A1H4UCG2_S1_11|A0A1H4UCG2_9FLAO_Uncharacterized_sulfatase_OS=Maribacter_dokdonensis_OX=320912_GN=SAMN05192540_3751_PE=4_SV=1
I600_3168	Maribacter dokdonensis DSW-8	0.981	1	0	lcl|A0A1H4UBT4_S1_8|A0A1H4UBT4_9FLAO_Arylsulfatase_A_OS=Maribacter_dokdonensis_OX=320912_GN=SAMN05192540_3742_PE=4_SV=1
I600_3169	Maribacter dokdonensis DSW-8	0.965	1	0	lcl|A0A1H4UBX0_S1_15|A0A1H4UBX0_9FLAO_Arylsulfatase_A_OS=Maribacter_dokdonensis_OX=320912_GN=SAMN05192540_3741_PE=4_SV=1
I600_3171	Maribacter dokdonensis DSW-8	0.98	1	0	lcl|A0A1H4UBC0_S1_25|A0A1H4UBC0_9FLAO_Arylsulfatase_A_OS=Maribacter_dokdonensis_OX=320912_GN=SAMN05192540_3739_PE=4_SV=1
I600_3175	Maribacter dokdonensis DSW-8	0.967	1	0	lcl|A0A1H4UAU0_S1_17|A0A1H4UAU0_9FLAO_Arylsulfatase_A_OS=Maribacter_dokdonensis_OX=320912_GN=SAMN05192540_3735_PE=4_SV=1
I600_3252	Maribacter dokdonensis DSW-8	0.975	1	0	lcl|A0A1H4U387_S1_17|A0A1H4U387_9FLAO_Arylsulfatase_A_OS=Maribacter_dokdonensis_OX=320912_GN=SAMN05192540_3663_PE=4_SV=1
I600_3878	Maribacter dokdonensis DSW-8	0.847	1	0	lcl|A0A1M6A1I9_S1_29|A0A1M6A1I9_9FLAO_Arylsulfatase_A_OS=Mesonia_phycicola_OX=579105_GN=SAMN04488096_10110_PE=4_SV=1
SAMN05192545_0748	Maribacter dokdonensis MAR-2009-60	0.271	0.4162	4.75e-35	lcl|A0A0G3EG97_S1_16|A0A0G3EG97_9BACT_Beta-galactosidase_OS=Kiritimatiella_glycovorans_OX=1307763_GN=lacZ_PE=3_SV=1
SAMN05192545_2393	Maribacter dokdonensis MAR-2009-60	0.367	0.428	1.01e-31	lcl|L7CMQ9_S1_16|L7CMQ9_RHOBT_N-acetylgalactosamine-6-sulfate_sulfatase_(GALNS)_OS=Rhodopirellula_baltica_SWK14_OX=993516_GN=RBSWK_01205_PE=4_SV=1
SAMN05192545_0902	Maribacter dokdonensis MAR-2009-60	0.484	0.4987	2.98e-51	lcl|W7WAA7_S1_4|W7WAA7_9BURK_Arylsulfatase_OS=Methylibium_sp._T29-B_OX=1437443_GN=atsA_PE=4_SV=1
SAMN05192545_0239	Maribacter dokdonensis MAR-2009-60	0.298	0.6201	4.42e-24	lcl|A0A150ALS4_S1_30|A0A150ALS4_9BACT_Uncharacterized_protein_OS=Flammeovirga_sp._SJP92_OX=1775430_GN=AVL50_11330_PE=4_SV=1
SAMN05192545_0590	Maribacter dokdonensis MAR-2009-60	0.408	0.6302	4.13e-45	lcl|M5UK79_S1_8|M5UK79_9PLAN_Sulfatase_atsG_OS=Rhodopirellula_sallentina_SM41_OX=1263870_GN=RSSM_02124_PE=4_SV=1
SAMN05192545_0749	Maribacter dokdonensis MAR-2009-60	0.301	0.6449	1.23e-23	lcl|D5EMJ7_S1_72|D5EMJ7_CORAD_Sulfatase_OS=Coraliomargarita_akajimensis_(strain_DSM_45221_/_IAM_15411_/_JCM_23193_/_KCTC_12865_/_04OKA010-24)_OX=583355_GN=Caka_0378_PE=4_SV=1
SAMN05192545_2339	Maribacter dokdonensis MAR-2009-60	0.504	0.6882	6.33e-31	lcl|T0MC20_S1_5|T0MC20_CAMFR_N-acetylgalactosamine-6-sulfatase-like_protein_OS=Camelus_ferus_OX=419612_GN=CB1_000130032_PE=4_SV=1
SAMN05192545_0760	Maribacter dokdonensis MAR-2009-60	0.347	0.6954	1.08e-38	lcl|K6Y8Y2_S1_16|K6Y8Y2_9ALTE_Arylsulfatase_OS=Aliiglaciecola_lipolytica_E3_OX=1127673_GN=aslA_PE=4_SV=1
SAMN05192545_0725	Maribacter dokdonensis MAR-2009-60	0.419	0.6982	4.43e-35	lcl|A0A1Q9EKW5_S1_6|A0A1Q9EKW5_SYMMI_Dynein_heavy_chain_7,_axonemal_OS=Symbiodinium_microadriaticum_OX=2951_GN=DNAH7_PE=4_SV=1
SAMN05192545_2234	Maribacter dokdonensis MAR-2009-60	0.259	0.7239	6.71e-28	lcl|A0A094HCQ6_S1_11|A0A094HCQ6_9PEZI_Uncharacterized_protein_OS=Pseudogymnoascus_sp._VKM_F-4519_(FW-2642)_OX=1420914_GN=V501_07753_PE=4_SV=1
SAMN05192545_3431	Maribacter dokdonensis MAR-2009-60	0.425	0.7492	3.23e-61	lcl|M5UK79_S1_8|M5UK79_9PLAN_Sulfatase_atsG_OS=Rhodopirellula_sallentina_SM41_OX=1263870_GN=RSSM_02124_PE=4_SV=1
SAMN05192545_0752	Maribacter dokdonensis MAR-2009-60	0.37	0.7775	2.45e-49	lcl|K6Y8Y2_S1_16|K6Y8Y2_9ALTE_Arylsulfatase_OS=Aliiglaciecola_lipolytica_E3_OX=1127673_GN=aslA_PE=4_SV=1
SAMN05192545_0696	Maribacter dokdonensis MAR-2009-60	0.284	0.79	1.86e-24	lcl|M5S5W2_S1_14|M5S5W2_9PLAN_Arylsulfatase_A_OS=Rhodopirellula_europaea_SH398_OX=1263868_GN=RESH_02544_PE=4_SV=1
SAMN05192545_0737	Maribacter dokdonensis MAR-2009-60	0.275	0.8023	3.15e-34	lcl|A0A090WY32_S1_11|A0A090WY32_9FLAO_N-acetyl_glucosamine_transporter_NagP_OS=Algibacter_lectus_OX=221126_GN=JCM19274_2865_PE=4_SV=1
SAMN05192545_0781	Maribacter dokdonensis MAR-2009-60	0.373	0.8084	1.36e-51	lcl|K6Y8Y2_S1_16|K6Y8Y2_9ALTE_Arylsulfatase_OS=Aliiglaciecola_lipolytica_E3_OX=1127673_GN=aslA_PE=4_SV=1
SAMN05192545_2569	Maribacter dokdonensis MAR-2009-60	0.439	0.8366	1.83e-72	lcl|A0A142YAE5_S1_20|A0A142YAE5_9PLAN_Arylsulfatase_OS=Pirellula_sp._SH-Sr6A_OX=1632865_GN=atsA_27_PE=4_SV=1
SAMN05192545_1343	Maribacter dokdonensis MAR-2009-60	0.265	0.8373	3.03e-36	lcl|A0A2A2W6M0_S3|A0A2A2W6M0_9PLAN_Alkyl_sulfatase_or_beta-lactamase_OS=Rhodopirellula_sp._SM50_OX=595453_GN=CKO51_24400_PE=4_SV=1
SAMN05192545_0702	Maribacter dokdonensis MAR-2009-60	0.367	0.8548	1.19e-53	lcl|M2AW50_S1_19|M2AW50_9PLAN_N-acetylgalactosamine_6-sulfate_sulfatase_(GALNS)_OS=Rhodopirellula_europaea_6C_OX=1263867_GN=RE6C_05033_PE=4_SV=1
SAMN05192545_0722	Maribacter dokdonensis MAR-2009-60	0.277	0.8805	5.89e-37	lcl|A0A090WY32_S1_11|A0A090WY32_9FLAO_N-acetyl_glucosamine_transporter_NagP_OS=Algibacter_lectus_OX=221126_GN=JCM19274_2865_PE=4_SV=1
SAMN05192545_2395	Maribacter dokdonensis MAR-2009-60	0.552	0.8887	0	lcl|F8EFT9_S1_25|F8EFT9_RUNSL_Arylsulfatase_OS=Runella_slithyformis_(strain_ATCC_29530_/_DSM_19594_/_LMG_11500_/_NCIMB_11436_/_LSU_4)_OX=761193_GN=Runsl_2574_PE=4_SV=1
SAMN05192545_2230	Maribacter dokdonensis MAR-2009-60	0.353	0.9	1.46e-33	lcl|F0SK80_S1_24|F0SK80_RUBBR_Sulfatase_OS=Rubinisphaera_brasiliensis_(strain_ATCC_49424_/_DSM_5305_/_JCM_21570_/_NBRC_103401_/_IFAM_1448)_OX=756272_GN=Plabr_3240_PE=4_SV=1
SAMN05192545_0750	Maribacter dokdonensis MAR-2009-60	0.283	0.9117	4.99e-39	lcl|M5TDQ3_S1_28|M5TDQ3_9PLAN_Alpha-L-fucosidase_and_sulfatase_domain_protein_OS=Rhodopirellula_sp._SWK7_OX=595460_GN=RRSWK_03833_PE=4_SV=1
SAMN05192545_0698	Maribacter dokdonensis MAR-2009-60	0.302	0.9131	4.02e-45	lcl|A6DFK2_S1_11|A6DFK2_9BACT_Mucin-desulfating_sulfatase_(N-acetylglucosamine-6-sulfatase)_OS=Lentisphaera_araneosa_HTCC2155_OX=313628_GN=LNTAR_17568_PE=4_SV=1
SAMN05192545_0720	Maribacter dokdonensis MAR-2009-60	0.287	0.9227	9.47e-40	lcl|A0A084RSK6_S1_6|A0A084RSK6_STACH_Uncharacterized_protein_(Fragment)_OS=Stachybotrys_chartarum_IBT_40288_OX=1283842_GN=S40288_02392_PE=3_SV=1
SAMN05192545_0743	Maribacter dokdonensis MAR-2009-60	0.308	0.928	5.86e-65	lcl|M5TDQ3_S1_28|M5TDQ3_9PLAN_Alpha-L-fucosidase_and_sulfatase_domain_protein_OS=Rhodopirellula_sp._SWK7_OX=595460_GN=RRSWK_03833_PE=4_SV=1
SAMN05192545_2405	Maribacter dokdonensis MAR-2009-60	0.432	0.9284	6.08e-89	lcl|A0A1M4UCS0_S1_22|A0A1M4UCS0_9BACT_Galactose_mutarotase_OS=Mariniphaga_anaerophila_OX=1484053_GN=SAMN05444274_101645_PE=4_SV=1
SAMN05192545_0759	Maribacter dokdonensis MAR-2009-60	0.352	0.937	1.94e-90	lcl|A0A0J1BK74_S1_8|A0A0J1BK74_RHOIS_Choline-sulfatase_OS=Rhodopirellula_islandica_OX=595434_GN=RISK_000708_PE=4_SV=1
SAMN05192545_0753	Maribacter dokdonensis MAR-2009-60	0.706	0.9397	0	lcl|A0A1K1R1L8_S1_19|A0A1K1R1L8_9FLAO_Arylsulfatase_A_OS=Cellulophaga_fucicola_OX=76595_GN=SAMN05660313_03213_PE=4_SV=1
SAMN05192545_3612	Maribacter dokdonensis MAR-2009-60	0.293	0.944	1.32e-22	lcl|A0A0L7RJP2_S1_2|A0A0L7RJP2_9HYME_Arylsulfatase_I_OS=Habropoda_laboriosa_OX=597456_GN=WH47_01733_PE=4_SV=1
SAMN05192545_2966	Maribacter dokdonensis MAR-2009-60	0.329	0.9448	3.97e-60	lcl|A0A084FYN4_S1_6|A0A084FYN4_9PEZI_Beta-apiosyl-beta-glucosidase_OS=Scedosporium_apiospermum_OX=563466_GN=SAPIO_CDS9253_PE=4_SV=1
SAMN05192545_0746	Maribacter dokdonensis MAR-2009-60	0.964	0.9485	0	lcl|A0A1H4UB75_S1_19|A0A1H4UB75_9FLAO_Arylsulfatase_A_OS=Maribacter_dokdonensis_OX=320912_GN=SAMN05192540_3740_PE=4_SV=1
SAMN05192545_2030	Maribacter dokdonensis MAR-2009-60	0.305	0.9497	3.37e-38	lcl|A0A1P8WKH3_S1_15|A0A1P8WKH3_9PLAN_Bifunctional_oligoribonuclease_and_PAP_phosphatase_NrnA_OS=Fuerstia_marisgermanicae_OX=1891926_GN=nrnA_PE=4_SV=1
SAMN05192545_0556	Maribacter dokdonensis MAR-2009-60	0.351	0.9507	2e-32	lcl|A0A1Q9EKW5_S1_6|A0A1Q9EKW5_SYMMI_Dynein_heavy_chain_7,_axonemal_OS=Symbiodinium_microadriaticum_OX=2951_GN=DNAH7_PE=4_SV=1
SAMN05192545_1998	Maribacter dokdonensis MAR-2009-60	0.512	0.9626	0	lcl|F0R5P7_S1_9|F0R5P7_BACSH_Glucosamine-6-phosphate_deaminase_OS=Bacteroides_salanitronis_(strain_DSM_18170_/_JCM_13567_/_BL78)_OX=667015_GN=Bacsa_2236_PE=3_SV=1
SAMN05192545_0213	Maribacter dokdonensis MAR-2009-60	0.291	0.9629	9.18e-49	lcl|A0A2A2W6M0_S3|A0A2A2W6M0_9PLAN_Alkyl_sulfatase_or_beta-lactamase_OS=Rhodopirellula_sp._SM50_OX=595453_GN=CKO51_24400_PE=4_SV=1
SAMN05192545_1375	Maribacter dokdonensis MAR-2009-60	0.336	0.9675	1.18e-26	lcl|A0A0L7RJP2_S1_2|A0A0L7RJP2_9HYME_Arylsulfatase_I_OS=Habropoda_laboriosa_OX=597456_GN=WH47_01733_PE=4_SV=1
SAMN05192545_2218	Maribacter dokdonensis MAR-2009-60	0.331	0.9704	4.19e-44	lcl|A0A1M4UCS0_S1_22|A0A1M4UCS0_9BACT_Galactose_mutarotase_OS=Mariniphaga_anaerophila_OX=1484053_GN=SAMN05444274_101645_PE=4_SV=1
SAMN05192545_1808	Maribacter dokdonensis MAR-2009-60	0.29	0.9853	6.32e-27	lcl|M5UM50_S1_7|M5UM50_9PLAN_Sulfatase_and_glycosyl_hydrolase_family_43_domain_protein_OS=Rhodopirellula_sallentina_SM41_OX=1263870_GN=RSSM_01498_PE=4_SV=1
SAMN05192545_0754	Maribacter dokdonensis MAR-2009-60	0.339	0.9856	3.7e-54	lcl|A0A1M4UCS0_S1_22|A0A1M4UCS0_9BACT_Galactose_mutarotase_OS=Mariniphaga_anaerophila_OX=1484053_GN=SAMN05444274_101645_PE=4_SV=1
SAMN05192545_1149	Maribacter dokdonensis MAR-2009-60	0.335	0.9902	2.46e-28	lcl|A0A1Q9EKW5_S1_6|A0A1Q9EKW5_SYMMI_Dynein_heavy_chain_7,_axonemal_OS=Symbiodinium_microadriaticum_OX=2951_GN=DNAH7_PE=4_SV=1
SAMN05192545_1378	Maribacter dokdonensis MAR-2009-60	0.33	0.9911	1.23e-31	lcl|R4Z3F0_S1_48|R4Z3F0_9ACTN_Sulfatase_(Modular_protein)_OS=Candidatus_Microthrix_parvicella_RN1_OX=1229780_GN=BN381_780008_PE=4_SV=1
SAMN05192545_0164	Maribacter dokdonensis MAR-2009-60	0.989	1	0	lcl|A0A1H4JSX5_S1_11|A0A1H4JSX5_9FLAO_Arylsulfatase_A_OS=Maribacter_dokdonensis_OX=320912_GN=SAMN05192540_0530_PE=4_SV=1
SAMN05192545_0288	Maribacter dokdonensis MAR-2009-60	0.983	1	0	lcl|A0A1H4JL23_S1_11|A0A1H4JL23_9FLAO_Arylsulfatase_A_OS=Maribacter_dokdonensis_OX=320912_GN=SAMN05192540_0408_PE=4_SV=1
SAMN05192545_0709	Maribacter dokdonensis MAR-2009-60	0.98	1	0	lcl|A0A1H4UGN7_S1_28|A0A1H4UGN7_9FLAO_Arylsulfatase_A_OS=Maribacter_dokdonensis_OX=320912_GN=SAMN05192540_3777_PE=4_SV=1
SAMN05192545_0710	Maribacter dokdonensis MAR-2009-60	0.979	1	0	lcl|A0A1H4UGU6_S1_23|A0A1H4UGU6_9FLAO_Arylsulfatase_A_OS=Maribacter_dokdonensis_OX=320912_GN=SAMN05192540_3776_PE=4_SV=1
SAMN05192545_0711	Maribacter dokdonensis MAR-2009-60	0.985	1	0	lcl|A0A1H4UG45_S1_7|A0A1H4UG45_9FLAO_Iduronate_2-sulfatase_OS=Maribacter_dokdonensis_OX=320912_GN=SAMN05192540_3775_PE=4_SV=1
SAMN05192545_0713	Maribacter dokdonensis MAR-2009-60	0.987	1	0	lcl|A0A1H4UF26_S1_11|A0A1H4UF26_9FLAO_Arylsulfatase_A_OS=Maribacter_dokdonensis_OX=320912_GN=SAMN05192540_3773_PE=4_SV=1
SAMN05192545_0715	Maribacter dokdonensis MAR-2009-60	0.995	1	0	lcl|A0A1H4UF07_S1_17|A0A1H4UF07_9FLAO_Arylsulfatase_A_OS=Maribacter_dokdonensis_OX=320912_GN=SAMN05192540_3771_PE=4_SV=1
SAMN05192545_0730	Maribacter dokdonensis MAR-2009-60	0.965	1	0	lcl|A0A1H4UD51_S1_17|A0A1H4UD51_9FLAO_Arylsulfatase_A_OS=Maribacter_dokdonensis_OX=320912_GN=SAMN05192540_3756_PE=4_SV=1
SAMN05192545_0731	Maribacter dokdonensis MAR-2009-60	0.996	1	0	lcl|A0A1H4UDI1_S1_28|A0A1H4UDI1_9FLAO_Arylsulfatase_A_OS=Maribacter_dokdonensis_OX=320912_GN=SAMN05192540_3755_PE=4_SV=1
SAMN05192545_0735	Maribacter dokdonensis MAR-2009-60	0.984	1	0	lcl|A0A1H4UCG2_S1_11|A0A1H4UCG2_9FLAO_Uncharacterized_sulfatase_OS=Maribacter_dokdonensis_OX=320912_GN=SAMN05192540_3751_PE=4_SV=1
SAMN05192545_0744	Maribacter dokdonensis MAR-2009-60	0.988	1	0	lcl|A0A1H4UBT4_S1_8|A0A1H4UBT4_9FLAO_Arylsulfatase_A_OS=Maribacter_dokdonensis_OX=320912_GN=SAMN05192540_3742_PE=4_SV=1
SAMN05192545_0745	Maribacter dokdonensis MAR-2009-60	0.988	1	0	lcl|A0A1H4UBX0_S1_15|A0A1H4UBX0_9FLAO_Arylsulfatase_A_OS=Maribacter_dokdonensis_OX=320912_GN=SAMN05192540_3741_PE=4_SV=1
SAMN05192545_0747	Maribacter dokdonensis MAR-2009-60	0.98	1	0	lcl|A0A1H4UBC0_S1_25|A0A1H4UBC0_9FLAO_Arylsulfatase_A_OS=Maribacter_dokdonensis_OX=320912_GN=SAMN05192540_3739_PE=4_SV=1
SAMN05192545_0751	Maribacter dokdonensis MAR-2009-60	0.953	1	0	lcl|A0A1H4UAU0_S1_17|A0A1H4UAU0_9FLAO_Arylsulfatase_A_OS=Maribacter_dokdonensis_OX=320912_GN=SAMN05192540_3735_PE=4_SV=1
SAMN05192545_0823	Maribacter dokdonensis MAR-2009-60	0.976	1	0	lcl|A0A1H4U387_S1_17|A0A1H4U387_9FLAO_Arylsulfatase_A_OS=Maribacter_dokdonensis_OX=320912_GN=SAMN05192540_3663_PE=4_SV=1
SAMN05192545_0900	Maribacter dokdonensis MAR-2009-60	0.946	1	0	lcl|A0A1H4TVL6_S1_20|A0A1H4TVL6_9FLAO_Arylsulfatase_OS=Maribacter_dokdonensis_OX=320912_GN=SAMN05192540_3593_PE=4_SV=1
SAMN05192545_1919	Maribacter dokdonensis MAR-2009-60	0.983	1	0	lcl|A0A1H4QHC7_S1_15|A0A1H4QHC7_9FLAO_Arylsulfatase_A_OS=Maribacter_dokdonensis_OX=320912_GN=SAMN05192540_2578_PE=4_SV=1
SAMN05192545_2976	Maribacter dokdonensis MAR-2009-60	0.972	1	0	lcl|A0A1H4MFQ0_S1_14|A0A1H4MFQ0_9FLAO_Arylsulfatase_OS=Maribacter_dokdonensis_OX=320912_GN=SAMN05192540_1627_PE=4_SV=1
SAMN05192540_2160	Maribacter dokdonensis MAR-2009-71	0.389	0.4004	8.17e-32	lcl|L7CMQ9_S1_16|L7CMQ9_RHOBT_N-acetylgalactosamine-6-sulfate_sulfatase_(GALNS)_OS=Rhodopirellula_baltica_SWK14_OX=993516_GN=RBSWK_01205_PE=4_SV=1
SAMN05192540_3738	Maribacter dokdonensis MAR-2009-71	0.266	0.4162	1.08e-34	lcl|A0A0G3EG97_S1_16|A0A0G3EG97_9BACT_Beta-galactosidase_OS=Kiritimatiella_glycovorans_OX=1307763_GN=lacZ_PE=3_SV=1
SAMN05192540_3591	Maribacter dokdonensis MAR-2009-71	0.489	0.4987	3.19e-52	lcl|W7WAA7_S1_4|W7WAA7_9BURK_Arylsulfatase_OS=Methylibium_sp._T29-B_OX=1437443_GN=atsA_PE=4_SV=1
SAMN05192540_0457	Maribacter dokdonensis MAR-2009-71	0.298	0.6201	5.04e-24	lcl|A0A150ALS4_S1_30|A0A150ALS4_9BACT_Uncharacterized_protein_OS=Flammeovirga_sp._SJP92_OX=1775430_GN=AVL50_11330_PE=4_SV=1
SAMN05192540_0111	Maribacter dokdonensis MAR-2009-71	0.408	0.6302	2.53e-45	lcl|M5UK79_S1_8|M5UK79_9PLAN_Sulfatase_atsG_OS=Rhodopirellula_sallentina_SM41_OX=1263870_GN=RSSM_02124_PE=4_SV=1
SAMN05192540_3737	Maribacter dokdonensis MAR-2009-71	0.299	0.6449	1.18e-23	lcl|D5EMJ7_S1_72|D5EMJ7_CORAD_Sulfatase_OS=Coraliomargarita_akajimensis_(strain_DSM_45221_/_IAM_15411_/_JCM_23193_/_KCTC_12865_/_04OKA010-24)_OX=583355_GN=Caka_0378_PE=4_SV=1
SAMN05192540_3913	Maribacter dokdonensis MAR-2009-71	0.278	0.6721	1.28e-35	lcl|A0A094HCQ6_S1_11|A0A094HCQ6_9PEZI_Uncharacterized_protein_OS=Pseudogymnoascus_sp._VKM_F-4519_(FW-2642)_OX=1420914_GN=V501_07753_PE=4_SV=1
SAMN05192540_2163	Maribacter dokdonensis MAR-2009-71	0.487	0.6882	1.35e-29	lcl|T0MC20_S1_5|T0MC20_CAMFR_N-acetylgalactosamine-6-sulfatase-like_protein_OS=Camelus_ferus_OX=419612_GN=CB1_000130032_PE=4_SV=1
SAMN05192540_3726	Maribacter dokdonensis MAR-2009-71	0.347	0.6954	1.5e-38	lcl|K6Y8Y2_S1_16|K6Y8Y2_9ALTE_Arylsulfatase_OS=Aliiglaciecola_lipolytica_E3_OX=1127673_GN=aslA_PE=4_SV=1
SAMN05192540_3761	Maribacter dokdonensis MAR-2009-71	0.419	0.6982	3.85e-35	lcl|A0A1Q9EKW5_S1_6|A0A1Q9EKW5_SYMMI_Dynein_heavy_chain_7,_axonemal_OS=Symbiodinium_microadriaticum_OX=2951_GN=DNAH7_PE=4_SV=1
SAMN05192540_2271	Maribacter dokdonensis MAR-2009-71	0.257	0.7108	6.41e-28	lcl|A0A094HCQ6_S1_11|A0A094HCQ6_9PEZI_Uncharacterized_protein_OS=Pseudogymnoascus_sp._VKM_F-4519_(FW-2642)_OX=1420914_GN=V501_07753_PE=4_SV=1
SAMN05192540_3705	Maribacter dokdonensis MAR-2009-71	0.373	0.727	1.34e-45	lcl|K6Y8Y2_S1_16|K6Y8Y2_9ALTE_Arylsulfatase_OS=Aliiglaciecola_lipolytica_E3_OX=1127673_GN=aslA_PE=4_SV=1
SAMN05192540_3924	Maribacter dokdonensis MAR-2009-71	0.291	0.7589	3.2e-42	lcl|M5TDQ3_S1_28|M5TDQ3_9PLAN_Alpha-L-fucosidase_and_sulfatase_domain_protein_OS=Rhodopirellula_sp._SWK7_OX=595460_GN=RRSWK_03833_PE=4_SV=1
SAMN05192540_3734	Maribacter dokdonensis MAR-2009-71	0.367	0.7775	1.1e-48	lcl|K6Y8Y2_S1_16|K6Y8Y2_9ALTE_Arylsulfatase_OS=Aliiglaciecola_lipolytica_E3_OX=1127673_GN=aslA_PE=4_SV=1
SAMN05192540_0480	Maribacter dokdonensis MAR-2009-71	0.312	0.7802	2.89e-47	lcl|A0A2A2W6M0_S3|A0A2A2W6M0_9PLAN_Alkyl_sulfatase_or_beta-lactamase_OS=Rhodopirellula_sp._SM50_OX=595453_GN=CKO51_24400_PE=4_SV=1
SAMN05192540_1129	Maribacter dokdonensis MAR-2009-71	0.41	0.7864	1.47e-62	lcl|M5UK79_S1_8|M5UK79_9PLAN_Sulfatase_atsG_OS=Rhodopirellula_sallentina_SM41_OX=1263870_GN=RSSM_02124_PE=4_SV=1
SAMN05192540_3791	Maribacter dokdonensis MAR-2009-71	0.285	0.7867	1.4e-24	lcl|M5S5W2_S1_14|M5S5W2_9PLAN_Arylsulfatase_A_OS=Rhodopirellula_europaea_SH398_OX=1263868_GN=RESH_02544_PE=4_SV=1
SAMN05192540_3749	Maribacter dokdonensis MAR-2009-71	0.272	0.8023	1.43e-34	lcl|A0A090WY32_S1_11|A0A090WY32_9FLAO_N-acetyl_glucosamine_transporter_NagP_OS=Algibacter_lectus_OX=221126_GN=JCM19274_2865_PE=4_SV=1
SAMN05192540_3914	Maribacter dokdonensis MAR-2009-71	0.437	0.8142	3.71e-34	lcl|A6DGD3_S1_16|A6DGD3_9BACT_Putative_exported_uslfatase_OS=Lentisphaera_araneosa_HTCC2155_OX=313628_GN=LNTAR_22709_PE=4_SV=1
SAMN05192540_3659	Maribacter dokdonensis MAR-2009-71	0.284	0.8203	1.04e-30	lcl|A0A1B1G270_S1_7|A0A1B1G270_9BACT_Sulfatase_family_protein_OS=Flammeovirga_sp._MY04_OX=1191459_GN=MY04_5155_PE=4_SV=1
SAMN05192540_3926	Maribacter dokdonensis MAR-2009-71	0.273	0.8269	4.26e-25	lcl|A6DFK2_S1_11|A6DFK2_9BACT_Mucin-desulfating_sulfatase_(N-acetylglucosamine-6-sulfatase)_OS=Lentisphaera_araneosa_HTCC2155_OX=313628_GN=LNTAR_17568_PE=4_SV=1
SAMN05192540_3159	Maribacter dokdonensis MAR-2009-71	0.27	0.8373	7.65e-37	lcl|A0A2A2W6M0_S3|A0A2A2W6M0_9PLAN_Alkyl_sulfatase_or_beta-lactamase_OS=Rhodopirellula_sp._SM50_OX=595453_GN=CKO51_24400_PE=4_SV=1
SAMN05192540_1982	Maribacter dokdonensis MAR-2009-71	0.437	0.8453	5.7e-73	lcl|A0A142YAE5_S1_20|A0A142YAE5_9PLAN_Arylsulfatase_OS=Pirellula_sp._SH-Sr6A_OX=1632865_GN=atsA_27_PE=4_SV=1
SAMN05192540_3785	Maribacter dokdonensis MAR-2009-71	0.356	0.8548	2.18e-52	lcl|M5RZ75_S1_19|M5RZ75_9PLAN_N-acetylgalactosamine_6-sulfate_sulfatase_(GALNS)_OS=Rhodopirellula_europaea_SH398_OX=1263868_GN=RESH_04882_PE=4_SV=1
SAMN05192540_3764	Maribacter dokdonensis MAR-2009-71	0.268	0.8805	7.17e-37	lcl|A0A090WY32_S1_11|A0A090WY32_9FLAO_N-acetyl_glucosamine_transporter_NagP_OS=Algibacter_lectus_OX=221126_GN=JCM19274_2865_PE=4_SV=1
SAMN05192540_3743	Maribacter dokdonensis MAR-2009-71	0.318	0.8856	4.27e-65	lcl|M5TDQ3_S1_28|M5TDQ3_9PLAN_Alpha-L-fucosidase_and_sulfatase_domain_protein_OS=Rhodopirellula_sp._SWK7_OX=595460_GN=RRSWK_03833_PE=4_SV=1
SAMN05192540_2275	Maribacter dokdonensis MAR-2009-71	0.356	0.9	7.06e-34	lcl|F0SK80_S1_24|F0SK80_RUBBR_Sulfatase_OS=Rubinisphaera_brasiliensis_(strain_ATCC_49424_/_DSM_5305_/_JCM_21570_/_NBRC_103401_/_IFAM_1448)_OX=756272_GN=Plabr_3240_PE=4_SV=1
SAMN05192540_2150	Maribacter dokdonensis MAR-2009-71	0.441	0.9079	5.52e-90	lcl|A0A1M4UCS0_S1_22|A0A1M4UCS0_9BACT_Galactose_mutarotase_OS=Mariniphaga_anaerophila_OX=1484053_GN=SAMN05444274_101645_PE=4_SV=1
SAMN05192540_3727	Maribacter dokdonensis MAR-2009-71	0.35	0.9091	4.02e-89	lcl|A0A0J1BK74_S1_8|A0A0J1BK74_RHOIS_Choline-sulfatase_OS=Rhodopirellula_islandica_OX=595434_GN=RISK_000708_PE=4_SV=1
SAMN05192540_3736	Maribacter dokdonensis MAR-2009-71	0.279	0.9117	2.51e-39	lcl|M5TDQ3_S1_28|M5TDQ3_9PLAN_Alpha-L-fucosidase_and_sulfatase_domain_protein_OS=Rhodopirellula_sp._SWK7_OX=595460_GN=RRSWK_03833_PE=4_SV=1
SAMN05192540_3789	Maribacter dokdonensis MAR-2009-71	0.302	0.9131	7.27e-45	lcl|A6DFK2_S1_11|A6DFK2_9BACT_Mucin-desulfating_sulfatase_(N-acetylglucosamine-6-sulfatase)_OS=Lentisphaera_araneosa_HTCC2155_OX=313628_GN=LNTAR_17568_PE=4_SV=1
SAMN05192540_3766	Maribacter dokdonensis MAR-2009-71	0.287	0.9227	9.04e-40	lcl|A0A084RSK6_S1_6|A0A084RSK6_STACH_Uncharacterized_protein_(Fragment)_OS=Stachybotrys_chartarum_IBT_40288_OX=1283842_GN=S40288_02392_PE=3_SV=1
SAMN05192540_0952	Maribacter dokdonensis MAR-2009-71	0.289	0.944	4.23e-22	lcl|A0A0L7RJP2_S1_2|A0A0L7RJP2_9HYME_Arylsulfatase_I_OS=Habropoda_laboriosa_OX=597456_GN=WH47_01733_PE=4_SV=1
SAMN05192540_1637	Maribacter dokdonensis MAR-2009-71	0.327	0.9448	1.36e-60	lcl|A0A084FYN4_S1_6|A0A084FYN4_9PEZI_Beta-apiosyl-beta-glucosidase_OS=Scedosporium_apiospermum_OX=563466_GN=SAPIO_CDS9253_PE=4_SV=1
SAMN05192540_2472	Maribacter dokdonensis MAR-2009-71	0.305	0.9497	1.21e-38	lcl|A0A1P8WKH3_S1_15|A0A1P8WKH3_9PLAN_Bifunctional_oligoribonuclease_and_PAP_phosphatase_NrnA_OS=Fuerstia_marisgermanicae_OX=1891926_GN=nrnA_PE=4_SV=1
SAMN05192540_0145	Maribacter dokdonensis MAR-2009-71	0.351	0.9507	2e-32	lcl|A0A1Q9EKW5_S1_6|A0A1Q9EKW5_SYMMI_Dynein_heavy_chain_7,_axonemal_OS=Symbiodinium_microadriaticum_OX=2951_GN=DNAH7_PE=4_SV=1
SAMN05192540_2504	Maribacter dokdonensis MAR-2009-71	0.512	0.9626	0	lcl|F0R5P7_S1_9|F0R5P7_BACSH_Glucosamine-6-phosphate_deaminase_OS=Bacteroides_salanitronis_(strain_DSM_18170_/_JCM_13567_/_BL78)_OX=667015_GN=Bacsa_2236_PE=3_SV=1
SAMN05192540_3126	Maribacter dokdonensis MAR-2009-71	0.34	0.9675	7.02e-27	lcl|A0A0L7RJP2_S1_2|A0A0L7RJP2_9HYME_Arylsulfatase_I_OS=Habropoda_laboriosa_OX=597456_GN=WH47_01733_PE=4_SV=1
SAMN05192540_2287	Maribacter dokdonensis MAR-2009-71	0.331	0.9704	4.19e-44	lcl|A0A1M4UCS0_S1_22|A0A1M4UCS0_9BACT_Galactose_mutarotase_OS=Mariniphaga_anaerophila_OX=1484053_GN=SAMN05444274_101645_PE=4_SV=1
SAMN05192540_3123	Maribacter dokdonensis MAR-2009-71	0.336	0.9778	4.61e-31	lcl|A0A1Q5HXI5_S1_48|A0A1Q5HXI5_9ACTN_Sulfatase_OS=Streptomyces_sp._CB02009_OX=1703938_GN=AMK27_36135_PE=4_SV=1
SAMN05192540_2706	Maribacter dokdonensis MAR-2009-71	0.287	0.9853	2.29e-26	lcl|M5UM50_S1_7|M5UM50_9PLAN_Sulfatase_and_glycosyl_hydrolase_family_43_domain_protein_OS=Rhodopirellula_sallentina_SM41_OX=1263870_GN=RSSM_01498_PE=4_SV=1
SAMN05192540_3732	Maribacter dokdonensis MAR-2009-71	0.339	0.9856	9.09e-55	lcl|A0A1M4UCS0_S1_22|A0A1M4UCS0_9BACT_Galactose_mutarotase_OS=Mariniphaga_anaerophila_OX=1484053_GN=SAMN05444274_101645_PE=4_SV=1
SAMN05192540_3352	Maribacter dokdonensis MAR-2009-71	0.33	0.9902	8.61e-28	lcl|A0A1Q9EKW5_S1_6|A0A1Q9EKW5_SYMMI_Dynein_heavy_chain_7,_axonemal_OS=Symbiodinium_microadriaticum_OX=2951_GN=DNAH7_PE=4_SV=1
SAMN05192540_3921	Maribacter dokdonensis MAR-2009-71	0.955	0.9977	0	lcl|A0A0D7W7T3_S1_62|A0A0D7W7T3_9FLAO_Uncharacterized_protein_OS=Tamlana_sedimentorum_OX=1435349_GN=PW52_12150_PE=4_SV=1
SAMN05192540_0408	Maribacter dokdonensis MAR-2009-71	1	1	0	lcl|A0A1H4JL23_S1_11|A0A1H4JL23_9FLAO_Arylsulfatase_A_OS=Maribacter_dokdonensis_OX=320912_GN=SAMN05192540_0408_PE=4_SV=1
SAMN05192540_0530	Maribacter dokdonensis MAR-2009-71	1	1	0	lcl|A0A1H4JSX5_S1_11|A0A1H4JSX5_9FLAO_Arylsulfatase_A_OS=Maribacter_dokdonensis_OX=320912_GN=SAMN05192540_0530_PE=4_SV=1
SAMN05192540_1627	Maribacter dokdonensis MAR-2009-71	1	1	0	lcl|A0A1H4MFQ0_S1_14|A0A1H4MFQ0_9FLAO_Arylsulfatase_OS=Maribacter_dokdonensis_OX=320912_GN=SAMN05192540_1627_PE=4_SV=1
SAMN05192540_2578	Maribacter dokdonensis MAR-2009-71	1	1	0	lcl|A0A1H4QHC7_S1_15|A0A1H4QHC7_9FLAO_Arylsulfatase_A_OS=Maribacter_dokdonensis_OX=320912_GN=SAMN05192540_2578_PE=4_SV=1
SAMN05192540_3593	Maribacter dokdonensis MAR-2009-71	1	1	0	lcl|A0A1H4TVL6_S1_20|A0A1H4TVL6_9FLAO_Arylsulfatase_OS=Maribacter_dokdonensis_OX=320912_GN=SAMN05192540_3593_PE=4_SV=1
SAMN05192540_3663	Maribacter dokdonensis MAR-2009-71	1	1	0	lcl|A0A1H4U387_S1_17|A0A1H4U387_9FLAO_Arylsulfatase_A_OS=Maribacter_dokdonensis_OX=320912_GN=SAMN05192540_3663_PE=4_SV=1
SAMN05192540_3735	Maribacter dokdonensis MAR-2009-71	1	1	0	lcl|A0A1H4UAU0_S1_17|A0A1H4UAU0_9FLAO_Arylsulfatase_A_OS=Maribacter_dokdonensis_OX=320912_GN=SAMN05192540_3735_PE=4_SV=1
SAMN05192540_3739	Maribacter dokdonensis MAR-2009-71	1	1	0	lcl|A0A1H4UBC0_S1_25|A0A1H4UBC0_9FLAO_Arylsulfatase_A_OS=Maribacter_dokdonensis_OX=320912_GN=SAMN05192540_3739_PE=4_SV=1
SAMN05192540_3740	Maribacter dokdonensis MAR-2009-71	1	1	0	lcl|A0A1H4UB75_S1_19|A0A1H4UB75_9FLAO_Arylsulfatase_A_OS=Maribacter_dokdonensis_OX=320912_GN=SAMN05192540_3740_PE=4_SV=1
SAMN05192540_3741	Maribacter dokdonensis MAR-2009-71	1	1	0	lcl|A0A1H4UBX0_S1_15|A0A1H4UBX0_9FLAO_Arylsulfatase_A_OS=Maribacter_dokdonensis_OX=320912_GN=SAMN05192540_3741_PE=4_SV=1
SAMN05192540_3742	Maribacter dokdonensis MAR-2009-71	1	1	0	lcl|A0A1H4UBT4_S1_8|A0A1H4UBT4_9FLAO_Arylsulfatase_A_OS=Maribacter_dokdonensis_OX=320912_GN=SAMN05192540_3742_PE=4_SV=1
SAMN05192540_3751	Maribacter dokdonensis MAR-2009-71	1	1	0	lcl|A0A1H4UCG2_S1_11|A0A1H4UCG2_9FLAO_Uncharacterized_sulfatase_OS=Maribacter_dokdonensis_OX=320912_GN=SAMN05192540_3751_PE=4_SV=1
SAMN05192540_3755	Maribacter dokdonensis MAR-2009-71	1	1	0	lcl|A0A1H4UDI1_S1_28|A0A1H4UDI1_9FLAO_Arylsulfatase_A_OS=Maribacter_dokdonensis_OX=320912_GN=SAMN05192540_3755_PE=4_SV=1
SAMN05192540_3756	Maribacter dokdonensis MAR-2009-71	1	1	0	lcl|A0A1H4UD51_S1_17|A0A1H4UD51_9FLAO_Arylsulfatase_A_OS=Maribacter_dokdonensis_OX=320912_GN=SAMN05192540_3756_PE=4_SV=1
SAMN05192540_3771	Maribacter dokdonensis MAR-2009-71	1	1	0	lcl|A0A1H4UF07_S1_17|A0A1H4UF07_9FLAO_Arylsulfatase_A_OS=Maribacter_dokdonensis_OX=320912_GN=SAMN05192540_3771_PE=4_SV=1
SAMN05192540_3773	Maribacter dokdonensis MAR-2009-71	1	1	0	lcl|A0A1H4UF26_S1_11|A0A1H4UF26_9FLAO_Arylsulfatase_A_OS=Maribacter_dokdonensis_OX=320912_GN=SAMN05192540_3773_PE=4_SV=1
SAMN05192540_3775	Maribacter dokdonensis MAR-2009-71	1	1	0	lcl|A0A1H4UG45_S1_7|A0A1H4UG45_9FLAO_Iduronate_2-sulfatase_OS=Maribacter_dokdonensis_OX=320912_GN=SAMN05192540_3775_PE=4_SV=1
SAMN05192540_3776	Maribacter dokdonensis MAR-2009-71	1	1	0	lcl|A0A1H4UGU6_S1_23|A0A1H4UGU6_9FLAO_Arylsulfatase_A_OS=Maribacter_dokdonensis_OX=320912_GN=SAMN05192540_3776_PE=4_SV=1
SAMN05192540_3777	Maribacter dokdonensis MAR-2009-71	1	1	0	lcl|A0A1H4UGN7_S1_28|A0A1H4UGN7_9FLAO_Arylsulfatase_A_OS=Maribacter_dokdonensis_OX=320912_GN=SAMN05192540_3777_PE=4_SV=1
SAMN05192540_3912	Maribacter dokdonensis MAR-2009-71	1	1	0	lcl|A0A1H4UW67_S1_15|A0A1H4UW67_9FLAO_Arylsulfatase_A_OS=Maribacter_dokdonensis_OX=320912_GN=SAMN05192540_3912_PE=4_SV=1
SAMN05192540_3915	Maribacter dokdonensis MAR-2009-71	1	1	0	lcl|A0A1H4UUT8_S1_24|A0A1H4UUT8_9FLAO_Arylsulfatase_A_OS=Maribacter_dokdonensis_OX=320912_GN=SAMN05192540_3915_PE=4_SV=1
SAMN05192540_3917	Maribacter dokdonensis MAR-2009-71	1	1	0	lcl|A0A1H4UVV9_S1_15|A0A1H4UVV9_9FLAO_Arylsulfatase_A_OS=Maribacter_dokdonensis_OX=320912_GN=SAMN05192540_3917_PE=4_SV=1
SAMN05192540_3918	Maribacter dokdonensis MAR-2009-71	1	1	0	lcl|A0A1H4UWS1_S1_14|A0A1H4UWS1_9FLAO_Arylsulfatase_A_OS=Maribacter_dokdonensis_OX=320912_GN=SAMN05192540_3918_PE=4_SV=1
SAMN05192540_3920	Maribacter dokdonensis MAR-2009-71	1	1	0	lcl|A0A1H4UVC7_S1_17|A0A1H4UVC7_9FLAO_Arylsulfatase_OS=Maribacter_dokdonensis_OX=320912_GN=SAMN05192540_3920_PE=4_SV=1
SAMN05192540_3922	Maribacter dokdonensis MAR-2009-71	1	1	0	lcl|A0A1H4UVI3_S1_11|A0A1H4UVI3_9FLAO_Arylsulfatase_A_OS=Maribacter_dokdonensis_OX=320912_GN=SAMN05192540_3922_PE=4_SV=1
SAMN05192540_3925	Maribacter dokdonensis MAR-2009-71	1	1	0	lcl|A0A1H4UVK0_S1_28|A0A1H4UVK0_9FLAO_Arylsulfatase_A_OS=Maribacter_dokdonensis_OX=320912_GN=SAMN05192540_3925_PE=4_SV=1
SAMN05192540_3927	Maribacter dokdonensis MAR-2009-71	1	1	0	lcl|A0A1H4UXM6_S1_11|A0A1H4UXM6_9FLAO_Arylsulfatase_A_OS=Maribacter_dokdonensis_OX=320912_GN=SAMN05192540_3927_PE=4_SV=1
P177_RS12820	Maribacter forsetii DSM 18668	0.259	0.4167	7.3e-24	lcl|A0A0G3EG97_S1_16|A0A0G3EG97_9BACT_Beta-galactosidase_OS=Kiritimatiella_glycovorans_OX=1307763_GN=lacZ_PE=3_SV=1
P177_RS05440	Maribacter forsetii DSM 18668	0.365	0.4632	1.16e-30	lcl|F2B0A5_S1_16|F2B0A5_RHOBT_N-acetyl-galactosamine-6-sulfatase_(GALNS)_OS=Rhodopirellula_baltica_WH47_OX=991778_GN=RBWH47_00793_PE=4_SV=1
P177_RS12815	Maribacter forsetii DSM 18668	0.495	0.5151	5.21e-53	lcl|W7WAA7_S1_4|W7WAA7_9BURK_Arylsulfatase_OS=Methylibium_sp._T29-B_OX=1437443_GN=atsA_PE=4_SV=1
P177_RS14330	Maribacter forsetii DSM 18668	0.412	0.6302	2.04e-47	lcl|M5UK79_S1_8|M5UK79_9PLAN_Sulfatase_atsG_OS=Rhodopirellula_sallentina_SM41_OX=1263870_GN=RSSM_02124_PE=4_SV=1
P177_RS13580	Maribacter forsetii DSM 18668	0.41	0.6982	7.75e-33	lcl|A0A1Q9EKW5_S1_6|A0A1Q9EKW5_SYMMI_Dynein_heavy_chain_7,_axonemal_OS=Symbiodinium_microadriaticum_OX=2951_GN=DNAH7_PE=4_SV=1
P177_RS06055	Maribacter forsetii DSM 18668	0.266	0.7039	1.17e-27	lcl|A0A094HCQ6_S1_11|A0A094HCQ6_9PEZI_Uncharacterized_protein_OS=Pseudogymnoascus_sp._VKM_F-4519_(FW-2642)_OX=1420914_GN=V501_07753_PE=4_SV=1
P177_RS05555	Maribacter forsetii DSM 18668	0.496	0.7134	3.02e-32	lcl|T0MC20_S1_5|T0MC20_CAMFR_N-acetylgalactosamine-6-sulfatase-like_protein_OS=Camelus_ferus_OX=419612_GN=CB1_000130032_PE=4_SV=1
P177_RS13725	Maribacter forsetii DSM 18668	0.296	0.79	9.36e-25	lcl|M5S5W2_S1_14|M5S5W2_9PLAN_Arylsulfatase_A_OS=Rhodopirellula_europaea_SH398_OX=1263868_GN=RESH_02544_PE=4_SV=1
P177_RS13645	Maribacter forsetii DSM 18668	0.737	0.8105	0	lcl|A0A1H4UG45_S1_7|A0A1H4UG45_9FLAO_Iduronate_2-sulfatase_OS=Maribacter_dokdonensis_OX=320912_GN=SAMN05192540_3775_PE=4_SV=1
P177_RS16185	Maribacter forsetii DSM 18668	0.318	0.8239	4.17e-48	lcl|A0A2A2W6M0_S3|A0A2A2W6M0_9PLAN_Alkyl_sulfatase_or_beta-lactamase_OS=Rhodopirellula_sp._SM50_OX=595453_GN=CKO51_24400_PE=4_SV=1
P177_RS13305	Maribacter forsetii DSM 18668	0.275	0.8307	1.78e-28	lcl|A0A1S1YSU0_S1_7|A0A1S1YSU0_9BACT_Uncharacterized_protein_OS=Flammeovirga_pacifica_OX=915059_GN=NH26_20950_PE=4_SV=1
P177_RS10490	Maribacter forsetii DSM 18668	0.275	0.8373	4.65e-39	lcl|A0A2A2W6M0_S3|A0A2A2W6M0_9PLAN_Alkyl_sulfatase_or_beta-lactamase_OS=Rhodopirellula_sp._SM50_OX=595453_GN=CKO51_24400_PE=4_SV=1
P177_RS14335	Maribacter forsetii DSM 18668	0.226	0.853	6.78e-31	lcl|A0A1P8WEJ5_S1_26|A0A1P8WEJ5_9PLAN_Arylsulfatase_OS=Fuerstia_marisgermanicae_OX=1891926_GN=atsA_11_PE=4_SV=1
P177_RS00720	Maribacter forsetii DSM 18668	0.412	0.8581	1.29e-61	lcl|M5UK79_S1_8|M5UK79_9PLAN_Sulfatase_atsG_OS=Rhodopirellula_sallentina_SM41_OX=1263870_GN=RSSM_02124_PE=4_SV=1
[truncated: 1,189 more rows]

## Sheet: E | SignalPeptides
locus_tag	CAZyme	Prediction	SP (Sec/SPI)	LIPO (Sec/SPII)	TAT (Tat/SPI)	CS Position
[truncated: 13 more rows]
