# Supplementary material for: CAZymes in Maribacter dokdonensis 62–1 From the Patagonian Shelf: Genomics and Physiology Compared to Related Flavobacteria and a Co-occurring Alteromonas Strain
Source: Front Microbiol. 2021 Apr 12;12:628055. doi: 10.3389/fmicb.2021.628055 (PMC8072126; doi:10.3389/fmicb.2021.628055)
Supplement: Supplementary Table 3 — Pangenome overview. Core, accessory and unique genes in Maribacter dokdonensis 62-1 and related strains. [file Data_Sheet_3.xlsx]

## Sheet: core
Orthogroup	Product	KEGG no.	KEGG annotation	KEGG pathway	KEGG class	locus_tags
OG0000000	TonB-dependent receptor	NA	NA	NA	NA	AB657_RS01315	AB657_RS01465	AB657_RS03645	AB657_RS04895	AB657_RS05100	AB657_RS09105	AB657_RS10965	AB657_RS11895	AB657_RS16805	D9O36_02705	D9O36_02990	D9O36_05190	D9O36_06725	D9O36_10340	D9O36_10940	D9O36_10975	D9O36_11425	D9O36_11465	D9O36_11755	D9O36_13840	D9O36_14130	D9O36_16210	D9O36_16220	D9O36_16435	D9O36_16750	D9O36_17460	D9O36_17530	D9O36_18465	D9O36_20460	DCS95_RS04470	DCS95_RS04620	DCS95_RS17740	DFQ03_2888	EHW67_01035	EHW67_02235	EHW67_03190	EHW67_03710	EHW67_03825	EHW67_07470	EHW67_07475	EHW67_07540	EHW67_08610	EHW67_08805	EHW67_14060
OG0000001	VCBS repeat-containing protein	NA	NA	NA	NA	AB657_RS06895	AB657_RS09115	D9O36_00420	D9O36_03735	D9O36_05030	D9O36_05175	D9O36_05180	D9O36_06805	D9O36_06815	D9O36_09475	D9O36_10350	D9O36_13565	D9O36_14080	DCS95_RS04480	DCS95_RS04625	DCS95_RS07550	DCS95_RS16470	DCS95_RS17405	DFQ03_0560	DFQ03_0796	DFQ03_2684	DFQ03_2886	EHW67_03180	EHW67_05655	EHW67_08795	EHW67_08855	EHW67_09585	EHW67_11180	EHW67_18715	EHW67_19535	EZV76_00470	EZV76_04645	EZV76_08130	FG20_RS00615	FG20_RS00750	FG20_RS01815	FG20_RS03160	FG20_RS03305	FG20_RS03375	FG20_RS05920	FG20_RS07255	FG20_RS09215	FG20_RS12390	FG20_RS12395
OG0000008	response regulator transcription factor	NA	NA	NA	NA	AB657_RS03975	AB657_RS08650	AB657_RS11665	D9O36_09205	D9O36_14685	D9O36_19350	DCS95_RS09320	DCS95_RS14615	DCS95_RS14740	DFQ03_0249	EHW67_18250	EZV76_01220	FG20_RS06540	FG20_RS11025	FG20_RS15195	I600_1440	I600_2339	JM81_2319	JM81_2354	JM81_3201	MAR621_00549	MAR621_00584	MAR621_02256	MAR621_02287	P177_RS00440	P177_RS00575	P177_RS04705	P177_RS13545	P178_RS0107055	P178_RS0107245	SAMN04488007_0697	SAMN04488009_2657	SAMN04488009_2733	SAMN04488009_2773	SAMN04488010_0669	SAMN04488513_102109	SAMN04488513_102525	SAMN04488513_10921	SAMN05192540_1082	SAMN05192540_1994	SAMN05192545_2557	SAMN05192545_2586	SAMN05192545_3479	SAMN05421636_102354
OG0000014	cold shock domain-containing protein	K03704	cspA; cold shock protein (beta-ribbon, CspA family)	Transcription factors [BR:ko03000]	Transcription	AB657_RS02060	AB657_RS08115	D9O36_09895	D9O36_20715	DCS95_RS01300	DCS95_RS10525	DFQ03_1421	DFQ03_1718	DFQ03_1813	EHW67_11080	EHW67_12870	EHW67_17490	EZV76_06570	FG20_RS04625	FG20_RS20625	I600_1239	I600_297	JM81_0472	JM81_0549	JM81_3441	MAR621_01585	MAR621_02580	P177_RS05755	P177_RS10095	P177_RS10995	P178_RS0100265	P178_RS0115325	P178_RS0115950	SAMN04488007_1863	SAMN04488007_2315	SAMN04488007_2472	SAMN04488009_1250	SAMN04488009_1856	SAMN04488009_1954	SAMN04488010_1893	SAMN04488010_2120	SAMN04488010_2233	SAMN04488513_102297	SAMN04488513_103160	SAMN05192540_2206	SAMN05192540_3091	SAMN05192545_1410	SAMN05192545_2296	SAMN05421636_10324
OG0000015	SusC/RagA family TonB-linked outer membrane protein	NA	NA	NA	NA	AB657_RS12765	D9O36_04600	D9O36_08215	D9O36_18525	DCS95_RS09230	DCS95_RS15225	DFQ03_0373	DFQ03_1129	EHW67_02260	EHW67_08165	EHW67_08210	EHW67_09055	EHW67_18705	EZV76_01375	EZV76_08140	EZV76_12975	FG20_RS05910	FG20_RS14915	FG20_RS15835	I600_1457	I600_2223	JM81_2450	MAR621_02271	MAR621_04055	P177_RS01085	P177_RS04630	P177_RS08940	P178_RS0102630	P178_RS0106475	SAMN04488007_0819	SAMN04488009_0308	SAMN04488010_0810	SAMN04488010_1560	SAMN04488513_101291	SAMN04488513_103128	SAMN04488513_107153	SAMN04488513_10867	SAMN04488513_11417	SAMN05192540_1196	SAMN05192540_1977	SAMN05192545_2574	SAMN05192545_3359	SAMN05421636_101484	SAMN05421636_102377
OG0000018	HD domain-containing protein	NA	NA	NA	NA	AB657_RS14980	D9O36_03765	DCS95_RS02955	DCS95_RS12785	DCS95_RS14600	DFQ03_0241	DFQ03_2021	DFQ03_3020	EHW67_04390	EZV76_04610	FG20_RS13380	I600_2343	I600_2713	I600_657	JM81_0759	JM81_1952	JM81_2314	MAR621_00588	MAR621_00994	MAR621_02086	P177_RS00425	P177_RS12030	P177_RS17800	P178_RS0107270	P178_RS0109080	P178_RS0116945	SAMN04488007_0346	SAMN04488007_0692	SAMN04488007_2680	SAMN04488009_1644	SAMN04488009_2363	SAMN04488009_2728	SAMN04488010_0299	SAMN04488010_0664	SAMN04488010_2434	SAMN04488513_101905	SAMN05192540_0730	SAMN05192540_1078	SAMN05192540_3440	SAMN05192545_1060	SAMN05192545_3483	SAMN05192545_3832	SAMN05421636_104397	SAMN05421636_105127
OG0000019	hypothetical protein	NA	NA	NA	NA	AB657_RS00005	AB657_RS00020	AB657_RS17555	D9O36_17730	D9O36_17740	DCS95_RS06780	DCS95_RS06790	DFQ03_3580	EHW67_15485	EHW67_15500	EZV76_10000	FG20_RS10780	I600_3840	JM81_1441	JM81_2723	MAR621_02886	MAR621_03821	MAR621_04072	MAR621_04145	MAR621_04149	P177_RS02440	P177_RS15190	P177_RS15200	P178_RS0105115	P178_RS0120205	P178_RS0120215	SAMN04488007_1165	SAMN04488007_3820	SAMN04488007_3822	SAMN04488007_3978	SAMN04488009_0240	SAMN04488009_0248	SAMN04488009_0250	SAMN04488009_0549	SAMN04488009_0554	SAMN04488009_3371	SAMN04488010_3647	SAMN04488010_3792	SAMN04488010_3794	SAMN04488010_3795	SAMN04488513_105153	SAMN05192540_0285	SAMN05192540_0287	SAMN05192545_0411
OG0000025	Lrp/AsnC family transcriptional regulator	K03719	lrp; Lrp/AsnC family transcriptional regulator, leucine-responsive regulatory protein	Transcription factors [BR:ko03000]	Transcription	AB657_RS05060	AB657_RS05630	D9O36_01090	D9O36_09665	DCS95_RS08610	DCS95_RS18630	DFQ03_2903	EHW67_16720	EHW67_16855	EZV76_12390	FG20_RS02010	FG20_RS05140	I600_1583	I600_32	I600_3581	JM81_0202	MAR621_00086	MAR621_00370	MAR621_03850	P177_RS08330	P178_RS0102375	P178_RS0103335	P178_RS0113400	SAMN04488007_1572	SAMN04488007_3562	SAMN04488009_2930	SAMN04488010_1425	SAMN04488010_1630	SAMN04488010_3114	SAMN04488513_11550	SAMN05192540_1848	SAMN05192540_2726	SAMN05192540_2823	SAMN05192545_1682	SAMN05192545_1788	SAMN05192545_2705	SAMN05421636_105346	SAMN05421766_103482	SAMN05421766_10354	SAMN05421797_1011220	SAMN05421797_1011421	SAMN05421797_10941	YQ22_11575	YQ22_15730
OG0000027	hypothetical protein	NA	NA	NA	NA	AB657_RS00530	D9O36_18800	D9O36_20900	D9O36_20995	D9O36_21200	DCS95_RS06220	DCS95_RS20105	DCS95_RS20145	DFQ03_2590	EHW67_19915	EHW67_19920	EZV76_09510	EZV76_16815	FG20_RS10280	I600_3405	JM81_1325	MAR621_02775	MAR621_03397	MAR621_04120	MAR621_04148	MAR621_04153	P177_RS14650	P178_RS0119650	SAMN04488007_3185	SAMN04488007_4006	SAMN04488007_4022	SAMN04488009_0246	SAMN04488009_1281	SAMN04488009_3643	SAMN04488010_3649	SAMN04488010_3650	SAMN04488010_3913	SAMN04488513_105254	SAMN04488513_110110	SAMN05192540_0174	SAMN05192545_0527	SAMN05421636_10874	SAMN05421636_10875	SAMN05421766_105236	SAMN05421766_106203	SAMN05421766_1221	SAMN05421797_105224	SAMN05421797_11185	SAMN05421797_1211
OG0000032	SusD/RagB family nutrient-binding outer membrane lipoprotein	NA	NA	NA	NA	AB657_RS12770	D9O36_04595	D9O36_08220	DCS95_RS09235	DCS95_RS15220	DFQ03_0372	DFQ03_1130	EHW67_00930	EHW67_06070	EHW67_08215	EZV76_01195	EZV76_01370	FG20_RS14920	FG20_RS15840	FG20_RS19175	I600_1456	I600_2224	JM81_2449	MAR621_02272	MAR621_04056	P177_RS01080	P177_RS04635	P178_RS0102625	P178_RS0106480	SAMN04488007_0818	SAMN04488009_0307	SAMN04488010_0809	SAMN04488010_1561	SAMN04488513_101292	SAMN05192540_1195	SAMN05192540_1978	SAMN05192545_2573	SAMN05192545_3360	SAMN05421636_101483	SAMN05421636_102378	SAMN05421766_101237	SAMN05421766_101407	SAMN05421797_1011327	SAMN05421797_101488	SAMN05421797_102149	YQ22_08450	YQ22_12235	ZOBELLIA_1564	ZOBELLIA_1760
OG0000036	DNA starvation/stationary phase protection protein	K04047	dps; starvation-inducible DNA-binding protein	Chromosome and associated proteins [BR:ko03036]	Replication and repair	AB657_RS01485	AB657_RS02210	AB657_RS15945	D9O36_09620	DCS95_RS03185	DCS95_RS14570	DFQ03_0234	DFQ03_2071	EHW67_19340	EZV76_00995	EZV76_07120	FG20_RS01965	I600_2350	I600_709	JM81_0933	JM81_2308	MAR621_00595	MAR621_03306	P177_RS00395	P177_RS12275	P177_RS13045	P178_RS0107305	P178_RS0118090	SAMN04488007_0683	SAMN04488007_2886	SAMN04488009_1473	SAMN04488009_2722	SAMN04488010_0657	SAMN04488010_2654	SAMN04488513_102495	SAMN05192540_1071	SAMN05192540_3487	SAMN05192545_1010	SAMN05192545_3490	SAMN05421636_103328	SAMN05421766_10346	SAMN05421797_101359	SAMN05421797_10211	SAMN05421797_10858	YQ22_00610	YQ22_07720	ZOBELLIA_130	ZOBELLIA_4427
OG0000037	cardiolipin synthase	K06131	clsA_B; cardiolipin synthase A/B	Glycerophospholipid metabolism [PATH:ko00564]	Lipid metabolism	AB657_RS15915	AB657_RS15975	D9O36_18180	DCS95_RS04025	DCS95_RS14510	DFQ03_0223	DFQ03_2259	EHW67_18390	EHW67_19825	EZV76_13195	FG20_RS02310	I600_2362	I600_3262	JM81_0977	JM81_2296	MAR621_00607	MAR621_01426	P177_RS00335	P177_RS13200	P178_RS0107365	P178_RS0118320	SAMN04488007_0672	SAMN04488007_2935	SAMN04488009_1438	SAMN04488009_2710	SAMN04488010_0645	SAMN04488010_2699	SAMN04488513_102434	SAMN04488513_10457	SAMN05192540_1059	SAMN05192540_3658	SAMN05192545_0827	SAMN05192545_3502	SAMN05421636_105107	SAMN05421636_106265	SAMN05421766_102573	SAMN05421766_103101	SAMN05421797_101349	SAMN05421797_10812	YQ22_01470	YQ22_07660	ZOBELLIA_3842	ZOBELLIA_75
OG0000039	hypothetical protein	NA	NA	NA	NA	AB657_RS03555	AB657_RS15375	D9O36_12925	D9O36_16455	DCS95_RS12325	DCS95_RS17960	DFQ03_0772	DFQ03_3486	EHW67_03680	EHW67_04190	EHW67_07435	EZV76_05040	EZV76_07780	FG20_RS12895	FG20_RS15365	I600_2807	I600_445	JM81_1793	MAR621_00902	MAR621_01737	MAR621_03216	P177_RS10975	P177_RS17300	P178_RS0109565	P178_RS0110705	SAMN04488007_0047	SAMN04488007_0238	SAMN04488009_2207	SAMN04488010_0206	SAMN04488513_101997	SAMN05192540_0637	SAMN05192540_3232	SAMN05192545_0054	SAMN05192545_1272	SAMN05421636_102247	SAMN05421636_103390	SAMN05421766_101807	SAMN05421797_101780	SAMN05421797_10455	YQ22_05565	YQ22_18115	ZOBELLIA_1168
OG0000043	ribosome-associated translation inhibitor RaiA	NA	NA	NA	NA	AB657_RS03540	D9O36_06900	DCS95_RS01980	DCS95_RS04210	DFQ03_1303	DFQ03_1823	DFQ03_2333	EHW67_01300	EHW67_17890	EZV76_11175	FG20_RS12475	I600_3237	I600_455	JM81_0559	JM81_1026	MAR621_01400	MAR621_01745	P177_RS11035	P177_RS13390	P178_RS0115995	P178_RS0118465	SAMN04488007_1752	SAMN04488007_2480	SAMN04488007_2972	SAMN04488009_1390	SAMN04488009_1846	SAMN04488010_1750	SAMN04488010_2242	SAMN04488010_2726	SAMN04488513_10434	SAMN05192540_3240	SAMN05192540_3677	SAMN05192545_0809	SAMN05192545_1263	SAMN05421636_104299	SAMN05421766_101912	SAMN05421797_102253	SAMN05421797_11062	YQ22_01590	YQ22_18160	ZOBELLIA_1075
OG0000048	MBL fold metallo-hydrolase	NA	NA	NA	NA	AB657_RS01985	D9O36_07790	DCS95_RS03780	DCS95_RS09145	DFQ03_1114	DFQ03_1314	DFQ03_2201	EHW67_13620	EZV76_01330	FG20_RS19655	I600_1476	I600_3303	JM81_0919	JM81_3181	MAR621_01464	MAR621_02250	P177_RS04540	P178_RS0102690	P178_RS0118030	SAMN04488007_1532	SAMN04488007_1763	SAMN04488007_2873	SAMN04488009_1024	SAMN04488009_1484	SAMN04488010_1549	SAMN04488010_1761	SAMN04488010_2639	SAMN04488513_10948	SAMN05192540_1960	SAMN05192540_3619	SAMN05192545_0867	SAMN05192545_2592	SAMN05421636_105250	SAMN05421766_104386	SAMN05421797_1011313	SAMN05421797_10876	YQ22_01265	YQ22_12125	ZOBELLIA_2597
OG0000050	hypothetical protein	NA	NA	NA	NA	AB657_RS08060	AB657_RS15750	D9O36_12685	D9O36_16450	DCS95_RS10600	DFQ03_1436	EHW67_02470	EHW67_12020	EZV76_06645	EZV76_15595	FG20_RS15370	FG20_RS20690	I600_1224	I600_1879	JM81_2776	JM81_3456	MAR621_00768	MAR621_02565	P177_RS05825	P178_RS0100340	P178_RS22865	SAMN04488007_1877	SAMN04488009_0607	SAMN04488009_1265	SAMN04488010_1908	SAMN04488513_103176	SAMN04488513_10716	SAMN05192540_1516	SAMN05192540_2221	SAMN05192545_2281	SAMN05192545_3039	SAMN05421636_102442	SAMN05421766_104621	SAMN05421766_10629	SAMN05421766_11133	SAMN05421797_1011588	YQ22_13325	ZOBELLIA_2847
OG0000051	hypothetical protein	NA	NA	NA	NA	AB657_RS08555	AB657_RS12535	D9O36_03195	DCS95_RS09915	DCS95_RS15455	DFQ03_0424	DFQ03_1225	EHW67_10945	EZV76_06095	FG20_RS20205	I600_1355	I600_2172	JM81_2493	JM81_3298	MAR621_01851	MAR621_04007	P177_RS01330	P177_RS05130	P178_RS0102235	P178_RS0106235	SAMN04488007_0869	SAMN04488007_1600	SAMN04488009_0352	SAMN04488009_1100	SAMN04488010_0858	SAMN04488010_1659	SAMN04488513_10341	SAMN05192540_1246	SAMN05192540_2103	SAMN05192545_2450	SAMN05192545_3309	SAMN05421636_105388	SAMN05421766_104522	SAMN05421797_1011446	SAMN05421797_101537	YQ22_08695	YQ22_12680	ZOBELLIA_2747
OG0000052	sugar porter family MFS transporter	K08143	SLC2A5, GLUT5; MFS transporter, SP family, solute carrier family 2 (facilitated glucose/fructose transporter), member 5	Transporters [BR:ko02000]	Membrane transport	AB657_RS13760	D9O36_11580	D9O36_14170	DCS95_RS04825	DCS95_RS14120	DFQ03_1284	DFQ03_3285	EHW67_00435	EHW67_06360	EZV76_11185	FG20_RS08490	I600_2443	I600_3114	JM81_2219	MAR621_00179	MAR621_01344	P177_RS13745	P177_RS19180	P178_RS0104185	P178_RS0107680	P178_RS0118810	SAMN04488007_0611	SAMN04488009_2621	SAMN04488010_0574	SAMN04488010_2796	SAMN04488513_102645	SAMN04488513_10483	SAMN05192540_0996	SAMN05192540_3795	SAMN05192545_0692	SAMN05192545_3568	SAMN05421636_103445	SAMN05421636_11097	SAMN05421766_102238	SAMN05421797_101299	YQ22_02180	YQ22_07345	ZOBELLIA_3458
OG0000053	hypothetical protein	NA	NA	NA	NA	AB657_RS15485	D9O36_12825	DCS95_RS12210	DCS95_RS12215	DFQ03_3457	DFQ03_3458	EHW67_04085	EHW67_04090	EZV76_05170	FG20_RS12795	I600_2828	I600_2829	JM81_1767	JM81_1768	MAR621_00880	MAR621_00881	P177_RS17185	P177_RS17190	P178_RS0109695	P178_RS0109700	SAMN04488007_0215	SAMN04488007_0216	SAMN04488009_2181	SAMN04488009_2182	SAMN04488010_0180	SAMN04488010_0181	SAMN04488513_1011021	SAMN05192540_0614	SAMN05192540_0615	SAMN05192545_0076	SAMN05192545_0077	SAMN05421636_102154	SAMN05421766_101830	SAMN05421797_10479	SAMN05421797_10480	YQ22_05455	YQ22_05460	ZOBELLIA_1144
OG0000056	arylsulfatase	NA	NA	NA	NA	AB657_RS05080	D9O36_00380	D9O36_06820	D9O36_14215	D9O36_17540	DCS95_RS03630	DFQ03_2162	EHW67_03810	EHW67_03815	EHW67_08555	EHW67_19505	EZV76_10265	FG20_RS01060	FG20_RS08360	FG20_RS12400	FG20_RS17880	I600_3336	JM81_0898	MAR621_03175	P177_RS12825	P178_RS0117765	SAMN04488007_2828	SAMN04488009_1506	SAMN04488010_2593	SAMN04488513_102517	SAMN04488513_102727	SAMN04488513_102729	SAMN05192540_3593	SAMN05192545_0900	SAMN05421636_102183	SAMN05421766_10417	SAMN05421766_1116	SAMN05421797_108110	YQ22_01120	ZOBELLIA_1025	ZOBELLIA_2194	ZOBELLIA_3513
OG0000058	hypothetical protein	NA	NA	NA	NA	AB657_RS17620	D9O36_13770	DCS95_RS17630	DFQ03_2729	EHW67_07605	EHW67_07610	EZV76_13635	FG20_RS07025	I600_2927	I600_896	JM81_0048	JM81_3346	MAR621_02583	MAR621_03112	P177_RS07565	P177_RS08210	P178_RS0112280	P178_RS0113210	SAMN04488007_3329	SAMN04488009_1150	SAMN04488009_3066	SAMN04488009_3077	SAMN04488010_2962	SAMN04488513_101724	SAMN04488513_101725	SAMN04488513_104130	SAMN04488513_104135	SAMN05192540_2556	SAMN05192545_1941	SAMN05192545_2906	SAMN05421636_107172	SAMN05421766_102502	SAMN05421766_102506	SAMN05421797_103146	YQ22_14970	ZOBELLIA_3770	ZOBELLIA_3774
OG0000062	SDR family oxidoreductase	NA	NA	NA	NA	AB657_RS01800	D9O36_05195	D9O36_19090	DCS95_RS10215	DCS95_RS10230	DFQ03_1276	EHW67_00960	EZV76_03065	FG20_RS00165	FG20_RS03145	FG20_RS08950	FG20_RS09070	I600_1300	I600_1303	JM81_3386	MAR621_01908	P177_RS05410	P177_RS05425	P178_RS0101960	P178_RS0101980	SAMN04488007_1651	SAMN04488009_1194	SAMN04488010_1711	SAMN04488010_1715	SAMN04488513_102270	SAMN05192540_2156	SAMN05192545_2396	SAMN05192545_2399	SAMN05421636_104161	SAMN05421766_103263	SAMN05421766_11016	SAMN05421797_1011498	YQ22_12930	YQ22_12945	ZOBELLIA_3124	ZOBELLIA_4700
OG0000063	response regulator transcription factor	NA	NA	NA	NA	AB657_RS02880	D9O36_09510	D9O36_09520	D9O36_11240	DCS95_RS02730	DFQ03_1365	DFQ03_1976	EHW67_13320	EHW67_16715	EHW67_16735	EHW67_17090	EZV76_08985	FG20_RS01850	FG20_RS01860	FG20_RS02565	I600_611	JM81_0708	MAR621_02039	P177_RS11800	P178_RS0116720	SAMN04488007_1813	SAMN04488009_1696	SAMN04488010_2389	SAMN04488513_102388	SAMN04488513_102514	SAMN05192540_3394	SAMN05192545_1106	SAMN05421636_106127	SAMN05421636_106128	SAMN05421636_106310	SAMN05421766_103150	SAMN05421766_10325	SAMN05421797_102103	YQ22_00145	ZOBELLIA_153	ZOBELLIA_28
OG0000065	cadmium-translocating P-type ATPase	K01534	zntA; Cd2+/Zn2+-exporting ATPase	Energy metabolism	Metabolism	AB657_RS03585	D9O36_09190	DCS95_RS07380	DCS95_RS17885	DCS95_RS18550	DFQ03_0753	DFQ03_2877	EHW67_03435	EZV76_07515	EZV76_11080	EZV76_16095	FG20_RS11040	I600_3556	JM81_0176	MAR621_00109	MAR621_01308	P177_RS08245	P177_RS10915	P178_RS0111015	P178_RS0113285	SAMN04488007_0068	SAMN04488007_3538	SAMN04488009_2956	SAMN04488010_3091	SAMN04488513_103349	SAMN05192540_2019	SAMN05192540_2703	SAMN05192545_1811	SAMN05192545_2535	SAMN05421636_105271	SAMN05421766_10586	SAMN05421797_101912	SAMN05421797_10925	SAMN05421797_11042	YQ22_15650	ZOBELLIA_780
OG0000066	CAP domain-containing protein	NA	NA	NA	NA	AB657_RS07950	AB657_RS14050	D9O36_06130	D9O36_20150	DCS95_RS13830	DFQ03_3230	EHW67_05330	EZV76_03635	FG20_RS14445	I600_2502	JM81_2163	JM81_3473	JM81_3474	MAR621_00237	P177_RS05920	P177_RS18885	P178_RS0107980	SAMN04488007_0554	SAMN04488009_1279	SAMN04488009_2566	SAMN04488009_3369	SAMN04488010_0515	SAMN04488010_1927	SAMN04488513_101216	SAMN04488513_10756	SAMN05192540_0937	SAMN05192540_2240	SAMN05192545_2262	SAMN05192545_3627	SAMN05421636_101404	SAMN05421766_101488	SAMN05421766_1089	SAMN05421797_101247	YQ22_07055	ZOBELLIA_1476	ZOBELLIA_2021
OG0000070	fumarylacetoacetate hydrolase family protein	K01557	FAHD1; acylpyruvate hydrolase	Tyrosine metabolism [PATH:ko00350]	Amino acid metabolism	AB657_RS00670	D9O36_19450	DCS95_RS02520	DCS95_RS06075	DFQ03_1934	DFQ03_2558	EHW67_20040	EZV76_14275	FG20_RS10100	I600_3435	I600_568	JM81_1291	MAR621_01997	MAR621_03426	P177_RS11585	P177_RS14495	P178_RS0116515	P178_RS0119485	SAMN04488007_2592	SAMN04488007_3152	SAMN04488009_3677	SAMN04488010_2349	SAMN04488010_3683	SAMN04488513_11079	SAMN05192540_0145	SAMN05192540_3352	SAMN05192545_0556	SAMN05192545_1149	SAMN05421636_105315	SAMN05421766_106168	SAMN05421797_102148	SAMN05421797_105193	YQ22_03005	YQ22_18695	ZOBELLIA_598
OG0000081	xanthine dehydrogenase family protein molybdopterin-binding subunit	K07303	iorB; isoquinoline 1-oxidoreductase subunit beta	Energy metabolism	Metabolism	AB657_RS17045	D9O36_13085	DCS95_RS04040	DCS95_RS04240	DFQ03_2273	DFQ03_2339	EHW67_17780	EZV76_08195	EZV76_13150	EZV76_13155	EZV76_15965	FG20_RS04285	I600_3231	JM81_1032	JM81_3245	MAR621_01394	P177_RS13420	P178_RS0104160	P178_RS0118495	SAMN04488007_2978	SAMN04488009_1384	SAMN04488009_1890	SAMN04488010_2732	SAMN04488513_102139	SAMN05192540_3683	SAMN05192545_0803	SAMN05421636_106361	SAMN05421636_11238	SAMN05421636_1221	SAMN05421636_1223	SAMN05421766_103736	SAMN05421797_11068	YQ22_01620	ZOBELLIA_4177
OG0000082	fasciclin	NA	NA	NA	NA	AB657_RS00790	D9O36_13570	D9O36_15170	D9O36_18395	DCS95_RS05930	DFQ03_2527	EHW67_11810	EZV76_12160	FG20_RS00945	FG20_RS03440	FG20_RS07250	FG20_RS09880	I600_3465	JM81_1261	MAR621_03456	P177_RS14350	P178_RS0119340	SAMN04488007_3122	SAMN04488007_3283	SAMN04488009_3706	SAMN04488010_3712	SAMN04488513_11041	SAMN05192540_0117	SAMN05192545_0586	SAMN05421636_101568	SAMN05421636_105285	SAMN05421766_103322	SAMN05421766_106125	SAMN05421797_103192	SAMN05421797_105163	YQ22_02870	ZOBELLIA_4644	ZOBELLIA_553
OG0000083	tetratricopeptide repeat protein	NA	NA	NA	NA	AB657_RS01490	AB657_RS04710	D9O36_01795	DCS95_RS00415	DCS95_RS01770	DFQ03_0087	DFQ03_2267	EHW67_18645	EZV76_15480	FG20_RS05795	I600_109	JM81_0319	JM81_0490	JM81_2878	JM81_3377	MAR621_02437	P177_RS09185	P177_RS10580	P178_RS0114375	SAMN04488007_2129	SAMN04488009_1185	SAMN04488009_1936	SAMN04488009_2118	SAMN04488010_3285	SAMN04488513_107134	SAMN05192540_2902	SAMN05192545_1604	SAMN05421636_10785	SAMN05421766_102710	SAMN05421797_102334	SAMN05421797_10758	YQ22_16565	ZOBELLIA_4003
OG0000084	mannonate dehydratase	K01686	uxuA; mannonate dehydratase	Pentose and glucuronate interconversions [PATH:ko00040]	Carbohydrate metabolism	AB657_RS01805	D9O36_05200	D9O36_19085	DCS95_RS10225	DFQ03_1277	DFQ03_1279	EHW67_00955	EHW67_13775	EZV76_03060	FG20_RS00170	FG20_RS03140	FG20_RS08945	FG20_RS09065	I600_1301	JM81_3387	MAR621_01910	P177_RS05420	P178_RS0101965	P178_RS0101975	SAMN04488007_1653	SAMN04488009_1195	SAMN04488010_1712	SAMN04488010_1714	SAMN04488513_102271	SAMN05192540_2158	SAMN05192545_2397	SAMN05421636_104160	SAMN05421766_103262	SAMN05421766_11017	SAMN05421797_1011500	YQ22_12940	ZOBELLIA_3125	ZOBELLIA_4701
OG0000085	hypothetical protein	NA	NA	NA	NA	AB657_RS07620	AB657_RS07675	D9O36_12300	D9O36_12305	DCS95_RS03450	DFQ03_1506	DFQ03_2117	EHW67_10645	EZV76_06925	FG20_RS21080	FG20_RS21085	I600_3380	JM81_0849	JM81_3529	MAR621_03960	P177_RS06165	P178_RS0117470	SAMN04488007_1947	SAMN04488007_2786	SAMN04488009_1556	SAMN04488009_3314	SAMN04488010_2536	SAMN04488513_103258	SAMN04488513_103259	SAMN05192540_3549	SAMN05192545_0945	SAMN05421636_10820	SAMN05421636_11188	SAMN05421766_104702	SAMN05421766_104703	SAMN05421797_108152	YQ22_00900	ZOBELLIA_2936
OG0000086	RNA polymerase sigma factor	NA	NA	NA	NA	AB657_RS09320	D9O36_07640	DCS95_RS01760	DCS95_RS09010	DFQ03_1084	EHW67_14135	EZV76_05740	FG20_RS19505	I600_1503	I600_381	JM81_3156	MAR621_01666	MAR621_02221	P177_RS10555	P178_RS0102815	SAMN04488007_1505	SAMN04488007_2407	SAMN04488009_1000	SAMN04488010_1523	SAMN04488513_10977	SAMN05192540_1930	SAMN05192540_3167	SAMN05192545_1335	SAMN05192545_2622	SAMN05421636_103197	SAMN05421636_104449	SAMN05421766_104355	SAMN05421766_1175	SAMN05421797_1011285	SAMN05421797_101850	YQ22_11980	ZOBELLIA_2567	ZOBELLIA_3055
OG0000094	alpha-ketoglutarate-dependent dioxygenase AlkB	NA	NA	NA	NA	AB657_RS00595	D9O36_17130	D9O36_19545	DCS95_RS01535	DCS95_RS03430	DFQ03_1753	DFQ03_2115	EHW67_19980	EZV76_08185	FG20_RS04480	FG20_RS10195	I600_3382	JM81_1309	MAR621_03958	P177_RS10300	P177_RS12580	P178_RS0117460	SAMN04488007_2356	SAMN04488007_2784	SAMN04488009_3659	SAMN04488010_2534	SAMN04488513_11097	SAMN05192540_3547	SAMN05192545_0947	SAMN05421636_103166	SAMN05421766_103645	SAMN05421766_106186	SAMN05421797_108154	YQ22_00890	YQ22_17680	ZOBELLIA_4248	ZOBELLIA_617
OG0000097	membrane protein	NA	NA	NA	NA	AB657_RS07295	D9O36_10605	DCS95_RS13290	DCS95_RS16970	DFQ03_2603	EHW67_12505	EZV76_07020	FG20_RS00215	I600_1022	I600_2610	JM81_0282	JM81_3644	MAR621_01097	MAR621_01222	P177_RS06985	P177_RS18315	P178_RS0111660	P178_RS21925	SAMN04488007_3198	SAMN04488009_3202	SAMN04488010_2837	SAMN04488513_104251	SAMN05192540_0833	SAMN05192540_2426	SAMN05192545_2077	SAMN05192545_3731	SAMN05421636_10615	SAMN05421766_11026	SAMN05421797_103276	YQ22_06530	YQ22_14310	ZOBELLIA_3134
OG0000099	GMC family oxidoreductase	NA	NA	NA	NA	AB657_RS12130	D9O36_00450	D9O36_15570	D9O36_16265	DCS95_RS16645	DFQ03_0526	EHW67_02895	EHW67_08885	EZV76_01805	FG20_RS09045	FG20_RS16510	FG20_RS17950	I600_2065	JM81_2606	MAR621_02155	P177_RS01815	P178_RS0105750	P178_RS0110430	SAMN04488007_0974	SAMN04488009_0443	SAMN04488010_0952	SAMN04488513_101625	SAMN05192540_1343	SAMN05192545_3208	SAMN05421636_101307	SAMN05421636_10722	SAMN05421766_10198	SAMN05421766_10430	SAMN05421797_101634	YQ22_09250	ZOBELLIA_1915	ZOBELLIA_2208
OG0000102	(2Fe-2S)-binding protein	K07302	iorA; isoquinoline 1-oxidoreductase subunit alpha	Energy metabolism	Metabolism	AB657_RS17050	D9O36_13090	DCS95_RS04045	DCS95_RS04235	DFQ03_2274	DFQ03_2338	EHW67_04505	EHW67_17785	EZV76_08190	EZV76_13160	EZV76_15970	FG20_RS04280	I600_3232	JM81_1031	JM81_3244	MAR621_01395	P177_RS13415	P178_RS0104155	P178_RS0118490	SAMN04488007_2977	SAMN04488009_1385	SAMN04488009_1891	SAMN04488010_2731	SAMN04488513_102140	SAMN05192540_3682	SAMN05192545_0804	SAMN05421636_106360	SAMN05421636_11239	SAMN05421766_103737	SAMN05421797_11067	YQ22_01615	ZOBELLIA_4176
OG0000106	Gfo/Idh/MocA family oxidoreductase	NA	NA	NA	NA	AB657_RS01275	D9O36_01870	D9O36_19915	DCS95_RS07625	DFQ03_0811	EHW67_17270	EHW67_19520	EZV76_13365	FG20_RS04020	I600_1787	JM81_2864	MAR621_00687	P177_RS03000	P177_RS16670	P178_RS0104435	P178_RS0110250	SAMN04488007_1232	SAMN04488009_0711	SAMN04488010_1227	SAMN04488513_102180	SAMN05192540_1644	SAMN05192545_2960	SAMN05421636_102409	SAMN05421636_102425	SAMN05421636_104242	SAMN05421636_10824	SAMN05421636_11089	SAMN05421766_103788	SAMN05421797_101956	YQ22_10580	ZOBELLIA_4126
OG0000112	DUF1569 domain-containing protein	NA	NA	NA	NA	AB657_RS06495	AB657_RS07780	D9O36_06470	D9O36_12400	DCS95_RS08700	DFQ03_1020	DFQ03_1590	EHW67_02500	EHW67_10550	EZV76_05415	FG20_RS11920	FG20_RS20985	I600_1563	JM81_3093	MAR621_00391	MAR621_01526	P177_RS04110	P177_RS06585	P178_RS0103120	SAMN04488007_1443	SAMN04488007_2028	SAMN04488009_0937	SAMN04488010_1461	SAMN04488513_103236	SAMN05192540_1868	SAMN05192545_2685	SAMN05421636_10382	SAMN05421766_104682	SAMN05421797_1011224	YQ22_11675	ZOBELLIA_2915
OG0000113	Gfo/Idh/MocA family oxidoreductase	NA	NA	NA	NA	AB657_RS07695	D9O36_11450	D9O36_14770	DCS95_RS10240	DFQ03_1280	EHW67_07440	EHW67_12320	EZV76_03030	FG20_RS08215	FG20_RS08615	FG20_RS08925	I600_1298	JM81_3525	MAR621_01911	P177_RS05435	P178_RS0101950	SAMN04488007_1654	SAMN04488009_3318	SAMN04488010_1717	SAMN04488513_103105	SAMN04488513_10634	SAMN05192540_2159	SAMN05192545_2394	SAMN05421636_103447	SAMN05421636_11086	SAMN05421766_102275	SAMN05421766_104126	SAMN05421797_1011501	YQ22_12955	ZOBELLIA_2320	ZOBELLIA_3554
OG0000114	aquaporin family protein	K02440	GLPF; glycerol uptake facilitator protein	Transporters [BR:ko02000]	Membrane transport	AB657_RS07785	D9O36_12405	DCS95_RS05365	DCS95_RS08650	DCS95_RS10835	DFQ03_1486	EHW67_04470	EZV76_01215	EZV76_04690	FG20_RS20980	I600_1179	I600_1576	JM81_3507	MAR621_00377	MAR621_02516	P177_RS06070	P178_RS0100580	SAMN04488007_1926	SAMN04488009_3336	SAMN04488010_1961	SAMN04488513_103235	SAMN05192540_1855	SAMN05192540_2274	SAMN05192545_2231	SAMN05192545_2698	SAMN05421636_10383	SAMN05421766_104681	SAMN05421797_1011635	YQ22_11610	YQ22_13565	ZOBELLIA_2914
OG0000116	DUF4974 domain-containing protein	NA	NA	NA	NA	AB657_RS09325	D9O36_07635	DCS95_RS01755	DCS95_RS09005	DFQ03_1083	EHW67_14140	EZV76_05735	FG20_RS19500	I600_1504	I600_380	JM81_3155	MAR621_00452	MAR621_01665	P177_RS10550	P178_RS0102820	SAMN04488007_1504	SAMN04488007_2406	SAMN04488009_0999	SAMN04488010_1522	SAMN04488513_10978	SAMN05192540_1929	SAMN05192540_3166	SAMN05192545_1336	SAMN05192545_2623	SAMN05421636_103198	SAMN05421636_104448	SAMN05421766_104354	SAMN05421797_1011284	SAMN05421797_101851	YQ22_11975	ZOBELLIA_2566
OG0000117	glycerol kinase GlpK	K00864	glpK, GK; glycerol kinase	Exosome [BR:ko04147]	Transport and catabolism	AB657_RS14070	D9O36_18155	DCS95_RS05360	DCS95_RS08645	DCS95_RS13815	DFQ03_3226	EHW67_04475	EZV76_01210	EZV76_04695	FG20_RS14405	I600_1577	I600_2505	JM81_2160	MAR621_00240	MAR621_00376	P177_RS18865	P178_RS0107995	SAMN04488007_0550	SAMN04488009_2563	SAMN04488010_0512	SAMN04488513_101212	SAMN05192540_0934	SAMN05192540_1854	SAMN05192545_2699	SAMN05192545_3630	SAMN05421636_101414	SAMN05421766_101494	SAMN05421797_101243	YQ22_07040	YQ22_11605	ZOBELLIA_1469
OG0000118	NAD(P)H-dependent oxidoreductase	NA	NA	NA	NA	AB657_RS00355	D9O36_06020	D9O36_18340	DCS95_RS04860	DCS95_RS06390	DFQ03_3661	EHW67_15095	EHW67_16760	EZV76_00460	EZV76_09680	EZV76_16570	FG20_RS03495	FG20_RS17165	I600_3746	JM81_1357	MAR621_02808	P177_RS14810	P178_RS0119810	SAMN04488007_3904	SAMN04488009_0029	SAMN04488010_3878	SAMN04488513_105221	SAMN04488513_1126	SAMN05192540_0207	SAMN05192545_0492	SAMN05421636_106185	SAMN05421766_103334	SAMN05421797_11155	YQ22_03315	ZOBELLIA_4626
OG0000120	carboxyl-terminal protease	NA	NA	NA	NA	AB657_RS02730	D9O36_11105	D9O36_11110	DCS95_RS02890	DFQ03_2008	EHW67_13145	EHW67_13150	EZV76_08855	FG20_RS02430	FG20_RS02435	I600_643	JM81_0738	MAR621_02071	P177_RS11960	P178_RS0116880	SAMN04488007_2665	SAMN04488009_1666	SAMN04488010_2421	SAMN04488513_102414	SAMN04488513_102415	SAMN05192540_3426	SAMN05192545_1074	SAMN05421636_106286	SAMN05421636_106287	SAMN05421766_103123	SAMN05421766_103124	SAMN05421797_10272	YQ22_00305	ZOBELLIA_53	ZOBELLIA_54
OG0000121	sigma-70 family RNA polymerase sigma factor	NA	NA	NA	NA	AB657_RS05960	D9O36_01485	D9O36_01490	DCS95_RS18295	DFQ03_2815	EHW67_16580	EHW67_16585	EZV76_13660	FG20_RS05485	FG20_RS05490	I600_806	JM81_0126	MAR621_02679	P177_RS08020	P178_RS0112695	SAMN04488007_3446	SAMN04488009_2986	SAMN04488010_3043	SAMN04488513_10769	SAMN04488513_10771	SAMN05192540_2647	SAMN05192545_1851	SAMN05421636_106163	SAMN05421636_106165	SAMN05421766_102773	SAMN05421766_102775	SAMN05421797_10352	YQ22_15420	ZOBELLIA_4069	ZOBELLIA_4071
OG0000124	DUF547 domain-containing protein	NA	NA	NA	NA	AB657_RS15150	D9O36_03435	D9O36_03500	DCS95_RS12525	DFQ03_3527	EHW67_04775	EZV76_04830	FG20_RS13075	FG20_RS13140	I600_2765	JM81_1831	MAR621_00942	P177_RS13535	P177_RS17495	P178_RS0109360	SAMN04488007_0277	SAMN04488009_2245	SAMN04488010_0247	SAMN04488513_101953	SAMN04488513_102748	SAMN05192540_0676	SAMN05192545_3885	SAMN05421636_10140	SAMN05421636_11810	SAMN05421766_101755	SAMN05421766_101769	SAMN05421797_10418	YQ22_05765	ZOBELLIA_1205	ZOBELLIA_1219
OG0000125	copper-translocating P-type ATPase	K17686	copA, ATP7; Cu+-exporting ATPase	MAPK signaling pathway - plant [PATH:ko04016]	Signal transduction	AB657_RS15385	D9O36_21000	DCS95_RS01930	DCS95_RS17940	DFQ03_0764	DFQ03_3482	EHW67_03635	EHW67_06085	EZV76_05065	FG20_RS15340	I600_440	JM81_1789	MAR621_01733	MAR621_03196	P177_RS17295	P178_RS0109585	SAMN04488007_0056	SAMN04488007_0237	SAMN04488009_2203	SAMN04488010_0202	SAMN04488513_101999	SAMN05192540_3225	SAMN05192545_1277	SAMN05421636_102277	SAMN05421636_103398	SAMN05421766_101809	SAMN05421797_101787	SAMN05421797_10457	YQ22_18080	ZOBELLIA_1166
OG0000126	zinc-dependent metalloprotease	NA	NA	NA	NA	AB657_RS16570	D9O36_06455	D9O36_17760	DCS95_RS11630	DFQ03_3348	EHW67_03260	EZV76_14965	FG20_RS11905	FG20_RS15155	I600_2110	I600_2951	JM81_1646	MAR621_02909	P177_RS16260	P178_RS0111385	SAMN04488007_0019	SAMN04488009_3627	SAMN04488010_0022	SAMN04488513_101344	SAMN04488513_11347	SAMN05192540_0497	SAMN05192545_0198	SAMN05421636_109129	SAMN05421766_101356	SAMN05421766_11224	SAMN05421797_101391	SAMN05421797_104234	YQ22_04715	ZOBELLIA_1619	ZOBELLIA_960
OG0000128	gluconate 2-dehydrogenase subunit 3 family protein	NA	NA	NA	NA	AB657_RS01545	D9O36_10415	DCS95_RS04155	DFQ03_2321	EHW67_13735	EHW67_13745	EZV76_00510	FG20_RS00410	I600_3250	JM81_1014	MAR621_01412	MAR621_03227	P177_RS13330	P178_RS0118400	SAMN04488007_2960	SAMN04488009_1402	SAMN04488010_2714	SAMN04488513_102596	SAMN05192540_3665	SAMN05192545_0821	SAMN05421636_102244	SAMN05421636_106367	SAMN05421766_1091	SAMN05421766_1201	SAMN05421766_1232	SAMN05421797_11050	YQ22_01535	ZOBELLIA_184	ZOBELLIA_3178
OG0000129	DUF4252 domain-containing protein	NA	NA	NA	NA	AB657_RS02750	AB657_RS02755	D9O36_11125	D9O36_11130	DCS95_RS02865	DFQ03_2003	EHW67_13165	EZV76_08870	FG20_RS02450	FG20_RS02455	I600_638	JM81_0733	MAR621_02066	P177_RS11935	P178_RS0116855	SAMN04488007_2660	SAMN04488009_1671	SAMN04488010_2416	SAMN04488513_102410	SAMN04488513_102411	SAMN05192540_3421	SAMN05192545_1079	SAMN05421636_106291	SAMN05421766_103127	SAMN05421766_103128	SAMN05421797_10277	YQ22_00280	ZOBELLIA_49	ZOBELLIA_50
OG0000141	fructose-6-phosphate aldolase	K00616	E2.2.1.2, talA, talB; transaldolase	Pentose phosphate pathway [PATH:ko00030]	Carbohydrate metabolism	AB657_RS02110	D9O36_05390	D9O36_09375	DCS95_RS03675	DFQ03_2178	EHW67_15595	EZV76_09410	FG20_RS00780	FG20_RS01710	FG20_RS02995	I600_3323	JM81_0900	MAR621_01484	P177_RS12910	P178_RS0117870	SAMN04488007_2841	SAMN04488009_1503	SAMN04488010_2616	SAMN04488513_102312	SAMN05192540_3599	SAMN05192545_0888	SAMN05421636_104130	SAMN05421766_10311	SAMN05421766_103231	SAMN05421797_108106	YQ22_01170	ZOBELLIA_171	ZOBELLIA_4732
OG0000144	TIM barrel protein	NA	NA	NA	NA	AB657_RS12140	D9O36_00440	D9O36_15580	D9O36_15585	DCS95_RS16655	DFQ03_0524	EHW67_02905	EZV76_10300	FG20_RS16500	FG20_RS17940	I600_2067	JM81_2604	MAR621_02153	P177_RS01805	P178_RS0105760	SAMN04488007_0972	SAMN04488009_0441	SAMN04488010_0950	SAMN04488513_101623	SAMN05192540_1341	SAMN05192545_3210	SAMN05421636_101309	SAMN05421766_101100	SAMN05421766_10428	SAMN05421797_101632	YQ22_09240	ZOBELLIA_1913	ZOBELLIA_2206
OG0000145	T9SS type B sorting domain-containing protein	NA	NA	NA	NA	AB657_RS12975	D9O36_04850	DCS95_RS15005	DFQ03_0331	EHW67_06650	EHW67_06655	EHW67_13370	EZV76_02750	FG20_RS09275	FG20_RS15585	I600_2262	JM81_2406	MAR621_00495	P177_RS00865	P178_RS0106730	SAMN04488007_0779	SAMN04488009_0264	SAMN04488009_2824	SAMN04488009_2825	SAMN04488010_0759	SAMN04488513_101432	SAMN05192540_1158	SAMN05192545_3402	SAMN05421636_101539	SAMN05421766_101287	SAMN05421797_101449	YQ22_08240	ZOBELLIA_1706
OG0000146	DUF983 domain-containing protein	NA	NA	NA	NA	AB657_RS15475	D9O36_01370	D9O36_12835	DCS95_RS12225	DFQ03_3460	EHW67_04100	EZV76_05160	FG20_RS05370	FG20_RS12805	I600_2826	JM81_1770	MAR621_00883	P177_RS17200	P178_RS0109685	SAMN04488007_0218	SAMN04488009_2184	SAMN04488010_0183	SAMN04488513_1011019	SAMN04488513_102252	SAMN05192540_0617	SAMN05192545_0074	SAMN05421636_102152	SAMN05421766_101828	SAMN05421766_103814	SAMN05421797_10477	YQ22_05470	ZOBELLIA_1146	ZOBELLIA_4100
OG0000147	sialate O-acetylesterase	NA	NA	NA	NA	AB657_RS16780	D9O36_10430	DCS95_RS04165	DFQ03_2323	EHW67_02180	EHW67_08325	EHW67_09185	EHW67_19270	EZV76_13220	FG20_RS00395	I600_3248	JM81_1016	MAR621_01410	P177_RS13340	P178_RS0118410	SAMN04488007_2962	SAMN04488009_1400	SAMN04488010_2716	SAMN04488513_102598	SAMN05192540_3667	SAMN05192545_0819	SAMN05421636_109168	SAMN05421766_102346	SAMN05421766_11067	SAMN05421797_10541	YQ22_01545	ZOBELLIA_3175	ZOBELLIA_3520
OG0000152	GMC family oxidoreductase	NA	NA	NA	NA	AB657_RS01540	D9O36_10420	DCS95_RS04160	DFQ03_2322	EHW67_13740	EHW67_13750	EZV76_00515	FG20_RS00405	I600_3249	JM81_1015	MAR621_01411	MAR621_03226	P177_RS13335	P178_RS0118405	SAMN04488007_2961	SAMN04488009_1401	SAMN04488010_2715	SAMN04488513_102597	SAMN05192540_3666	SAMN05192545_0820	SAMN05421636_102245	SAMN05421636_106366	SAMN05421766_1231	SAMN05421797_11051	YQ22_01540	ZOBELLIA_183	ZOBELLIA_3177
OG0000153	transketolase	K00615	E2.2.1.1, tktA, tktB; transketolase	Pentose phosphate pathway [PATH:ko00030]	Carbohydrate metabolism	AB657_RS02105	D9O36_18960	DCS95_RS03680	DFQ03_2179	EHW67_20205	EZV76_14515	FG20_RS00775	FG20_RS21465	I600_3322	JM81_0901	JM81_2924	MAR621_01483	P177_RS12915	P178_RS0117875	SAMN04488007_2842	SAMN04488009_0770	SAMN04488009_1502	SAMN04488010_2617	SAMN04488513_101728	SAMN04488513_103371	SAMN05192540_3600	SAMN05192545_0887	SAMN05421636_11113	SAMN05421766_104778	SAMN05421797_108105	YQ22_01175	ZOBELLIA_3019
OG0000154	hypothetical protein	NA	NA	NA	NA	AB657_RS02125	D9O36_09530	D9O36_09535	DCS95_RS03605	DFQ03_2157	EHW67_19445	EZV76_08250	FG20_RS01870	FG20_RS01875	I600_3341	JM81_0893	MAR621_03170	P177_RS12800	P178_RS0117740	SAMN04488007_2823	SAMN04488009_1511	SAMN04488010_2588	SAMN04488513_102512	SAMN05192540_3588	SAMN05192545_0905	SAMN05421636_106130	SAMN05421766_10329	SAMN05421766_10330	SAMN05421797_108114	YQ22_01095	ZOBELLIA_149	ZOBELLIA_150
OG0000155	glycoside hydrolase	NA	NA	NA	NA	AB657_RS15155	AB657_RS17585	D9O36_03490	DCS95_RS12175	DFQ03_3450	EHW67_04790	EZV76_04815	FG20_RS13130	I600_2836	JM81_1759	JM81_1830	MAR621_00873	P177_RS17150	P178_RS0109735	SAMN04488007_0208	SAMN04488009_2173	SAMN04488009_2244	SAMN04488010_0173	SAMN04488513_101955	SAMN05192540_0607	SAMN05192545_0084	SAMN05421636_10138	SAMN05421636_103468	SAMN05421766_101757	SAMN05421797_10487	YQ22_05420	ZOBELLIA_1217
OG0000158	DUF1080 domain-containing protein	NA	NA	NA	NA	AB657_RS07185	D9O36_07675	D9O36_14765	DCS95_RS17090	DFQ03_2624	EHW67_05275	EHW67_14445	EHW67_15305	EZV76_01945	FG20_RS19540	I600_998	JM81_3667	MAR621_01198	P177_RS07090	P178_RS21940	SAMN04488007_3220	SAMN04488009_3179	SAMN04488010_2861	SAMN04488513_10969	SAMN05192540_2450	SAMN05192545_2053	SAMN05421636_103190	SAMN05421766_104362	SAMN05421797_103252	YQ22_14425	ZOBELLIA_2290	ZOBELLIA_2573
OG0000159	glycosyltransferase family 2 protein	NA	NA	NA	NA	AB657_RS07835	D9O36_12460	D9O36_20780	DCS95_RS10785	DFQ03_1475	EHW67_12175	EZV76_06815	FG20_RS20935	I600_1189	JM81_3496	MAR621_02527	MAR621_02531	P177_RS06030	P178_RS0100520	SAMN04488007_1915	SAMN04488009_3347	SAMN04488010_1949	SAMN04488513_103224	SAMN05192540_2264	SAMN05192545_2240	SAMN05421636_10391	SAMN05421636_10396	SAMN05421766_104670	SAMN05421797_1011622	SAMN05421797_1011625	YQ22_13515	ZOBELLIA_2903
OG0000160	sugar kinase	K00874	kdgK; 2-dehydro-3-deoxygluconokinase	Pentose phosphate pathway [PATH:ko00030]	Carbohydrate metabolism	AB657_RS11740	D9O36_02675	DCS95_RS11895	DFQ03_3391	EHW67_13765	EZV76_12915	FG20_RS19745	I600_2897	JM81_3338	MAR621_02964	P177_RS16865	P178_RS0110095	SAMN04488007_0152	SAMN04488009_0641	SAMN04488009_1142	SAMN04488010_0100	SAMN04488513_102273	SAMN04488513_11144	SAMN05192540_0549	SAMN05192545_0144	SAMN05421636_104158	SAMN05421766_103260	SAMN05421766_104402	SAMN05421797_104140	YQ22_05150	ZOBELLIA_2614	ZOBELLIA_4703
OG0000168	Crp/Fnr family transcriptional regulator	NA	NA	NA	NA	AB657_RS02000	D9O36_07765	DCS95_RS03765	DFQ03_2198	EHW67_13640	EZV76_01340	FG20_RS19630	I600_3305	JM81_0916	MAR621_01466	P177_RS13005	P178_RS0118015	SAMN04488007_2870	SAMN04488009_1487	SAMN04488010_2636	SAMN04488513_102706	SAMN04488513_10950	SAMN05192540_3617	SAMN05192545_0869	SAMN05421636_10594	SAMN05421766_104381	SAMN05421766_107141	SAMN05421797_10879	YQ22_01255	ZOBELLIA_2592	ZOBELLIA_293
OG0000169	2TM domain-containing protein	NA	NA	NA	NA	AB657_RS02395	D9O36_09680	DCS95_RS03335	DFQ03_2099	EHW67_13065	EZV76_08440	FG20_RS02025	I600_745	JM81_0834	MAR621_03270	P177_RS12470	P177_RS12475	P178_RS0117355	P178_RS0117360	SAMN04488007_2763	SAMN04488009_1572	SAMN04488010_2514	SAMN04488010_2515	SAMN04488513_102474	SAMN05192540_3523	SAMN05192545_0971	SAMN05421636_106220	SAMN05421766_10357	SAMN05421797_1147	YQ22_00775	ZOBELLIA_118
OG0000170	prohibitin family protein	NA	NA	NA	NA	AB657_RS04445	D9O36_18830	DCS95_RS00720	DFQ03_0025	EHW67_17220	EZV76_13990	FG20_RS03900	I600_171	JM81_0382	MAR621_02376	MAR621_03230	P177_RS09485	P178_RS0110635	P178_RS0114690	SAMN04488007_2192	SAMN04488009_2055	SAMN04488010_3348	SAMN04488513_102201	SAMN05192540_2964	SAMN05192545_1542	SAMN05421636_10125	SAMN05421636_104230	SAMN05421766_103417	SAMN05421797_107115	YQ22_16870	ZOBELLIA_4519
OG0000171	DinB family protein	NA	NA	NA	NA	AB657_RS04540	D9O36_18925	DCS95_RS00630	DFQ03_0044	EHW67_17125	EZV76_04430	EZV76_13885	FG20_RS03810	I600_152	JM81_0363	MAR621_02395	P177_RS09395	P178_RS0114595	SAMN04488007_2173	SAMN04488009_2074	SAMN04488010_3329	SAMN04488513_102220	SAMN05192540_2945	SAMN05192545_1561	SAMN05421636_104210	SAMN05421766_103398	SAMN05421797_10796	YQ22_16780	ZOBELLIA_4423	ZOBELLIA_4432	ZOBELLIA_4538
OG0000173	DUF255 domain-containing protein	NA	NA	NA	NA	AB657_RS05600	AB657_RS11855	D9O36_15120	DCS95_RS18655	DFQ03_2908	EHW67_16895	EZV76_12425	FG20_RS03625	I600_3586	JM81_0206	MAR621_00081	P177_RS08355	P178_RS0113425	SAMN04488007_3567	SAMN04488009_2926	SAMN04488010_3119	SAMN04488513_11224	SAMN05192540_2731	SAMN05192545_1783	SAMN05421636_104455	SAMN05421636_106203	SAMN05421766_103358	SAMN05421797_101847	SAMN05421797_10946	YQ22_15755	ZOBELLIA_4601
OG0000174	TonB-dependent receptor	NA	NA	NA	NA	AB657_RS06090	D9O36_01620	DCS95_RS18160	DFQ03_2787	EHW67_16250	EZV76_14765	FG20_RS05620	I600_834	JM81_0098	MAR621_02651	P177_RS07885	P178_RS0112545	SAMN04488007_3418	SAMN04488009_3014	SAMN04488010_3015	SAMN04488513_10799	SAMN05192540_2619	SAMN05192540_3972	SAMN05192545_1879	SAMN05421636_103470	SAMN05421636_107222	SAMN05421766_102747	SAMN05421797_1011021	SAMN05421797_10379	YQ22_15285	ZOBELLIA_4041
OG0000177	DeoR/GlpR transcriptional regulator	K03436	fruR2, fruR; DeoR family transcriptional regulator, fructose operon transcriptional repressor	Transcription factors [BR:ko03000]	Transcription	AB657_RS06925	AB657_RS09845	D9O36_17360	DCS95_RS17365	DCS95_RS18460	DFQ03_2679	EHW67_12390	EZV76_07370	FG20_RS07290	I600_944	JM81_3722	MAR621_01143	P177_RS07355	P178_RS0112055	SAMN04488007_3274	SAMN04488009_3124	SAMN04488010_2916	SAMN04488513_10256	SAMN04488513_104178	SAMN05192540_2505	SAMN05192545_1997	SAMN05421636_107117	SAMN05421766_102454	SAMN05421797_103198	YQ22_14700	ZOBELLIA_3723
OG0000178	hypothetical protein	NA	NA	NA	NA	AB657_RS07315	D9O36_10625	D9O36_19060	DCS95_RS16945	DFQ03_2598	EHW67_12460	EZV76_12260	FG20_RS00195	I600_1026	JM81_3640	MAR621_04111	P177_RS06960	P178_RS0101340	P178_RS0111570	P178_RS0111630	SAMN04488007_3193	SAMN04488009_3206	SAMN04488010_2832	SAMN04488513_104254	SAMN05192540_2422	SAMN05192545_2081	SAMN05421636_10611	SAMN05421766_11022	SAMN05421797_103280	YQ22_14290	ZOBELLIA_3130
OG0000182	energy transducer TonB	NA	NA	NA	NA	AB657_RS10040	D9O36_17275	DCS95_RS08200	DFQ03_0924	EHW67_00125	EZV76_11575	FG20_RS18670	I600_1663	JM81_3004	MAR621_00290	P177_RS03600	P178_RS0103735	SAMN04488007_1348	SAMN04488009_0848	SAMN04488010_1345	SAMN04488513_1057	SAMN04488513_10696	SAMN05192540_1766	SAMN05192545_2785	SAMN05421636_103363	SAMN05421766_104186	SAMN05421766_1058	SAMN05421797_1011141	YQ22_11160	ZOBELLIA_2380	ZOBELLIA_861
OG0000183	histidine ammonia-lyase	K01745	hutH, HAL; histidine ammonia-lyase	Histidine metabolism [PATH:ko00340]	Amino acid metabolism	AB657_RS10590	AB657_RS11250	D9O36_05770	DCS95_RS07685	DFQ03_0823	EHW67_00690	EZV76_00235	FG20_RS17410	I600_1776	JM81_2876	MAR621_00677	P177_RS03050	P178_RS0104375	SAMN04488007_1244	SAMN04488009_0723	SAMN04488010_1239	SAMN04488513_101814	SAMN05192540_1654	SAMN05192545_2950	SAMN05421636_101235	SAMN05421636_102211	SAMN05421766_10490	SAMN05421766_10868	SAMN05421797_101964	YQ22_10630	ZOBELLIA_2081
OG0000184	DNA polymerase III subunit alpha	NA	NA	NA	NA	AB657_RS10990	D9O36_03720	DCS95_RS15740	DFQ03_0783	EHW67_07795	EZV76_00260	EZV76_07490	FG20_RS09365	FG20_RS13330	I600_1864	JM81_2803	MAR621_00736	P177_RS02715	P178_RS0104830	SAMN04488007_1160	SAMN04488009_0654	SAMN04488010_1148	SAMN04488513_101885	SAMN05192540_1574	SAMN05192545_3024	SAMN05421636_104445	SAMN05421636_11227	SAMN05421766_101717	SAMN05421797_101865	YQ22_10210	ZOBELLIA_1256
OG0000186	class 1 fructose-bisphosphatase	K03841	FBP, fbp; fructose-1,6-bisphosphatase I	Methane metabolism [PATH:ko00680]	Energy metabolism	AB657_RS11170	D9O36_04140	DCS95_RS15890	DFQ03_0690	EHW67_01580	EHW67_08135	EZV76_00895	FG20_RS08805	FG20_RS13760	I600_1894	JM81_1110	JM81_2760	MAR621_00783	P177_RS02560	P178_RS0104985	SAMN04488007_1126	SAMN04488009_0591	SAMN04488010_1116	SAMN04488513_101843	SAMN05192540_1501	SAMN05192545_3054	SAMN05421636_101155	SAMN05421766_10896	SAMN05421797_101755	YQ22_10060	ZOBELLIA_2116
OG0000187	aldehyde dehydrogenase (NADP(+))	K13877	aldH; 2,5-dioxopentanoate dehydrogenase	Pentose and glucuronate interconversions [PATH:ko00040]	Carbohydrate metabolism	AB657_RS11715	D9O36_01765	DCS95_RS11185	DFQ03_1565	DFQ03_2418	EHW67_10835	EHW67_17070	EZV76_05900	FG20_RS01035	FG20_RS05765	I600_1106	JM81_3580	MAR621_02746	P177_RS06465	P178_RS0100955	SAMN04488007_2003	SAMN04488009_3264	SAMN04488010_2036	SAMN04488513_107129	SAMN05192540_2347	SAMN05192545_2158	SAMN05421636_10790	SAMN05421766_102716	SAMN05421797_1011705	YQ22_13925	ZOBELLIA_4011
OG0000189	DNA (cytosine-5-)-methyltransferase	NA	NA	NA	NA	AB657_RS13090	D9O36_04905	DCS95_RS14885	DFQ03_0308	EHW67_13945	EZV76_02805	FG20_RS12175	FG20_RS15530	I600_2287	I600_432	JM81_2381	MAR621_00520	P177_RS00740	P178_RS0106875	SAMN04488007_0752	SAMN04488009_2800	SAMN04488010_0729	SAMN04488513_101419	SAMN05192540_1133	SAMN05192545_3427	SAMN05421636_101550	SAMN05421766_101299	SAMN05421797_101426	YQ22_07950	YQ22_08120	ZOBELLIA_1693
OG0000191	GntP family permease	NA	NA	NA	NA	AB657_RS13545	D9O36_15345	DCS95_RS14430	DFQ03_0206	EHW67_06590	EHW67_09030	EHW67_15850	EZV76_09040	FG20_RS01040	FG20_RS10055	I600_2379	JM81_2279	MAR621_00623	P177_RS00240	P178_RS0107450	SAMN04488007_0655	SAMN04488009_2693	SAMN04488010_0628	SAMN04488513_11063	SAMN05192540_1043	SAMN05192545_3518	SAMN05421636_102405	SAMN05421766_106158	SAMN05421797_101331	YQ22_07580	ZOBELLIA_588
OG0000196	M23 family metallopeptidase	K19304	mepM; murein DD-endopeptidase	Peptidoglycan biosynthesis and degradation proteins [BR:ko01011]	Glycan biosynthesis and metabolism	AB657_RS16495	D9O36_06570	DCS95_RS11700	DFQ03_3362	EHW67_03325	EZV76_15105	FG20_RS12015	I600_2937	JM81_1662	MAR621_02924	P177_RS16335	P178_RS0111315	P178_RS22675	SAMN04488007_0037	SAMN04488009_3611	SAMN04488010_0037	SAMN04488513_11324	SAMN05192540_0512	SAMN05192545_0182	SAMN05421636_11326	SAMN05421766_11241	SAMN05421766_11615	SAMN05421797_104221	YQ22_04790	ZOBELLIA_3099	ZOBELLIA_978
OG0000204	hypothetical protein	NA	NA	NA	NA	AB657_RS00030	D9O36_17720	DCS95_RS06770	DFQ03_3582	EHW67_15470	EZV76_09990	FG20_RS10770	I600_3669	JM81_1439	MAR621_02884	P177_RS15180	P178_RS0120195	SAMN04488007_3824	SAMN04488009_0238	SAMN04488010_3797	SAMN04488513_105155	SAMN05192540_0283	SAMN05192545_0416	SAMN05421636_10354	SAMN05421766_105138	SAMN05421766_105139	SAMN05421797_11219	YQ22_03685	ZOBELLIA_730	ZOBELLIA_731
OG0000205	creatininase family protein	NA	NA	NA	NA	AB657_RS00195	D9O36_15980	DCS95_RS06565	DFQ03_3620	EHW67_01165	EHW67_09205	EZV76_10105	FG20_RS10590	I600_3709	JM81_1397	MAR621_02844	P177_RS14975	P178_RS0120000	SAMN04488007_3865	SAMN04488009_0069	SAMN04488010_3839	SAMN04488513_105188	SAMN05192540_0243	SAMN05192545_0456	SAMN05421636_108143	SAMN05421766_105172	SAMN05421797_10545	SAMN05421797_11119	YQ22_03485	ZOBELLIA_698
OG0000206	amino acid carrier protein	K03310	TC.AGCS; alanine or glycine:cation symporter, AGCS family	Transport	Cellular processes and signaling	AB657_RS00385	D9O36_15800	D9O36_20120	DCS95_RS06360	DFQ03_3667	EHW67_15065	EZV76_07925	EZV76_09640	FG20_RS10415	I600_3752	JM81_1351	MAR621_02802	P177_RS14785	P178_RS0119780	SAMN04488007_3910	SAMN04488009_0023	SAMN04488010_3884	SAMN04488513_105227	SAMN05192540_0201	SAMN05192545_0498	SAMN05421636_108106	SAMN05421766_105211	SAMN05421797_11160	YQ22_03285	ZOBELLIA_660
OG0000208	isoprenylcysteine carboxylmethyltransferase family protein	NA	NA	NA	NA	AB657_RS02830	D9O36_11190	DCS95_RS02785	DFQ03_1987	EHW67_13255	EZV76_08950	FG20_RS02515	I600_622	JM81_0718	MAR621_02050	P177_RS11855	P178_RS0116775	SAMN04488007_2644	SAMN04488009_1686	SAMN04488010_2400	SAMN04488513_102397	SAMN04488513_1157	SAMN05192540_3405	SAMN05192545_1095	SAMN05421636_106301	SAMN05421766_103140	SAMN05421797_10293	YQ22_00200	ZOBELLIA_3191	ZOBELLIA_38
OG0000209	glycosyltransferase	NA	NA	NA	NA	AB657_RS03115	D9O36_05545	DCS95_RS02450	DFQ03_1919	EHW67_15760	EZV76_09235	FG20_RS02840	I600_554	JM81_0655	JM81_3213	MAR621_01983	P177_RS11505	P178_RS0116450	SAMN04488007_2577	SAMN04488007_3328	SAMN04488009_1751	SAMN04488010_2336	SAMN04488513_102342	SAMN05192540_3338	SAMN05192545_1163	SAMN05421636_10499	SAMN05421766_103199	SAMN05421797_102163	YQ22_18625	ZOBELLIA_4762
OG0000210	hypothetical protein	NA	NA	NA	NA	AB657_RS03185	D9O36_03470	DCS95_RS16275	DFQ03_0615	EHW67_15690	EZV76_09315	FG20_RS13110	I600_1981	JM81_2679	MAR621_00852	MAR621_03223	P177_RS02185	P178_RS0105405	P178_RS21835	SAMN04488007_1066	SAMN04488009_0507	SAMN04488010_1022	SAMN04488513_101959	SAMN05192540_1418	SAMN05192545_3136	SAMN05421636_10136	SAMN05421766_101761	SAMN05421797_101699	YQ22_09600	ZOBELLIA_1213
OG0000211	hypothetical protein	NA	NA	NA	NA	AB657_RS03410	D9O36_00975	DCS95_RS02125	DFQ03_1852	EHW67_09820	EHW67_16225	EZV76_12705	FG20_RS05015	FG20_RS19990	I600_485	JM81_0590	MAR621_01775	P177_RS11175	P178_RS0116140	SAMN04488007_2508	SAMN04488009_1816	SAMN04488010_2271	SAMN04488513_11279	SAMN05192540_3271	SAMN05192545_1232	SAMN05421636_10484	SAMN05421766_103495	SAMN05421797_102226	YQ22_18310	ZOBELLIA_4407
OG0000215	3-oxoacyl-	K00059	fabG; 3-oxoacyl-[acyl-carrier protein] reductase	Biotin metabolism [PATH:ko00780]	Metabolism of cofactors and vitamins	AB657_RS04455	D9O36_18840	DCS95_RS00710	DFQ03_0027	EHW67_17210	EZV76_13980	FG20_RS03890	I600_169	JM81_0380	MAR621_02378	P177_RS09475	P177_RS13815	P178_RS0114680	SAMN04488007_2190	SAMN04488007_3018	SAMN04488009_2057	SAMN04488010_3346	SAMN04488513_102203	SAMN05192540_2962	SAMN05192545_1544	SAMN05421636_104228	SAMN05421766_103415	SAMN05421797_107113	YQ22_16860	ZOBELLIA_4521
OG0000216	galactokinase	NA	NA	NA	NA	AB657_RS04770	D9O36_09505	DCS95_RS00355	DFQ03_0099	EHW67_19485	EZV76_16455	FG20_RS01845	I600_96	JM81_0307	MAR621_02449	P177_RS09125	P178_RS0114315	SAMN04488007_1722	SAMN04488007_2116	SAMN04488009_2131	SAMN04488010_3273	SAMN04488513_102515	SAMN05192540_2889	SAMN05192545_1617	SAMN05421636_106126	SAMN05421636_10730	SAMN05421766_10324	SAMN05421797_10745	YQ22_16505	ZOBELLIA_154
OG0000218	FMN-binding glutamate synthase family protein	NA	NA	NA	NA	AB657_RS05360	D9O36_14985	DCS95_RS18830	DFQ03_2939	EHW67_18605	EZV76_12560	FG20_RS03760	I600_3623	JM81_0244	MAR621_00044	MAR621_03203	P177_RS08600	P178_RS0110780	P178_RS0113595	SAMN04488007_3599	SAMN04488009_2887	SAMN04488010_3153	SAMN04488513_11163	SAMN05192540_2762	SAMN05192545_1752	SAMN05421636_1032	SAMN05421766_103389	SAMN05421797_10975	YQ22_15990	ZOBELLIA_4548
OG0000219	dihydrolipoyl dehydrogenase	K00382	DLD, lpd, pdhD; dihydrolipoamide dehydrogenase	Glycolysis / Gluconeogenesis [PATH:ko00010]	Carbohydrate metabolism	AB657_RS05625	D9O36_19365	DCS95_RS18635	DFQ03_2904	EHW67_16860	EZV76_12400	FG20_RS03590	I600_3582	JM81_0203	MAR621_00085	MAR621_01284	P177_RS08335	P178_RS0113405	SAMN04488007_3563	SAMN04488009_2929	SAMN04488010_3115	SAMN04488513_11219	SAMN05192540_2727	SAMN05192545_1787	SAMN05421636_106197	SAMN05421636_109124	SAMN05421766_103353	SAMN05421797_10942	YQ22_15735	ZOBELLIA_4607
OG0000220	thioredoxin family protein	NA	NA	NA	NA	AB657_RS05715	D9O36_18640	DCS95_RS04275	DFQ03_2346	EHW67_02295	EZV76_06340	FG20_RS20445	I600_3225	JM81_1037	MAR621_01388	P177_RS13450	P178_RS0118525	SAMN04488007_2984	SAMN04488009_1379	SAMN04488010_2738	SAMN04488513_103119	SAMN05192540_3689	SAMN05192545_0797	SAMN05421636_103149	SAMN05421636_104451	SAMN05421766_104571	SAMN05421797_101842	SAMN05421797_11074	YQ22_01650	ZOBELLIA_2796
OG0000221	DUF3570 domain-containing protein	NA	NA	NA	NA	AB657_RS05730	D9O36_12010	DCS95_RS04260	DFQ03_2343	EHW67_02310	EZV76_06355	FG20_RS06905	I600_3228	JM81_1034	MAR621_01391	P177_RS13435	P178_RS0118510	SAMN04488007_2981	SAMN04488009_1382	SAMN04488010_2735	SAMN04488513_104110	SAMN05192540_3686	SAMN05192545_0800	SAMN05421636_103147	SAMN05421636_104454	SAMN05421766_102521	SAMN05421797_101846	SAMN05421797_11071	YQ22_01635	ZOBELLIA_3791
OG0000223	OmpA family protein	NA	NA	NA	NA	AB657_RS06785	D9O36_13680	DCS95_RS17525	DFQ03_2706	EHW67_07745	EHW67_13410	EHW67_15985	EZV76_13520	FG20_RS07140	I600_913	JM81_0022	MAR621_01112	P177_RS07495	P178_RS0112205	SAMN04488007_3306	SAMN04488009_3093	SAMN04488010_2947	SAMN04488513_104151	SAMN05192540_2536	SAMN05192545_1966	SAMN05421636_107151	SAMN05421766_102481	SAMN05421797_103169	YQ22_14855	ZOBELLIA_3748
OG0000224	hypothetical protein	NA	NA	NA	NA	AB657_RS07320	D9O36_19065	DCS95_RS16940	DFQ03_2597	EHW67_12455	EZV76_12265	FG20_RS00190	I600_1027	JM81_3639	MAR621_04110	P177_RS06955	P178_RS0111565	P178_RS0111625	P178_RS21245	SAMN04488007_3192	SAMN04488009_3207	SAMN04488010_2831	SAMN04488513_104255	SAMN05192540_2421	SAMN05192545_2082	SAMN05421636_10610	SAMN05421766_11021	SAMN05421797_103281	YQ22_14285	ZOBELLIA_3129
OG0000225	Rieske 2Fe-2S domain-containing protein	NA	NA	NA	NA	AB657_RS08285	D9O36_18645	DCS95_RS10355	DFQ03_1382	EHW67_12700	EZV76_06335	FG20_RS20440	I600_1274	JM81_3401	MAR621_01923	MAR621_03224	P177_RS05585	P178_RS0100085	P178_RS0110665	SAMN04488007_1827	SAMN04488009_1210	SAMN04488010_1857	SAMN04488513_103118	SAMN05192540_2170	SAMN05192545_2331	SAMN05421636_103150	SAMN05421766_104570	SAMN05421797_1011535	YQ22_13075	ZOBELLIA_2795
OG0000226	NUDIX hydrolase	NA	NA	NA	NA	AB657_RS08360	D9O36_06235	DCS95_RS10140	DFQ03_1268	DFQ03_2387	EHW67_00730	EZV76_16460	FG20_RS00785	FG20_RS16955	I600_1310	JM81_3365	MAR621_01894	P177_RS05345	P178_RS0101880	SAMN04488007_1645	SAMN04488009_1170	SAMN04488010_1731	SAMN04488513_101876	SAMN05192540_2149	SAMN05192545_2406	SAMN05421636_11049	SAMN05421766_10123	SAMN05421797_1011493	YQ22_12895	ZOBELLIA_1997
OG0000229	sulfate permease	K03321	TC.SULP; sulfate permease, SulP family	Transporters [BR:ko02000]	Membrane transport	AB657_RS09205	D9O36_07785	DCS95_RS09140	DFQ03_1113	EHW67_13625	EZV76_01335	FG20_RS19650	I600_1477	JM81_3180	MAR621_02249	P177_RS04535	P178_RS0102695	SAMN04488007_1531	SAMN04488009_1023	SAMN04488010_1548	SAMN04488513_10949	SAMN05192540_1959	SAMN05192545_2593	SAMN05421636_103320	SAMN05421636_10866	SAMN05421766_101959	SAMN05421766_104385	SAMN05421797_1011312	YQ22_12120	ZOBELLIA_2596
OG0000231	universal stress protein	NA	NA	NA	NA	AB657_RS10685	D9O36_00580	DCS95_RS03750	DFQ03_2195	EHW67_00805	EZV76_11155	FG20_RS18065	I600_3308	JM81_0913	MAR621_01469	P177_RS12990	P178_RS0118000	SAMN04488007_2867	SAMN04488009_1490	SAMN04488010_2633	SAMN04488513_11160	SAMN05192540_3614	SAMN05192545_0872	SAMN05421636_102446	SAMN05421636_104404	SAMN05421636_105228	SAMN05421766_10455	SAMN05421797_10882	YQ22_01245	ZOBELLIA_2233
OG0000233	glucuronate isomerase	K01812	uxaC; glucuronate isomerase	Pentose and glucuronate interconversions [PATH:ko00040]	Carbohydrate metabolism	AB657_RS11695	D9O36_08280	DCS95_RS10115	DFQ03_1263	EHW67_01000	EZV76_03055	FG20_RS14980	I600_1315	JM81_3337	JM81_3378	MAR621_01889	P177_RS05320	P178_RS0102040	SAMN04488007_1640	SAMN04488009_1141	SAMN04488009_1186	SAMN04488010_1699	SAMN04488513_101308	SAMN05192540_2144	SAMN05192545_2411	SAMN05421636_101419	SAMN05421766_101395	SAMN05421797_1011486	YQ22_12870	ZOBELLIA_1577
OG0000234	TRAP transporter substrate-binding protein	K21395	yiaO; TRAP-type transport system periplasmic protein	Transporters [BR:ko02000]	Membrane transport	AB657_RS11700	D9O36_08275	DCS95_RS10120	DFQ03_1264	EHW67_00950	EZV76_03050	FG20_RS14975	I600_1314	JM81_3340	JM81_3388	MAR621_01890	P177_RS05325	P178_RS0102035	SAMN04488007_1641	SAMN04488009_1144	SAMN04488009_1196	SAMN04488010_1700	SAMN04488513_101307	SAMN05192540_2145	SAMN05192545_2410	SAMN05421636_101420	SAMN05421766_101396	SAMN05421797_1011487	YQ22_12875	ZOBELLIA_1576
OG0000235	TRAP transporter small permease	NA	NA	NA	NA	AB657_RS11705	D9O36_08270	DCS95_RS10125	DFQ03_1265	EHW67_00945	EZV76_03045	FG20_RS14970	I600_1313	JM81_3341	JM81_3389	MAR621_01891	P177_RS05330	P178_RS0102030	SAMN04488007_1642	SAMN04488009_1145	SAMN04488009_1197	SAMN04488010_1701	SAMN04488513_101306	SAMN05192540_2146	SAMN05192545_2409	SAMN05421636_101421	SAMN05421766_101397	SAMN05421797_1011488	YQ22_12880	ZOBELLIA_1575
OG0000236	TRAP transporter large permease	NA	NA	NA	NA	AB657_RS11710	D9O36_08265	DCS95_RS10130	DFQ03_1266	EHW67_00940	EZV76_03040	FG20_RS14965	I600_1312	JM81_3342	JM81_3390	MAR621_01892	P177_RS05335	P178_RS0102025	SAMN04488007_1643	SAMN04488009_1146	SAMN04488009_1198	SAMN04488010_1702	SAMN04488513_101305	SAMN05192540_2147	SAMN05192545_2408	SAMN05421636_101422	SAMN05421766_101398	SAMN05421797_1011489	YQ22_12885	ZOBELLIA_1574
OG0000237	Gfo/Idh/MocA family oxidoreductase	NA	NA	NA	NA	AB657_RS12220	D9O36_15725	DCS95_RS15555	DFQ03_0445	EHW67_07155	EHW67_19230	EZV76_01890	FG20_RS16370	I600_2150	JM81_2515	MAR621_03892	P177_RS01435	P178_RS0106130	SAMN04488007_0890	SAMN04488009_0375	SAMN04488010_0879	SAMN04488513_101591	SAMN05192540_1267	SAMN05192545_3288	SAMN05421636_105176	SAMN05421636_10958	SAMN05421766_101130	SAMN05421797_101557	YQ22_08795	ZOBELLIA_1881
OG0000238	lactonase family protein	NA	NA	NA	NA	AB657_RS12265	D9O36_14950	DCS95_RS13770	DFQ03_3214	EHW67_14840	EZV76_01990	FG20_RS08035	I600_2514	JM81_2151	MAR621_00249	P177_RS18820	P178_RS0108055	SAMN04488007_0541	SAMN04488009_2554	SAMN04488010_0500	SAMN04488513_102662	SAMN05192540_0925	SAMN05192545_3639	SAMN05421636_101383	SAMN05421636_1052	SAMN05421636_11615	SAMN05421766_102319	SAMN05421797_101235	YQ22_06995	ZOBELLIA_3593
OG0000239	energy transducer TonB	NA	NA	NA	NA	AB657_RS13320	AB657_RS16740	D9O36_10880	DCS95_RS19160	DFQ03_3702	EHW67_14855	EZV76_16425	FG20_RS11645	I600_2986	JM81_1615	MAR621_03471	P177_RS16105	P178_RS0121120	SAMN04488007_3812	SAMN04488009_0189	SAMN04488010_3465	SAMN04488513_109118	SAMN04488513_1162	SAMN05192540_0462	SAMN05192545_0234	SAMN05421636_108320	SAMN05421766_11421	SAMN05421797_106157	YQ22_04555	ZOBELLIA_903
OG0000241	efflux RND transporter permease subunit	K18299	mexF; multidrug efflux pump	Transporters [BR:ko02000]	Membrane transport	AB657_RS13885	AB657_RS16240	D9O36_07945	DCS95_RS13990	DFQ03_3264	EHW67_05470	EZV76_03490	FG20_RS14620	I600_2006	I600_2469	JM81_1486	MAR621_00205	P177_RS19055	P178_RS0107810	SAMN04488007_0588	SAMN04488009_3417	SAMN04488010_0549	SAMN04488513_101247	SAMN05192540_0970	SAMN05192545_3594	SAMN05421636_10993	SAMN05421766_101452	SAMN05421797_101278	YQ22_07215	ZOBELLIA_1512
OG0000246	hypothetical protein	NA	NA	NA	NA	AB657_RS00930	D9O36_14360	DCS95_RS05795	DFQ03_2501	EHW67_01125	EZV76_12040	FG20_RS09745	I600_3494	JM81_1233	MAR621_03748	P177_RS14210	P178_RS0119200	SAMN04488007_3093	SAMN04488009_3734	SAMN04488010_3740	SAMN04488513_11016	SAMN05192540_0087	SAMN05192545_0614	SAMN05421636_106101	SAMN05421766_10698	SAMN05421797_10313	SAMN05421797_105137	YQ22_02730	ZOBELLIA_525
OG0000247	response regulator transcription factor	NA	NA	NA	NA	AB657_RS01515	D9O36_18360	DCS95_RS04190	DFQ03_2328	EHW67_16375	EZV76_00835	EZV76_09495	FG20_RS03475	I600_3242	JM81_1021	MAR621_01405	P177_RS13365	P178_RS0118435	SAMN04488007_2967	SAMN04488009_1395	SAMN04488010_2721	SAMN04488513_1125	SAMN05192540_3672	SAMN05192545_0814	SAMN05421636_106182	SAMN05421766_103332	SAMN05421797_11057	YQ22_01570	ZOBELLIA_4633
OG0000249	formylglycine-generating enzyme family protein	K13444	SUMF1, FGE; sulfatase modifying factor 1	Lysosome [PATH:ko04142]	Transport and catabolism	AB657_RS02115	D9O36_09500	DCS95_RS03620	DFQ03_2160	EHW67_19490	EZV76_13395	FG20_RS01840	I600_3338	JM81_0896	JM81_1109	MAR621_03173	P177_RS12815	P178_RS0117755	SAMN04488007_2826	SAMN04488009_1508	SAMN04488010_2591	SAMN04488513_102516	SAMN05192540_3591	SAMN05192545_0902	SAMN05421636_106125	SAMN05421766_10323	SAMN05421797_108111	YQ22_01110	ZOBELLIA_155
OG0000250	DUF4249 family protein	NA	NA	NA	NA	AB657_RS02930	D9O36_11295	DCS95_RS02670	DFQ03_1963	EHW67_15965	EZV76_09045	EZV76_09050	FG20_RS02620	I600_598	JM81_0697	MAR621_02026	P177_RS11735	P178_RS0116660	SAMN04488007_2620	SAMN04488009_1707	SAMN04488010_2377	SAMN04488513_102377	SAMN05192540_3381	SAMN05192545_1119	SAMN05421636_106320	SAMN05421766_103161	SAMN05421797_102115	YQ22_00080	ZOBELLIA_17
OG0000251	hypothetical protein	NA	NA	NA	NA	AB657_RS03220	D9O36_05440	DCS95_RS02345	DFQ03_1898	EHW67_15645	EZV76_09355	FG20_RS02945	I600_533	JM81_0634	MAR621_01962	P177_RS11400	P178_RS0116345	SAMN04488007_2556	SAMN04488009_1772	SAMN04488010_2315	SAMN04488513_102322	SAMN05192540_3317	SAMN05192545_1184	SAMN05421636_104121	SAMN05421766_103220	SAMN05421766_103221	SAMN05421797_102184	YQ22_18520	ZOBELLIA_4741
OG0000252	gamma-glutamyltransferase	K00681	ggt; gamma-glutamyltranspeptidase / glutathione hydrolase	Peptidases [BR:ko01002]	Enzyme families	AB657_RS03380	D9O36_01010	DCS95_RS02160	DFQ03_1859	EHW67_16170	EZV76_07915	EZV76_12665	FG20_RS05050	I600_493	JM81_0597	MAR621_01782	P177_RS11210	P178_RS0116175	SAMN04488007_2515	SAMN04488009_1809	SAMN04488010_2278	SAMN04488513_11270	SAMN05192540_3278	SAMN05192545_1225	SAMN05421636_104184	SAMN05421766_103488	SAMN05421797_102219	YQ22_18345	ZOBELLIA_4414
OG0000253	phosphoglucosamine mutase	K15778	pmm-pgm; phosphomannomutase / phosphoglucomutase	Purine metabolism [PATH:ko00230]	Nucleotide metabolism	AB657_RS03390	D9O36_01000	D9O36_01885	DCS95_RS02150	DFQ03_1857	EHW67_16180	EZV76_12675	FG20_RS05040	I600_490	JM81_0595	MAR621_01780	P177_RS11200	P178_RS0116165	SAMN04488007_2513	SAMN04488009_1811	SAMN04488010_2276	SAMN04488513_11272	SAMN05192540_3276	SAMN05192545_1227	SAMN05421636_104186	SAMN05421766_103490	SAMN05421797_102221	YQ22_18335	ZOBELLIA_4412
OG0000254	uracil-DNA glycosylase	K03648	UNG, UDG; uracil-DNA glycosylase	DNA repair and recombination proteins [BR:ko03400]	Replication and repair	AB657_RS03475	D9O36_00930	D9O36_21070	DCS95_RS02080	DFQ03_1843	EHW67_18010	EZV76_15740	FG20_RS04965	I600_475	JM81_0581	MAR621_01765	P177_RS11135	P178_RS0116095	SAMN04488007_2500	SAMN04488009_1825	SAMN04488010_2262	SAMN04488513_1195	SAMN05192540_3260	SAMN05192545_1243	SAMN05421636_104277	SAMN05421766_103503	SAMN05421797_102234	YQ22_18260	ZOBELLIA_4399
OG0000255	ACP S-malonyltransferase	NA	NA	NA	NA	AB657_RS03765	AB657_RS09905	D9O36_13425	DCS95_RS08335	DFQ03_0951	EHW67_00010	EZV76_11710	FG20_RS18800	I600_1636	JM81_3032	MAR621_00317	P177_RS03740	P178_RS0103595	SAMN04488007_1375	SAMN04488009_0876	SAMN04488010_1373	SAMN04488513_106123	SAMN05192540_1793	SAMN05192545_2758	SAMN05421636_103343	SAMN05421766_104212	SAMN05421797_1011168	YQ22_11295	ZOBELLIA_2406
OG0000256	glycosyltransferase family 4 protein	NA	NA	NA	NA	AB657_RS04270	D9O36_13155	D9O36_20855	DCS95_RS01010	DFQ03_1669	EHW67_17365	EZV76_16045	FG20_RS04215	I600_236	JM81_0435	MAR621_01519	P177_RS09750	P178_RS0114985	SAMN04488007_2251	SAMN04488009_1999	SAMN04488010_3408	SAMN04488513_102152	SAMN05192540_3026	SAMN05192545_1477	SAMN05421636_10486	SAMN05421766_103752	SAMN05421797_102430	YQ22_17150	ZOBELLIA_4162
OG0000257	magnesium/cobalt transporter CorA	K03284	corA; magnesium transporter	Transporters [BR:ko02000]	Membrane transport	AB657_RS04340	D9O36_13265	DCS95_RS00910	DFQ03_1646	EHW67_17305	EZV76_08480	FG20_RS04105	I600_215	JM81_0416	MAR621_01499	P177_RS09650	P178_RS0114885	SAMN04488007_2230	SAMN04488009_2018	SAMN04488010_3388	SAMN04488513_102171	SAMN05192540_3004	SAMN05192545_1499	SAMN05421636_103157	SAMN05421636_104247	SAMN05421766_103775	SAMN05421797_107182	YQ22_17050	ZOBELLIA_4139
OG0000258	hypothetical protein	NA	NA	NA	NA	AB657_RS04510	D9O36_18895	DCS95_RS00660	DFQ03_0038	EHW67_17155	EZV76_13930	FG20_RS03840	I600_158	JM81_0369	MAR621_02389	P177_RS09425	P178_RS0114625	SAMN04488007_2179	SAMN04488009_2068	SAMN04488010_3335	SAMN04488513_102214	SAMN05192540_2951	SAMN05192545_1555	SAMN05192545_2865	SAMN05421636_104217	SAMN05421766_103404	SAMN05421797_107102	YQ22_16810	ZOBELLIA_4532
OG0000259	proline dehydrogenase	K00318	PRODH; proline dehydrogenase	Arginine and proline metabolism [PATH:ko00330]	Amino acid metabolism	AB657_RS04525	AB657_RS16085	D9O36_18910	DCS95_RS00645	DFQ03_0041	EHW67_17140	EZV76_13900	FG20_RS03825	I600_155	JM81_0366	MAR621_02392	P177_RS09410	P178_RS0114610	SAMN04488007_2176	SAMN04488009_2071	SAMN04488010_3332	SAMN04488513_102217	SAMN05192540_2948	SAMN05192545_1558	SAMN05421636_104214	SAMN05421766_103401	SAMN05421797_10799	YQ22_16795	ZOBELLIA_4535
OG0000260	hypothetical protein	NA	NA	NA	NA	AB657_RS04535	D9O36_18920	DCS95_RS00635	DFQ03_0043	EHW67_17130	EZV76_08215	EZV76_13890	FG20_RS03815	I600_153	JM81_0364	MAR621_02394	P177_RS09400	P178_RS0114600	SAMN04488007_2174	SAMN04488009_2073	SAMN04488010_3330	SAMN04488513_102219	SAMN05192540_2946	SAMN05192545_1560	SAMN05421636_104212	SAMN05421766_103399	SAMN05421797_10797	YQ22_16785	ZOBELLIA_4537
OG0000261	hypothetical protein	NA	NA	NA	NA	AB657_RS04620	D9O36_01310	DCS95_RS00520	DFQ03_0067	EHW67_16495	EZV76_13795	FG20_RS05310	I600_129	JM81_0340	MAR621_02417	P177_RS09285	P178_RS0114480	SAMN04488007_2150	SAMN04488009_2097	SAMN04488010_3306	SAMN04488513_102240	SAMN05192540_2922	SAMN05192545_1584	SAMN05421636_10483	SAMN05421766_103802	SAMN05421797_10317	SAMN05421797_10775	YQ22_16670	ZOBELLIA_4112
OG0000262	acylhydrolase	NA	NA	NA	NA	AB657_RS04685	D9O36_18420	DCS95_RS00435	DFQ03_0083	EHW67_16655	EZV76_13735	FG20_RS03415	I600_113	JM81_0324	MAR621_02433	P177_RS09205	P177_RS13710	P178_RS0114395	SAMN04488007_2133	SAMN04488009_2113	SAMN04488010_3289	SAMN04488513_102262	SAMN05192540_2906	SAMN05192545_1600	SAMN05421636_10447	SAMN05421766_103316	SAMN05421797_10762	YQ22_16585	ZOBELLIA_4650
OG0000266	patatin-like phospholipase family protein	NA	NA	NA	NA	AB657_RS05380	D9O36_15000	DCS95_RS18815	DFQ03_2936	EHW67_18620	EHW67_18625	EZV76_12545	FG20_RS03745	I600_3619	JM81_0241	MAR621_00048	P177_RS08580	P178_RS0113580	SAMN04488007_3596	SAMN04488009_2890	SAMN04488010_3150	SAMN04488513_11250	SAMN05192540_2758	SAMN05192545_1756	SAMN05421636_10443	SAMN05421766_103386	SAMN05421797_10972	YQ22_15970	ZOBELLIA_4551
OG0000267	DUF4266 domain-containing protein	NA	NA	NA	NA	AB657_RS05725	D9O36_12005	DCS95_RS04265	DFQ03_2344	EHW67_02305	EZV76_06350	FG20_RS06900	I600_3227	JM81_1035	MAR621_01390	P177_RS13440	P178_RS0118515	SAMN04488007_2982	SAMN04488009_1381	SAMN04488010_2736	SAMN04488513_104109	SAMN05192540_3687	SAMN05192545_0799	SAMN05421636_104453	SAMN05421766_102522	SAMN05421797_101845	SAMN05421797_11072	YQ22_01640	ZOBELLIA_3792
OG0000268	YegP family protein	NA	NA	NA	NA	AB657_RS06045	D9O36_01580	DCS95_RS18205	DFQ03_2796	EHW67_16280	EZV76_00645	FG20_RS05580	I600_825	JM81_0107	MAR621_02660	P177_RS07930	P178_RS0112590	SAMN04488007_3427	SAMN04488009_3005	SAMN04488010_3024	SAMN04488513_1017	SAMN04488513_10791	SAMN05192540_2628	SAMN05192545_1870	SAMN05421636_107229	SAMN05421766_102755	SAMN05421797_10373	YQ22_15330	ZOBELLIA_4049
OG0000269	sugar transporter	K01991	ABC-2.OM, wza; polysaccharide biosynthesis/export protein	Biofilm formation - Escherichia coli [PATH:ko02026]	Cellular community - prokaryotes	AB657_RS06600	D9O36_12075	DCS95_RS17690	DFQ03_2743	EHW67_07590	EHW67_16000	EZV76_13595	FG20_RS06970	I600_887	JM81_0055	MAR621_02592	P177_RS07605	P178_RS0112320	SAMN04488007_3338	SAMN04488009_3057	SAMN04488010_2970	SAMN04488513_104122	SAMN05192540_2565	SAMN05192545_1934	SAMN05421636_107193	SAMN05421766_102515	SAMN05421797_103133	YQ22_15005	ZOBELLIA_3784
OG0000270	NAD-dependent epimerase	K08679	E5.1.3.6; UDP-glucuronate 4-epimerase	Amino sugar and nucleotide sugar metabolism [PATH:ko00520]	Carbohydrate metabolism	AB657_RS06620	D9O36_12100	DCS95_RS17670	DFQ03_2739	EHW67_07615	EZV76_13625	FG20_RS06995	I600_891	JM81_0052	MAR621_02588	P177_RS07585	P178_RS0112300	SAMN04488007_1162	SAMN04488007_3334	SAMN04488009_3068	SAMN04488010_2966	SAMN04488513_104127	SAMN05192540_2561	SAMN05192545_1939	SAMN05421636_107188	SAMN05421766_102509	SAMN05421797_103137	YQ22_14980	ZOBELLIA_3778
OG0000272	DUF4159 domain-containing protein	NA	NA	NA	NA	AB657_RS06870	D9O36_13595	DCS95_RS17430	DFQ03_2689	EHW67_13715	EZV76_13425	FG20_RS07225	I600_931	JM81_0005	JM81_3736	MAR621_01130	P177_RS07405	P178_RS0112120	SAMN04488007_3288	SAMN04488009_3110	SAMN04488010_2930	SAMN04488513_104168	SAMN05192540_2518	SAMN05192545_1984	SAMN05421636_107130	SAMN05421766_102464	SAMN05421797_103187	YQ22_14765	ZOBELLIA_3731
OG0000273	AI-2E family transporter	NA	NA	NA	NA	AB657_RS06875	D9O36_13590	DCS95_RS17425	DFQ03_2688	EHW67_13720	EZV76_13420	FG20_RS07230	I600_932	JM81_0004	JM81_3735	MAR621_01131	P177_RS07400	P178_RS0112115	SAMN04488007_3287	SAMN04488009_3111	SAMN04488010_2929	SAMN04488513_104169	SAMN05192540_2517	SAMN05192545_1985	SAMN05421636_107129	SAMN05421766_102463	SAMN05421797_103188	YQ22_14760	ZOBELLIA_3730
OG0000274	SAM-dependent methyltransferase	NA	NA	NA	NA	AB657_RS06880	D9O36_13585	DCS95_RS17420	DFQ03_2687	EHW67_13725	EZV76_13415	FG20_RS07235	I600_933	JM81_0003	JM81_3734	MAR621_01132	P177_RS07395	P178_RS0112110	SAMN04488007_3286	SAMN04488009_3112	SAMN04488010_2928	SAMN04488513_104170	SAMN05192540_2516	SAMN05192545_1986	SAMN05421636_107128	SAMN05421766_102462	SAMN05421797_103189	YQ22_14755	ZOBELLIA_3729
OG0000276	glucosamine-6-phosphate deaminase	K02564	nagB, GNPDA; glucosamine-6-phosphate deaminase	Amino sugar and nucleotide sugar metabolism [PATH:ko00520]	Carbohydrate metabolism	AB657_RS06930	D9O36_01890	D9O36_17365	DCS95_RS17360	DFQ03_2678	EHW67_13780	EZV76_00465	FG20_RS07295	I600_945	JM81_3721	MAR621_01144	P177_RS07350	P178_RS0112050	SAMN04488007_3273	SAMN04488009_3125	SAMN04488010_2915	SAMN04488513_104179	SAMN05192540_2504	SAMN05192545_1998	SAMN05421636_107116	SAMN05421766_102453	SAMN05421797_103199	YQ22_14695	ZOBELLIA_3722
OG0000277	anhydro-N-acetylmuramic acid kinase	NA	NA	NA	NA	AB657_RS06950	D9O36_17380	DCS95_RS17335	DCS95_RS18480	DFQ03_2674	EHW67_12355	EZV76_07335	FG20_RS07310	I600_949	JM81_3717	MAR621_01149	P177_RS07330	P178_RS0112025	SAMN04488007_3268	SAMN04488009_3129	SAMN04488010_2910	SAMN04488513_104183	SAMN05192540_2499	SAMN05192545_2003	SAMN05421636_107112	SAMN05421766_102449	SAMN05421797_103203	YQ22_14670	ZOBELLIA_3719
OG0000278	cyclic pyranopterin monophosphate synthase MoaC	K03637	moaC, CNX3; cyclic pyranopterin monophosphate synthase	Folate biosynthesis [PATH:ko00790]	Metabolism of cofactors and vitamins	AB657_RS07135	D9O36_08420	DCS95_RS17140	DFQ03_2634	EHW67_01980	EZV76_01085	EZV76_16335	FG20_RS07490	I600_988	JM81_3677	MAR621_01188	P177_RS07140	P178_RS0111825	SAMN04488007_3230	SAMN04488009_3169	SAMN04488010_2871	SAMN04488513_104221	SAMN05192540_2460	SAMN05192545_2043	SAMN05421636_10643	SAMN05421766_102411	SAMN05421797_103242	YQ22_14475	ZOBELLIA_3682
OG0000279	cysteine desulfurase	K04487	iscS, NFS1; cysteine desulfurase	Thiamine metabolism [PATH:ko00730]	Metabolism of cofactors and vitamins	AB657_RS07275	D9O36_10585	DCS95_RS16990	DFQ03_2607	EHW67_12530	EZV76_07040	FG20_RS00235	I600_1018	JM81_3648	MAR621_01218	P177_RS07005	P178_RS0111615	P178_RS0111680	SAMN04488007_3202	SAMN04488009_3198	SAMN04488010_2841	SAMN04488513_104247	SAMN05192540_2430	SAMN05192545_2073	SAMN05421636_10619	SAMN05421766_11030	SAMN05421797_103272	YQ22_14330	ZOBELLIA_3138
OG0000280	hypothetical protein	NA	NA	NA	NA	AB657_RS07280	D9O36_10590	DCS95_RS16985	DFQ03_2606	EHW67_12525	EZV76_07035	FG20_RS21595	I600_1019	JM81_3647	MAR621_01219	P177_RS07000	P178_RS0111610	P178_RS0111675	SAMN04488007_3201	SAMN04488009_3199	SAMN04488010_2840	SAMN04488513_104248	SAMN05192540_2429	SAMN05192545_2074	SAMN05421636_10618	SAMN05421766_11029	SAMN05421797_103273	YQ22_14325	ZOBELLIA_3137
OG0000281	DNA mismatch repair protein MutS	NA	NA	NA	NA	AB657_RS07285	D9O36_10595	DCS95_RS16980	DFQ03_2605	EHW67_12520	EZV76_07030	FG20_RS00225	I600_1020	JM81_3646	MAR621_01220	P177_RS06995	P178_RS0111670	P178_RS21930	SAMN04488007_3200	SAMN04488009_3200	SAMN04488010_2839	SAMN04488513_104249	SAMN05192540_2428	SAMN05192545_2075	SAMN05421636_10617	SAMN05421766_11028	SAMN05421797_103274	YQ22_14320	ZOBELLIA_3136
OG0000282	ornithine--oxo-acid transaminase	K00819	rocD, OAT; ornithine--oxo-acid transaminase	Arginine and proline metabolism [PATH:ko00330]	Amino acid metabolism	AB657_RS07305	D9O36_10615	DCS95_RS16960	DFQ03_2601	EHW67_12490	EZV76_12250	FG20_RS00205	I600_1024	JM81_3642	MAR621_04113	P177_RS06975	P178_RS0111650	P178_RS21920	SAMN04488007_3196	SAMN04488009_3204	SAMN04488010_2835	SAMN04488513_104252	SAMN05192540_2424	SAMN05192545_2079	SAMN05421636_10613	SAMN05421766_11024	SAMN05421797_103278	YQ22_14300	ZOBELLIA_3132
OG0000283	23S rRNA (uracil(1939)-C(5))-methyltransferase RlmD	NA	NA	NA	NA	AB657_RS07310	D9O36_10620	DCS95_RS16950	DFQ03_2599	EHW67_12465	EZV76_12255	FG20_RS00200	I600_1025	JM81_3641	MAR621_04112	P177_RS06965	P178_RS0111575	P178_RS21935	SAMN04488007_3194	SAMN04488009_3205	SAMN04488010_2833	SAMN04488513_104253	SAMN05192540_2423	SAMN05192545_2080	SAMN05421636_10612	SAMN05421766_11023	SAMN05421797_103279	YQ22_14295	ZOBELLIA_3131
OG0000284	ZIP family metal transporter	NA	NA	NA	NA	AB657_RS07335	D9O36_19075	DCS95_RS16925	DFQ03_2594	EHW67_12440	EZV76_12275	FG20_RS00180	I600_1030	JM81_3636	MAR621_04107	P177_RS06940	P178_RS0111550	P178_RS21230	SAMN04488007_3189	SAMN04488009_3210	SAMN04488010_2828	SAMN04488513_104257	SAMN05192540_2418	SAMN05192545_2085	SAMN05421636_1068	SAMN05421766_11019	SAMN05421797_103284	YQ22_14270	ZOBELLIA_3127
OG0000285	phytoene/squalene synthase family protein	NA	NA	NA	NA	AB657_RS07505	D9O36_12145	DCS95_RS11155	DFQ03_1559	EHW67_11805	EHW67_20145	EZV76_14380	FG20_RS21240	I600_1112	JM81_3575	MAR621_02753	P177_RS06435	P178_RS0100925	SAMN04488007_1997	SAMN04488009_3269	SAMN04488010_2030	SAMN04488513_103289	SAMN05192540_2341	SAMN05192545_2164	SAMN05421636_11160	SAMN05421766_104734	SAMN05421797_1011699	YQ22_13895	ZOBELLIA_2973
OG0000286	twin-arginine translocase subunit TatC	K03118	tatC; sec-independent protein translocase protein TatC	Secretion system [BR:ko02044]	Membrane transport	AB657_RS07575	D9O36_12230	DCS95_RS11085	DFQ03_1540	EHW67_10590	EZV76_06995	FG20_RS21155	I600_1126	JM81_3561	MAR621_02767	P177_RS06360	P178_RS0100860	P178_RS22015	SAMN04488007_1981	SAMN04488009_3283	SAMN04488010_2016	SAMN04488513_103272	SAMN05192540_2327	SAMN05192545_2178	SAMN05421636_11175	SAMN05421766_104717	SAMN05421797_1011684	YQ22_13825	ZOBELLIA_2952
OG0000287	ATP-binding cassette domain-containing protein	K01990	ABC-2.A; ABC-2 type transport system ATP-binding protein	Transporters [BR:ko02000]	Membrane transport	AB657_RS07905	D9O36_12520	DCS95_RS10730	DFQ03_1463	EHW67_12120	EZV76_06760	FG20_RS20855	I600_1199	JM81_3487	MAR621_02539	P177_RS05975	P178_RS0100470	SAMN04488007_1904	SAMN04488009_3356	SAMN04488010_1939	SAMN04488513_103206	SAMN04488513_1272	SAMN05192540_2253	SAMN05192545_2251	SAMN05421636_103104	SAMN05421766_104654	SAMN05421797_1011613	YQ22_13460	ZOBELLIA_2881
OG0000290	GIY-YIG nuclease family protein	K02342	DPO3E, dnaQ; DNA polymerase III subunit epsilon	Purine metabolism [PATH:ko00230]	Nucleotide metabolism	AB657_RS09195	D9O36_02625	DCS95_RS09150	DFQ03_1116	EHW67_07970	EHW67_13615	EZV76_05850	FG20_RS19700	I600_1475	JM81_3183	MAR621_02251	P177_RS04545	P178_RS0102680	SAMN04488007_1533	SAMN04488009_1026	SAMN04488010_1550	SAMN04488513_10947	SAMN05192540_1961	SAMN05192545_2591	SAMN05421636_10865	SAMN05421766_104392	SAMN05421797_1011314	YQ22_12130	ZOBELLIA_2604
OG0000292	hypothetical protein	NA	NA	NA	NA	AB657_RS10370	D9O36_01510	DCS95_RS07615	DFQ03_0809	EHW67_15820	EHW67_18315	EZV76_00265	FG20_RS05510	I600_1789	JM81_2862	MAR621_00689	P177_RS02990	P178_RS0104445	SAMN04488007_1230	SAMN04488009_0709	SAMN04488010_1225	SAMN04488513_102534	SAMN05192540_1642	SAMN05192545_2962	SAMN05421636_10750	SAMN05421766_102769	SAMN05421797_101954	YQ22_10570	ZOBELLIA_4063
OG0000293	DNA polymerase IV	K02346	DPO4, dinB; DNA polymerase IV	DNA repair and recombination proteins [BR:ko03400]	Replication and repair	AB657_RS10995	D9O36_03725	DCS95_RS15745	DFQ03_0782	EHW67_13920	EZV76_00255	EZV76_07485	FG20_RS13335	I600_1865	JM81_2802	MAR621_00737	P177_RS02710	P178_RS0104835	SAMN04488007_1159	SAMN04488009_0653	SAMN04488010_1147	SAMN04488513_101884	SAMN05192540_1573	SAMN05192545_3025	SAMN05421636_11229	SAMN05421766_101716	SAMN05421797_101864	YQ22_10205	ZOBELLIA_1257
OG0000294	bifunctional 4-hydroxy-2-oxoglutarate aldolase/2-dehydro-3-deoxy-phosphogluconate aldolase	NA	NA	NA	NA	AB657_RS11730	D9O36_02665	DCS95_RS11905	DFQ03_3393	EHW67_13770	EZV76_12910	FG20_RS19735	I600_2895	JM81_3339	MAR621_02966	P177_RS16875	P178_RS0110085	SAMN04488007_0154	SAMN04488009_0642	SAMN04488009_1143	SAMN04488010_0102	SAMN04488513_102272	SAMN05192540_0551	SAMN05192545_0142	SAMN05421636_104159	SAMN05421766_103261	SAMN05421797_104138	YQ22_05160	ZOBELLIA_4702
OG0000295	metal-dependent transcriptional regulator	NA	NA	NA	NA	AB657_RS11955	D9O36_06405	DCS95_RS16435	DFQ03_0567	EHW67_02725	EHW67_19850	EZV76_01610	FG20_RS16780	I600_2021	JM81_2647	MAR621_02199	P177_RS02025	P178_RS0105540	SAMN04488007_1015	SAMN04488009_0485	SAMN04488010_0994	SAMN04488513_101664	SAMN05192540_1387	SAMN05192545_3165	SAMN05421636_101216	SAMN05421766_10158	SAMN05421797_101670	YQ22_09465	ZOBELLIA_1954
OG0000297	phosphate:sodium symporter	NA	NA	NA	NA	AB657_RS12060	D9O36_15485	DCS95_RS16575	DFQ03_0541	EHW67_02830	EZV76_01735	FG20_RS16640	I600_2050	JM81_2620	MAR621_02170	P177_RS01885	P178_RS0105675	SAMN04488007_0988	SAMN04488009_0457	SAMN04488010_0967	SAMN04488513_101638	SAMN05192540_1358	SAMN05192545_3193	SAMN05421636_10250	SAMN05421636_105244	SAMN05421766_10180	SAMN05421797_101647	YQ22_09325	ZOBELLIA_1931
OG0000298	DUF1080 domain-containing protein	NA	NA	NA	NA	AB657_RS12085	D9O36_18330	DCS95_RS16605	DFQ03_0535	EHW67_02855	EHW67_16770	EZV76_01760	FG20_RS03505	I600_2056	JM81_2615	MAR621_02164	P177_RS01860	P178_RS0105705	SAMN04488007_0983	SAMN04488009_0452	SAMN04488010_0961	SAMN04488513_1128	SAMN05192540_1352	SAMN05192545_3199	SAMN05421636_106189	SAMN05421766_103336	SAMN05421797_101642	YQ22_09295	ZOBELLIA_4624
OG0000299	sugar phosphate isomerase/epimerase	NA	NA	NA	NA	AB657_RS12125	D9O36_15565	DCS95_RS16640	DFQ03_0527	EHW67_02890	EHW67_08875	EZV76_01800	FG20_RS16515	I600_2064	JM81_2607	MAR621_02156	P177_RS01820	P178_RS0105745	SAMN04488007_0975	SAMN04488009_0444	SAMN04488010_0953	SAMN04488513_101626	SAMN05192540_1344	SAMN05192545_3207	SAMN05421636_101306	SAMN05421766_10197	SAMN05421797_101635	YQ22_09255	ZOBELLIA_1916
OG0000300	methylated-DNA--	K00567	ogt, MGMT; methylated-DNA-[protein]-cysteine S-methyltransferase	DNA repair and recombination proteins [BR:ko03400]	Replication and repair	AB657_RS12335	D9O36_04205	DCS95_RS16895	DFQ03_0479	EHW67_07225	EZV76_02085	EZV76_08170	FG20_RS16235	I600_2116	JM81_2557	MAR621_02104	P177_RS01560	P178_RS0106010	SAMN04488007_0924	SAMN04488009_0395	SAMN04488010_0900	SAMN04488513_101566	SAMN05192540_1292	SAMN05192545_3260	SAMN05421636_104271	SAMN05421766_101158	SAMN05421797_101587	YQ22_08925	ZOBELLIA_1852
OG0000301	fumarate reductase/succinate dehydrogenase flavoprotein subunit	K00239	sdhA, frdA; succinate dehydrogenase / fumarate reductase, flavoprotein subunit	Carbon fixation pathways in prokaryotes [PATH:ko00720]	Energy metabolism	AB657_RS12500	D9O36_04330	DCS95_RS15490	DFQ03_0431	EHW67_07120	EZV76_02250	FG20_RS16105	I600_2165	JM81_2500	MAR621_03906	P177_RS01365	P178_RS0106200	SAMN04488007_0876	SAMN04488009_0360	SAMN04488010_0865	SAMN04488513_101540	SAMN05192540_1253	SAMN05192545_3302	SAMN05421636_101433	SAMN05421636_105239	SAMN05421766_101184	SAMN05421797_101544	YQ22_08730	ZOBELLIA_1822
OG0000302	succinate dehydrogenase/fumarate reductase iron-sulfur subunit	K00240	sdhB, frdB; succinate dehydrogenase / fumarate reductase, iron-sulfur subunit	Oxidative phosphorylation [PATH:ko00190]	Energy metabolism	AB657_RS12505	D9O36_04325	DCS95_RS15485	DFQ03_0430	EHW67_07110	EZV76_02255	FG20_RS16110	I600_2166	JM81_2499	MAR621_03907	P177_RS01360	P178_RS0106205	SAMN04488007_0875	SAMN04488009_0359	SAMN04488010_0864	SAMN04488513_101541	SAMN05192540_1252	SAMN05192545_3303	SAMN05421636_101432	SAMN05421636_105240	SAMN05421766_101183	SAMN05421797_101543	YQ22_08725	ZOBELLIA_1823
OG0000303	aldo/keto reductase	NA	NA	NA	NA	AB657_RS12630	D9O36_04465	DCS95_RS15370	DFQ03_0405	DFQ03_2286	EHW67_07015	EZV76_02380	FG20_RS15970	I600_2190	JM81_2477	MAR621_04024	P177_RS01240	P178_RS0106325	SAMN04488007_0850	SAMN04488009_0336	SAMN04488010_0840	SAMN04488513_101508	SAMN05192540_1228	SAMN05192545_3327	SAMN05421636_10218	SAMN05421766_101210	SAMN05421797_101519	YQ22_08605	ZOBELLIA_1789
OG0000304	patatin-like phospholipase family protein	K07001	K07001; NTE family protein	General function prediction only	Poorly characterized	AB657_RS12750	D9O36_04565	DCS95_RS15240	DFQ03_0376	EHW67_06920	EHW67_17555	EZV76_02480	FG20_RS15870	I600_2220	JM81_2453	MAR621_04052	P177_RS01100	P178_RS0106460	SAMN04488007_0822	SAMN04488009_0311	SAMN04488010_0813	SAMN04488513_101489	SAMN05192540_1199	SAMN05192545_3356	SAMN05421636_101441	SAMN05421766_101231	SAMN05421797_101492	YQ22_08470	ZOBELLIA_1766
OG0000305	SDR family oxidoreductase	NA	NA	NA	NA	AB657_RS12820	D9O36_12090	DCS95_RS15160	DFQ03_0362	EHW67_06770	EZV76_02535	FG20_RS06985	I600_2236	JM81_2438	MAR621_00462	P177_RS01030	P178_RS0106555	SAMN04488007_0808	SAMN04488009_0297	SAMN04488010_0794	SAMN04488513_104125	SAMN05192540_1185	SAMN05192545_1937	SAMN05421636_107190	SAMN05421766_102512	SAMN05421797_101478	YQ22_10390	YQ22_14990	ZOBELLIA_3780
OG0000306	type IX secretion system membrane protein PorP/SprF	NA	NA	NA	NA	AB657_RS12970	D9O36_04855	DCS95_RS15010	DFQ03_0332	EHW67_06645	EZV76_00655	EZV76_02755	FG20_RS15580	I600_2261	JM81_2407	MAR621_00494	P177_RS00870	P178_RS0106725	SAMN04488007_0780	SAMN04488009_0265	SAMN04488010_0760	SAMN04488513_101431	SAMN05192540_1159	SAMN05192545_3401	SAMN05421636_101540	SAMN05421766_101288	SAMN05421797_101450	YQ22_08245	ZOBELLIA_1704
OG0000307	type IX secretion system membrane protein PorP/SprF	NA	NA	NA	NA	AB657_RS12980	D9O36_04845	DCS95_RS14990	DFQ03_0329	EHW67_06660	EZV76_02745	EZV76_08385	FG20_RS15590	I600_2265	JM81_2403	MAR621_00499	P177_RS00855	P178_RS0106760	SAMN04488007_0775	SAMN04488009_2822	SAMN04488010_0753	SAMN04488513_101433	SAMN05192540_1154	SAMN05192545_3406	SAMN05421636_101538	SAMN05421766_101286	SAMN05421797_101447	YQ22_08225	ZOBELLIA_1707
OG0000308	Na+:solute symporter	NA	NA	NA	NA	AB657_RS13485	D9O36_17770	DCS95_RS14490	DFQ03_0219	EHW67_06030	EHW67_08615	EZV76_03085	FG20_RS15145	I600_2367	JM81_2292	MAR621_00611	P177_RS00305	P178_RS0107385	SAMN04488007_0667	SAMN04488009_2706	SAMN04488010_0641	SAMN04488513_101341	SAMN05192540_1055	SAMN05192545_3506	SAMN05421636_109126	SAMN05421766_101358	SAMN05421797_101343	YQ22_07640	ZOBELLIA_1616
OG0000311	CvpA family protein	NA	NA	NA	NA	AB657_RS14055	D9O36_18175	D9O36_20125	DCS95_RS13825	DFQ03_3229	EHW67_05315	EZV76_03640	FG20_RS14425	I600_2503	JM81_2162	MAR621_00238	P177_RS18880	P178_RS0107985	SAMN04488007_0553	SAMN04488009_2565	SAMN04488010_0514	SAMN04488513_101215	SAMN05192540_0936	SAMN05192545_3628	SAMN05421636_101409	SAMN05421766_101491	SAMN05421797_101246	YQ22_07050	ZOBELLIA_1472
OG0000312	response regulator	NA	NA	NA	NA	AB657_RS14270	D9O36_16130	DCS95_RS13600	DFQ03_3180	EHW67_01010	EHW67_05795	EZV76_13310	FG20_RS14200	I600_2548	JM81_2116	MAR621_03392	P177_RS18645	P178_RS0108235	SAMN04488007_0507	SAMN04488009_2519	SAMN04488010_0465	SAMN04488513_101171	SAMN05192540_0891	SAMN05192545_3673	SAMN05421636_10919	SAMN05421766_101537	SAMN05421797_101201	YQ22_06825	ZOBELLIA_1429
OG0000313	hypothetical protein	NA	NA	NA	NA	AB657_RS15160	AB657_RS15165	D9O36_03445	DCS95_RS12510	DFQ03_3524	EHW67_04785	EZV76_04820	FG20_RS13085	I600_2768	JM81_1829	MAR621_00939	P177_RS17480	P178_RS0109375	SAMN04488007_0274	SAMN04488009_2243	SAMN04488010_0244	SAMN04488513_101960	SAMN05192540_0673	SAMN05192545_3888	SAMN05421636_10135	SAMN05421766_101767	SAMN05421797_10421	YQ22_05750	ZOBELLIA_1207
OG0000314	peptide MFS transporter	K03305	TC.POT; proton-dependent oligopeptide transporter, POT family	Transport	Cellular processes and signaling	AB657_RS15290	D9O36_13025	DCS95_RS12420	DFQ03_3505	EHW67_04290	EHW67_04295	EZV76_04965	FG20_RS12990	I600_2787	JM81_1812	MAR621_00921	P177_RS17390	P178_RS0109470	SAMN04488007_0257	SAMN04488009_2226	SAMN04488010_0225	SAMN04488513_101979	SAMN05192540_0656	SAMN05192545_0035	SAMN05421636_10183	SAMN05421766_101786	SAMN05421797_10438	YQ22_05660	ZOBELLIA_1189
OG0000316	sodium:proton antiporter	NA	NA	NA	NA	AB657_RS16725	D9O36_10895	DCS95_RS19145	DFQ03_3699	EHW67_14870	EZV76_16410	FG20_RS11660	I600_2983	JM81_1618	MAR621_03468	P177_RS16120	P178_RS0121135	SAMN04488007_3815	SAMN04488009_0186	SAMN04488010_3462	SAMN04488513_109121	SAMN04488513_1165	SAMN05192540_0465	SAMN05192545_0231	SAMN05421636_108323	SAMN05421766_11418	SAMN05421797_106160	YQ22_04570	ZOBELLIA_906
OG0000317	MotA/TolQ/ExbB proton channel family protein	NA	NA	NA	NA	AB657_RS16730	D9O36_10890	DCS95_RS19150	DFQ03_3700	EHW67_14865	EZV76_16415	FG20_RS11655	I600_2984	JM81_1617	MAR621_03469	P177_RS16115	P178_RS0121130	SAMN04488007_3814	SAMN04488009_0187	SAMN04488010_3463	SAMN04488513_109120	SAMN04488513_1164	SAMN05192540_0464	SAMN05192545_0232	SAMN05421636_108322	SAMN05421766_11419	SAMN05421797_106159	YQ22_04565	ZOBELLIA_905
OG0000318	biopolymer transporter ExbD	NA	NA	NA	NA	AB657_RS16735	D9O36_10885	DCS95_RS19155	DFQ03_3701	EHW67_14860	EZV76_16420	FG20_RS11650	I600_2985	JM81_1616	MAR621_03470	P177_RS16110	P178_RS0121125	SAMN04488007_3813	SAMN04488009_0188	SAMN04488010_3464	SAMN04488513_109119	SAMN04488513_1163	SAMN05192540_0463	SAMN05192545_0233	SAMN05421636_108321	SAMN05421766_11420	SAMN05421797_106158	YQ22_04560	ZOBELLIA_904
OG0000319	bifunctional folylpolyglutamate synthase/dihydrofolate synthase	K11754	folC; dihydrofolate synthase / folylpolyglutamate synthase	Folate biosynthesis [PATH:ko00790]	Metabolism of cofactors and vitamins	AB657_RS16745	D9O36_10875	DCS95_RS19165	DFQ03_3703	EHW67_14850	EZV76_16430	FG20_RS11640	I600_2987	JM81_1614	MAR621_03472	P177_RS16100	P178_RS0121115	SAMN04488007_3811	SAMN04488009_0190	SAMN04488010_3466	SAMN04488513_109117	SAMN04488513_1161	SAMN05192540_0461	SAMN05192545_0235	SAMN05421636_108319	SAMN05421766_11422	SAMN05421797_106156	YQ22_04550	ZOBELLIA_902
OG0000320	hypothetical protein	NA	NA	NA	NA	AB657_RS16760	AB657_RS16850	D9O36_10835	DCS95_RS19215	DFQ03_3714	EHW67_14830	EZV76_05240	FG20_RS11600	I600_2996	JM81_1609	MAR621_03483	P177_RS16045	P178_RS0121060	SAMN04488007_3800	SAMN04488009_0195	SAMN04488010_3477	SAMN04488513_109110	SAMN05192540_0451	SAMN05192545_0245	SAMN05421636_108305	SAMN05421766_1157	SAMN05421797_106126	YQ22_04495	ZOBELLIA_892
OG0000321	bifunctional demethylmenaquinone methyltransferase/2-methoxy-6-polyprenyl-1,4-benzoquinol methylase UbiE	K03183	ubiE; demethylmenaquinone methyltransferase / 2-methoxy-6-polyprenyl-1,4-benzoquinol methylase	Ubiquinone and other terpenoid-quinone biosynthesis [PATH:ko00130]	Metabolism of cofactors and vitamins	AB657_RS17395	D9O36_09290	DCS95_RS07025	DFQ03_3552	EHW67_11360	EZV76_10155	FG20_RS10940	I600_3810	JM81_1469	MAR621_04095	P177_RS15340	P178_RS0120360	SAMN04488007_3949	SAMN04488009_3400	SAMN04488010_3619	SAMN04488513_105125	SAMN05192540_0317	SAMN05192545_0381	SAMN05421636_101357	SAMN05421636_103141	SAMN05421766_105107	SAMN05421797_11249	YQ22_03845	ZOBELLIA_760
OG0000328	T9SS C-terminal target domain-containing protein	NA	NA	NA	NA	AB657_RS00010	D9O36_17735	DCS95_RS06785	DFQ03_3579	EHW67_15495	EZV76_10005	FG20_RS10785	I600_3841	JM81_1442	MAR621_04073	P177_RS15195	P178_RS0120210	SAMN04488007_3821	SAMN04488009_0249	SAMN04488010_3793	SAMN04488513_105152	SAMN05192540_0286	SAMN05192545_0412	SAMN05421636_10357	SAMN05421766_105135	SAMN05421797_11222	YQ22_03700	ZOBELLIA_734
OG0000329	hypothetical protein	NA	NA	NA	NA	AB657_RS00025	D9O36_17725	DCS95_RS06775	DFQ03_3581	EHW67_15475	EZV76_09995	FG20_RS10775	I600_3668	JM81_1440	MAR621_02885	P177_RS15185	P178_RS0120200	SAMN04488007_3823	SAMN04488009_0239	SAMN04488010_3796	SAMN04488513_105154	SAMN05192540_0284	SAMN05192545_0415	SAMN05421636_10355	SAMN05421766_105137	SAMN05421797_11220	YQ22_03690	ZOBELLIA_732
OG0000330	hypothetical protein	NA	NA	NA	NA	AB657_RS00035	D9O36_17710	DCS95_RS06765	DFQ03_3583	EHW67_15465	EZV76_09985	FG20_RS10760	I600_3670	JM81_1438	MAR621_02883	P177_RS15175	P178_RS0120190	SAMN04488007_3825	SAMN04488009_0237	SAMN04488010_3798	SAMN04488513_105157	SAMN05192540_0282	SAMN05192545_0417	SAMN05421636_108171	SAMN05421766_105141	SAMN05421797_11218	YQ22_03680	ZOBELLIA_728
OG0000331	M1 family metallopeptidase	NA	NA	NA	NA	AB657_RS00040	D9O36_17705	DCS95_RS06760	DFQ03_3584	EHW67_15460	EZV76_09980	FG20_RS10755	I600_3671	JM81_1437	MAR621_02882	P177_RS15170	P178_RS0120185	SAMN04488007_3826	SAMN04488009_0236	SAMN04488010_3799	SAMN04488513_105158	SAMN05192540_0281	SAMN05192545_0418	SAMN05421636_108170	SAMN05421766_105142	SAMN05421797_11217	YQ22_03675	ZOBELLIA_727
OG0000332	twin-arginine translocase TatA/TatE family subunit	NA	NA	NA	NA	AB657_RS00045	D9O36_17700	DCS95_RS06755	DFQ03_3585	EHW67_15455	EZV76_09975	FG20_RS10750	I600_3672	JM81_1436	MAR621_02881	P177_RS15165	P178_RS0120180	SAMN04488007_3827	SAMN04488009_0235	SAMN04488010_3800	SAMN04488513_105159	SAMN05192540_0280	SAMN05192545_0419	SAMN05421636_108169	SAMN05421766_105143	SAMN05421797_11216	YQ22_03670	ZOBELLIA_726
OG0000333	O-methyltransferase	NA	NA	NA	NA	AB657_RS00055	D9O36_17690	DCS95_RS06745	DFQ03_3587	EHW67_15445	EZV76_09965	FG20_RS10740	I600_3674	JM81_1434	MAR621_02879	P177_RS15155	P178_RS0120175	SAMN04488007_3829	SAMN04488009_0233	SAMN04488010_3802	SAMN04488513_105161	SAMN05192540_0278	SAMN05192545_0421	SAMN05421636_108168	SAMN05421766_105145	SAMN05421797_11214	YQ22_03660	ZOBELLIA_724
OG0000334	kynureninase	K01556	KYNU, kynU; kynureninase	Tryptophan metabolism [PATH:ko00380]	Amino acid metabolism	AB657_RS00065	D9O36_17680	DCS95_RS06735	DFQ03_3589	EHW67_15435	EZV76_09955	FG20_RS10730	I600_3676	JM81_1432	MAR621_02877	P177_RS15145	P178_RS0120165	SAMN04488007_3831	SAMN04488009_0231	SAMN04488010_3804	SAMN04488513_105163	SAMN05192540_0276	SAMN05192545_0423	SAMN05421636_108167	SAMN05421766_105147	SAMN05421797_11212	YQ22_03650	ZOBELLIA_722
OG0000335	MFS transporter	NA	NA	NA	NA	AB657_RS00070	D9O36_17670	DCS95_RS06730	DFQ03_3590	EHW67_15430	EZV76_09945	FG20_RS10720	I600_3678	JM81_1431	MAR621_02876	P177_RS15140	P178_RS0120160	SAMN04488007_3832	SAMN04488009_0230	SAMN04488010_3805	SAMN04488513_105166	SAMN05192540_0275	SAMN05192545_0424	SAMN05421636_108166	SAMN05421766_105149	SAMN05421797_11211	YQ22_03645	ZOBELLIA_720
OG0000336	hypothetical protein	NA	NA	NA	NA	AB657_RS00075	D9O36_17665	DCS95_RS06720	DFQ03_3591	EHW67_15425	EZV76_09940	FG20_RS10715	I600_3680	JM81_1429	MAR621_02874	P177_RS15130	P178_RS0120150	SAMN04488007_3834	SAMN04488009_0228	SAMN04488010_3807	SAMN04488513_105167	SAMN05192540_0273	SAMN05192545_0426	SAMN05421636_108165	SAMN05421766_105150	SAMN05421797_11210	YQ22_03635	ZOBELLIA_719
OG0000337	ATP-dependent Clp protease proteolytic subunit	NA	NA	NA	NA	AB657_RS00095	D9O36_17650	DCS95_RS06700	DFQ03_3595	EHW67_15420	EZV76_09920	FG20_RS10700	I600_3684	JM81_1425	MAR621_02870	P177_RS15110	P178_RS0120130	SAMN04488007_3838	SAMN04488009_0224	SAMN04488010_3811	SAMN04488513_105168	SAMN05192540_0269	SAMN05192545_0430	SAMN05421636_108164	SAMN05421766_105151	SAMN05421797_1126	YQ22_03615	ZOBELLIA_718
OG0000338	FAD-dependent monooxygenase	K00486	KMO; kynurenine 3-monooxygenase	Tryptophan metabolism [PATH:ko00380]	Amino acid metabolism	AB657_RS00100	D9O36_17645	DCS95_RS06660	DFQ03_3601	EHW67_15415	EZV76_09915	FG20_RS10695	I600_3692	JM81_1416	MAR621_02862	P177_RS15070	P178_RS0120095	SAMN04488007_3846	SAMN04488009_0088	SAMN04488010_3820	SAMN04488513_105170	SAMN05192540_0261	SAMN05192545_0438	SAMN05421636_108160	SAMN05421766_105153	SAMN05421797_1121	YQ22_03575	ZOBELLIA_717
OG0000339	zinc ribbon domain protein	NA	NA	NA	NA	AB657_RS00105	D9O36_17635	DCS95_RS06650	DFQ03_3603	EHW67_15410	EZV76_09910	FG20_RS10685	I600_3693	JM81_1414	MAR621_02861	P177_RS15060	P178_RS0120085	SAMN04488007_3848	SAMN04488009_0086	SAMN04488010_3822	SAMN04488513_105171	SAMN05192540_0260	SAMN05192545_0439	SAMN05421636_108158	SAMN05421766_105154	SAMN05421797_1111	YQ22_03570	ZOBELLIA_716
OG0000340	Nif3-like dinuclear metal center hexameric protein	NA	NA	NA	NA	AB657_RS00110	D9O36_17630	DCS95_RS06645	DFQ03_3604	EHW67_15405	EZV76_09905	FG20_RS10680	I600_3694	JM81_1413	MAR621_02860	P177_RS15055	P178_RS0120080	SAMN04488007_3849	SAMN04488009_0085	SAMN04488010_3823	SAMN04488513_105172	SAMN05192540_0259	SAMN05192545_0440	SAMN05421636_108157	SAMN05421766_105155	SAMN05421797_1112	YQ22_03565	ZOBELLIA_715
OG0000341	tetraacyldisaccharide 4'-kinase	K00912	lpxK; tetraacyldisaccharide 4'-kinase	Lipopolysaccharide biosynthesis proteins [BR:ko01005]	Glycan biosynthesis and metabolism	AB657_RS00115	D9O36_17625	DCS95_RS06640	DFQ03_3605	EHW67_15400	EZV76_09900	FG20_RS10675	I600_3695	JM81_1412	MAR621_02859	P177_RS15050	P178_RS0120075	SAMN04488007_3850	SAMN04488009_0084	SAMN04488010_3824	SAMN04488513_105173	SAMN05192540_0258	SAMN05192545_0441	SAMN05421636_108156	SAMN05421766_105156	SAMN05421797_1113	YQ22_03560	ZOBELLIA_714
OG0000342	response regulator	NA	NA	NA	NA	AB657_RS00120	D9O36_17620	DCS95_RS06635	DFQ03_3606	EHW67_15395	EZV76_09895	FG20_RS10670	I600_3696	JM81_1411	MAR621_02858	P177_RS15045	P178_RS0120070	SAMN04488007_3851	SAMN04488009_0083	SAMN04488010_3825	SAMN04488513_105174	SAMN05192540_0257	SAMN05192545_0442	SAMN05421636_108155	SAMN05421766_105157	SAMN05421797_1115	YQ22_03555	ZOBELLIA_713
OG0000343	lipoyl synthase	K03644	lipA; lipoyl synthase	Lipoic acid metabolism [PATH:ko00785]	Metabolism of cofactors and vitamins	AB657_RS00130	D9O36_17610	DCS95_RS06625	DFQ03_3608	EHW67_15385	EZV76_09885	FG20_RS10660	I600_3698	JM81_1409	MAR621_02856	P177_RS15035	P178_RS0120060	SAMN04488007_3853	SAMN04488009_0081	SAMN04488010_3827	SAMN04488513_105176	SAMN05192540_0255	SAMN05192545_0444	SAMN05421636_108154	SAMN05421766_105159	SAMN05421797_1117	YQ22_03545	ZOBELLIA_711
OG0000344	sigma-70 family RNA polymerase sigma factor	NA	NA	NA	NA	AB657_RS00135	D9O36_17605	DCS95_RS06620	DFQ03_3609	EHW67_15380	EZV76_09880	FG20_RS10655	I600_3699	JM81_1408	MAR621_02855	P177_RS15030	P178_RS0120055	SAMN04488007_3854	SAMN04488009_0080	SAMN04488010_3828	SAMN04488513_105177	SAMN05192540_0254	SAMN05192545_0445	SAMN05421636_108153	SAMN05421766_105160	SAMN05421797_1118	YQ22_03540	ZOBELLIA_710
OG0000345	hypothetical protein	NA	NA	NA	NA	AB657_RS00140	D9O36_17600	DCS95_RS06615	DFQ03_3610	EHW67_15375	EZV76_09875	FG20_RS10650	I600_3700	JM81_1407	MAR621_02854	P177_RS15025	P178_RS0120050	SAMN04488007_3855	SAMN04488009_0079	SAMN04488010_3829	SAMN04488513_105178	SAMN05192540_0253	SAMN05192545_0446	SAMN05421636_108152	SAMN05421766_105161	SAMN05421797_1119	YQ22_03535	ZOBELLIA_709
OG0000346	anti-sigma factor	NA	NA	NA	NA	AB657_RS00145	D9O36_17595	DCS95_RS06610	DFQ03_3611	EHW67_15370	EZV76_09870	FG20_RS10645	I600_3701	JM81_1406	MAR621_02853	P177_RS15020	P178_RS0120045	SAMN04488007_3856	SAMN04488009_0078	SAMN04488010_3830	SAMN04488513_105179	SAMN05192540_0252	SAMN05192545_0447	SAMN05421636_108151	SAMN05421766_105162	SAMN05421797_11110	YQ22_03530	ZOBELLIA_708
OG0000347	sigma-70 family RNA polymerase sigma factor	NA	NA	NA	NA	AB657_RS00150	D9O36_17590	DCS95_RS06605	DFQ03_3612	EHW67_15365	EZV76_09865	FG20_RS10640	I600_3702	JM81_1405	MAR621_02852	P177_RS15015	P178_RS0120040	SAMN04488007_3857	SAMN04488009_0077	SAMN04488010_3831	SAMN04488513_105180	SAMN05192540_0251	SAMN05192545_0448	SAMN05421636_108150	SAMN05421766_105163	SAMN05421797_11111	YQ22_03525	ZOBELLIA_707
OG0000348	UDP-N-acetylmuramate dehydrogenase	K00075	murB; UDP-N-acetylmuramate dehydrogenase	Peptidoglycan biosynthesis [PATH:ko00550]	Glycan biosynthesis and metabolism	AB657_RS00155	D9O36_17585	DCS95_RS06600	DFQ03_3613	EHW67_15360	EZV76_09860	FG20_RS10635	I600_3703	JM81_1404	MAR621_02851	P177_RS15010	P178_RS0120035	SAMN04488007_3858	SAMN04488009_0076	SAMN04488010_3832	SAMN04488513_105181	SAMN05192540_0250	SAMN05192545_0449	SAMN05421636_108149	SAMN05421766_105164	SAMN05421797_11112	YQ22_03520	ZOBELLIA_706
OG0000349	pyridoxal phosphate-dependent aminotransferase	K00812	aspB; aspartate aminotransferase	Phenylalanine metabolism [PATH:ko00360]	Amino acid metabolism	AB657_RS00160	D9O36_16020	DCS95_RS06595	DFQ03_3614	EHW67_15355	EZV76_09855	FG20_RS10630	I600_3704	JM81_1403	MAR621_02850	P177_RS15005	P178_RS0120030	SAMN04488007_3859	SAMN04488009_0075	SAMN04488010_3833	SAMN04488513_105182	SAMN05192540_0249	SAMN05192545_0450	SAMN05421636_108148	SAMN05421766_105165	SAMN05421797_11113	YQ22_03515	ZOBELLIA_705
OG0000350	PDZ domain-containing protein	NA	NA	NA	NA	AB657_RS00165	D9O36_16015	DCS95_RS06590	DFQ03_3615	EHW67_15350	EZV76_09850	FG20_RS10625	I600_3705	JM81_1402	MAR621_02849	P177_RS15000	P178_RS0120025	SAMN04488007_3860	SAMN04488009_0074	SAMN04488010_3834	SAMN04488513_105183	SAMN05192540_0248	SAMN05192545_0451	SAMN05421636_108147	SAMN05421766_105166	SAMN05421797_11114	YQ22_03510	ZOBELLIA_704
OG0000351	DUF1573 domain-containing protein	NA	NA	NA	NA	AB657_RS00170	D9O36_16010	DCS95_RS06585	DFQ03_3616	EHW67_15345	EZV76_09845	FG20_RS10620	I600_3706	JM81_1401	MAR621_02848	P177_RS14995	P178_RS0120020	SAMN04488007_3861	SAMN04488009_0073	SAMN04488010_3835	SAMN04488513_105184	SAMN05192540_0247	SAMN05192545_0452	SAMN05421636_108146	SAMN05421766_105167	SAMN05421797_11115	YQ22_03505	ZOBELLIA_703
OG0000352	valine--tRNA ligase	K01873	VARS, valS; valyl-tRNA synthetase	Aminoacyl-tRNA biosynthesis [PATH:ko00970]	Translation	AB657_RS00175	D9O36_16005	DCS95_RS06580	DFQ03_3617	EHW67_15340	EZV76_09840	FG20_RS10615	I600_3707	JM81_1400	MAR621_02847	P177_RS14990	P178_RS0120015	SAMN04488007_3862	SAMN04488009_0072	SAMN04488010_3836	SAMN04488513_105185	SAMN05192540_0246	SAMN05192545_0453	SAMN05421636_108145	SAMN05421766_105168	SAMN05421797_11116	YQ22_03500	ZOBELLIA_702
OG0000353	acyl-CoA-binding protein	NA	NA	NA	NA	AB657_RS00200	D9O36_15975	DCS95_RS06555	DFQ03_3625	EHW67_15250	EZV76_09830	FG20_RS10585	I600_3711	JM81_1392	MAR621_02842	P177_RS14965	P178_RS0119975	SAMN04488007_3867	SAMN04488009_0064	SAMN04488010_3844	SAMN04488513_105189	SAMN05192540_0241	SAMN05192545_0458	SAMN05421636_108142	SAMN05421766_105173	SAMN05421797_11120	YQ22_03475	ZOBELLIA_697
OG0000354	phosphatidylserine decarboxylase family protein	NA	NA	NA	NA	AB657_RS00205	D9O36_15970	DCS95_RS06550	DFQ03_3626	EHW67_15245	EZV76_09825	FG20_RS10580	I600_3712	JM81_1391	MAR621_02841	P177_RS14960	P178_RS0119970	SAMN04488007_3868	SAMN04488009_0063	SAMN04488010_3845	SAMN04488513_105190	SAMN05192540_0240	SAMN05192545_0459	SAMN05421636_108141	SAMN05421766_105174	SAMN05421797_11121	YQ22_03470	ZOBELLIA_696
OG0000355	phosphatidate cytidylyltransferase	K00981	E2.7.7.41, CDS1, CDS2, cdsA; phosphatidate cytidylyltransferase	Phosphatidylinositol signaling system [PATH:ko04070]	Signal transduction	AB657_RS00210	D9O36_15965	DCS95_RS06545	DFQ03_3627	EHW67_15240	EZV76_09820	FG20_RS10575	I600_3713	JM81_1390	MAR621_02840	P177_RS14955	P178_RS0119965	SAMN04488007_3869	SAMN04488009_0062	SAMN04488010_3846	SAMN04488513_105191	SAMN05192540_0239	SAMN05192545_0460	SAMN05421636_108140	SAMN05421766_105175	SAMN05421797_11122	YQ22_03465	ZOBELLIA_695
OG0000356	lactate utilization protein B/C	NA	NA	NA	NA	AB657_RS00215	D9O36_15960	DCS95_RS06540	DFQ03_3628	EHW67_15235	EZV76_09815	FG20_RS10570	I600_3714	JM81_1389	MAR621_02839	P177_RS14950	P178_RS0119960	SAMN04488007_3870	SAMN04488009_0061	SAMN04488010_3847	SAMN04488513_105192	SAMN05192540_0238	SAMN05192545_0461	SAMN05421636_108139	SAMN05421766_105176	SAMN05421797_11123	YQ22_03460	ZOBELLIA_694
OG0000357	ATP-dependent metallopeptidase FtsH/Yme1/Tma family protein	K03798	ftsH, hflB; cell division protease FtsH	Peptidases [BR:ko01002]	Enzyme families	AB657_RS00220	D9O36_15955	DCS95_RS06535	DFQ03_3629	EHW67_15230	EZV76_09810	FG20_RS10565	I600_3715	JM81_1388	MAR621_02838	P177_RS14945	P178_RS0119955	SAMN04488007_3871	SAMN04488009_0060	SAMN04488010_3848	SAMN04488513_105193	SAMN05192540_0237	SAMN05192545_0462	SAMN05421636_108138	SAMN05421766_105177	SAMN05421797_11124	YQ22_03455	ZOBELLIA_693
OG0000358	ribosome silencing factor	K09710	ybeB; ribosome-associated protein	Ribosome biogenesis [BR:ko03009]	Translation	AB657_RS00225	D9O36_15950	DCS95_RS06530	DFQ03_3630	EHW67_15225	EZV76_09805	FG20_RS10560	I600_3716	JM81_1387	MAR621_02837	P177_RS14940	P178_RS0119950	SAMN04488007_3872	SAMN04488009_0059	SAMN04488010_3849	SAMN04488513_105194	SAMN05192540_0236	SAMN05192545_0463	SAMN05421636_108137	SAMN05421766_105178	SAMN05421797_11125	YQ22_03450	ZOBELLIA_692
OG0000359	biotin--	K03524	birA; BirA family transcriptional regulator, biotin operon repressor / biotin---[acetyl-CoA-carboxylase] ligase	Biotin metabolism [PATH:ko00780]	Metabolism of cofactors and vitamins	AB657_RS00230	D9O36_15945	DCS95_RS06525	DFQ03_3631	EHW67_15220	EZV76_09800	FG20_RS10555	I600_3717	JM81_1386	MAR621_02836	P177_RS14935	P178_RS0119945	SAMN04488007_3873	SAMN04488009_0058	SAMN04488010_3850	SAMN04488513_105195	SAMN05192540_0235	SAMN05192545_0464	SAMN05421636_108136	SAMN05421766_105179	SAMN05421797_11126	YQ22_03445	ZOBELLIA_691
OG0000360	hypothetical protein	NA	NA	NA	NA	AB657_RS00235	D9O36_15940	DCS95_RS06520	DFQ03_3632	EHW67_15215	EZV76_09795	FG20_RS10550	I600_3718	JM81_1385	MAR621_02835	P177_RS14930	P178_RS0119940	SAMN04488007_3874	SAMN04488009_0057	SAMN04488010_3851	SAMN04488513_105196	SAMN05192540_0234	SAMN05192545_0465	SAMN05421636_108135	SAMN05421766_105180	SAMN05421797_11127	YQ22_03440	ZOBELLIA_690
OG0000361	orotate phosphoribosyltransferase	K00762	pyrE; orotate phosphoribosyltransferase	Pyrimidine metabolism [PATH:ko00240]	Nucleotide metabolism	AB657_RS00240	D9O36_15935	DCS95_RS06515	DFQ03_3633	EHW67_15210	EZV76_09790	FG20_RS10545	I600_3719	JM81_1384	MAR621_02834	P177_RS14925	P178_RS0119935	SAMN04488007_3875	SAMN04488009_0056	SAMN04488010_3852	SAMN04488513_105197	SAMN05192540_0233	SAMN05192545_0466	SAMN05421636_108134	SAMN05421766_105181	SAMN05421797_11128	YQ22_03435	ZOBELLIA_689
OG0000362	NUDIX hydrolase	NA	NA	NA	NA	AB657_RS00245	D9O36_15930	DCS95_RS06510	DFQ03_3634	EHW67_15205	EZV76_09785	FG20_RS10540	I600_3720	JM81_1383	MAR621_02833	P177_RS14920	P178_RS0119930	SAMN04488007_3876	SAMN04488009_0055	SAMN04488010_3853	SAMN04488513_105198	SAMN05192540_0232	SAMN05192545_0467	SAMN05421636_108133	SAMN05421766_105182	SAMN05421797_11129	YQ22_03430	ZOBELLIA_688
OG0000363	response regulator transcription factor	NA	NA	NA	NA	AB657_RS00255	D9O36_15920	DCS95_RS06500	DFQ03_3636	EHW67_15195	EZV76_09775	FG20_RS10530	I600_3722	JM81_1381	MAR621_02831	P177_RS14910	P178_RS0119920	SAMN04488007_3878	SAMN04488009_0053	SAMN04488010_3855	SAMN04488513_105200	SAMN05192540_0230	SAMN05192545_0469	SAMN05421636_108132	SAMN05421766_105184	SAMN05421797_11131	YQ22_03420	ZOBELLIA_686
OG0000365	pantetheine-phosphate adenylyltransferase	K00954	E2.7.7.3A, coaD, kdtB; pantetheine-phosphate adenylyltransferase	Pantothenate and CoA biosynthesis [PATH:ko00770]	Metabolism of cofactors and vitamins	AB657_RS00265	D9O36_15910	DCS95_RS06485	DFQ03_3639	EHW67_15185	EZV76_09765	FG20_RS10520	I600_3726	JM81_1378	MAR621_02828	P177_RS14895	P178_RS0119905	SAMN04488007_3881	SAMN04488009_0050	SAMN04488010_3858	SAMN04488513_105202	SAMN05192540_0227	SAMN05192545_0472	SAMN05421636_108130	SAMN05421766_105186	SAMN05421797_11134	YQ22_03405	ZOBELLIA_684
OG0000366	D-alanine--D-alanine ligase	K01921	ddl; D-alanine-D-alanine ligase	Peptidoglycan biosynthesis [PATH:ko00550]	Glycan biosynthesis and metabolism	AB657_RS00270	D9O36_15905	DCS95_RS06480	DFQ03_3640	EHW67_15180	EZV76_09760	FG20_RS10515	I600_3727	JM81_1377	MAR621_02827	P177_RS14890	P178_RS0119900	SAMN04488007_3882	SAMN04488009_0049	SAMN04488010_3859	SAMN04488513_105203	SAMN05192540_0226	SAMN05192545_0473	SAMN05421636_108129	SAMN05421766_105187	SAMN05421797_11135	YQ22_03400	ZOBELLIA_683
OG0000367	PASTA domain-containing protein	NA	NA	NA	NA	AB657_RS00275	D9O36_15900	DCS95_RS06475	DFQ03_3641	EHW67_15175	EZV76_09755	FG20_RS10510	I600_3728	JM81_1376	MAR621_02826	P177_RS14885	P178_RS0119895	SAMN04488007_3883	SAMN04488009_0048	SAMN04488010_3860	SAMN04488513_105204	SAMN05192540_0225	SAMN05192545_0474	SAMN05421636_108128	SAMN05421766_105188	SAMN05421797_11136	YQ22_03395	ZOBELLIA_682
OG0000368	RluA family pseudouridine synthase	K06180	rluD; 23S rRNA pseudouridine1911/1915/1917 synthase	Ribosome biogenesis [BR:ko03009]	Translation	AB657_RS00280	D9O36_15895	DCS95_RS06470	DFQ03_3642	EHW67_15170	EZV76_09750	FG20_RS10505	I600_3729	JM81_1375	MAR621_02825	P177_RS14880	P178_RS0119890	SAMN04488007_3884	SAMN04488009_0047	SAMN04488010_3861	SAMN04488513_105205	SAMN05192540_0224	SAMN05192545_0475	SAMN05421636_108127	SAMN05421766_105189	SAMN05421797_11137	YQ22_03390	ZOBELLIA_681
OG0000369	peroxide stress protein YaaA	K09861	K09861; uncharacterized protein	Function unknown	Poorly characterized	AB657_RS00285	D9O36_15890	DCS95_RS06465	DFQ03_3643	EHW67_15165	EZV76_09745	FG20_RS10500	I600_3730	JM81_1374	MAR621_02824	P177_RS14875	P178_RS0119885	SAMN04488007_3885	SAMN04488009_0046	SAMN04488010_3862	SAMN04488513_105206	SAMN05192540_0223	SAMN05192545_0476	SAMN05421636_108126	SAMN05421766_105190	SAMN05421797_11138	YQ22_03385	ZOBELLIA_680
OG0000370	uracil-DNA glycosylase family protein	NA	NA	NA	NA	AB657_RS00295	D9O36_15875	DCS95_RS06450	DFQ03_3646	EHW67_15145	EZV76_09730	FG20_RS10490	I600_3733	JM81_1371	MAR621_02821	P177_RS14865	P178_RS22445	SAMN04488007_3888	SAMN04488009_0043	SAMN04488010_3865	SAMN04488513_105208	SAMN05192540_0220	SAMN05192545_0479	SAMN05421636_108124	SAMN05421766_105193	SAMN05421797_11141	YQ22_03375	ZOBELLIA_677
OG0000371	phosphoenolpyruvate carboxylase	K01595	ppc; phosphoenolpyruvate carboxylase	Pyruvate metabolism [PATH:ko00620]	Carbohydrate metabolism	AB657_RS00300	D9O36_15870	DCS95_RS06445	DFQ03_3647	EHW67_01020	EZV76_09740	FG20_RS10485	I600_3734	JM81_1370	MAR621_02820	P177_RS14860	P178_RS0119865	SAMN04488007_3889	SAMN04488009_0042	SAMN04488010_3866	SAMN04488513_105209	SAMN05192540_0219	SAMN05192545_0480	SAMN05421636_108123	SAMN05421766_105194	SAMN05421797_11142	YQ22_03370	ZOBELLIA_676
OG0000372	tryptophan synthase subunit alpha	K01695	trpA; tryptophan synthase alpha chain	Glycine, serine and threonine metabolism [PATH:ko00260]	Amino acid metabolism	AB657_RS00315	D9O36_15865	DCS95_RS06430	DFQ03_3651	EHW67_15135	EZV76_09720	FG20_RS10480	I600_3738	JM81_1366	MAR621_02817	P177_RS14850	P178_RS0119850	SAMN04488007_3894	SAMN04488009_0038	SAMN04488010_3869	SAMN04488513_105212	SAMN05192540_0215	SAMN05192545_0483	SAMN05421636_108121	SAMN05421766_105197	SAMN05421797_11146	YQ22_03355	ZOBELLIA_673
OG0000373	tryptophan synthase subunit beta	K01696	trpB; tryptophan synthase beta chain	Phenylalanine, tyrosine and tryptophan biosynthesis [PATH:ko00400]	Amino acid metabolism	AB657_RS00320	D9O36_15860	DCS95_RS06425	DFQ03_3653	EHW67_15130	EZV76_09715	FG20_RS10475	I600_3739	JM81_1365	MAR621_02816	P177_RS14845	P178_RS0119845	SAMN04488007_3895	SAMN04488009_0037	SAMN04488010_3870	SAMN04488513_105213	SAMN05192540_0214	SAMN05192545_0484	SAMN05421636_108120	SAMN05421766_105198	SAMN05421797_11147	YQ22_03350	ZOBELLIA_672
OG0000374	phosphoribosylanthranilate isomerase	K01817	trpF; phosphoribosylanthranilate isomerase	Phenylalanine, tyrosine and tryptophan biosynthesis [PATH:ko00400]	Amino acid metabolism	AB657_RS00325	D9O36_15855	DCS95_RS06420	DFQ03_3654	EHW67_15125	EZV76_09710	FG20_RS10470	I600_3740	JM81_1364	MAR621_02815	P177_RS14840	P178_RS0119840	SAMN04488007_3896	SAMN04488009_0036	SAMN04488010_3871	SAMN04488513_105214	SAMN05192540_0213	SAMN05192545_0485	SAMN05421636_108119	SAMN05421766_105199	SAMN05421797_11148	YQ22_03345	ZOBELLIA_671
OG0000375	indole-3-glycerol phosphate synthase TrpC	K01609	trpC; indole-3-glycerol phosphate synthase	Phenylalanine, tyrosine and tryptophan biosynthesis [PATH:ko00400]	Amino acid metabolism	AB657_RS00330	D9O36_15850	DCS95_RS06415	DFQ03_3655	EHW67_15120	EZV76_09705	FG20_RS10465	I600_3741	JM81_1363	MAR621_02814	P177_RS14835	P178_RS0119835	SAMN04488007_3897	SAMN04488009_0035	SAMN04488010_3872	SAMN04488513_105215	SAMN05192540_0212	SAMN05192545_0486	SAMN05421636_108117	SAMN05421766_105200	SAMN05421797_11149	YQ22_03340	ZOBELLIA_670
OG0000376	anthranilate phosphoribosyltransferase	K00766	trpD; anthranilate phosphoribosyltransferase	Phenylalanine, tyrosine and tryptophan biosynthesis [PATH:ko00400]	Amino acid metabolism	AB657_RS00335	D9O36_15845	DCS95_RS06410	DFQ03_3656	EHW67_15115	EZV76_09700	FG20_RS10460	I600_3742	JM81_1362	MAR621_02813	P177_RS14830	P178_RS0119830	SAMN04488007_3899	SAMN04488009_0034	SAMN04488010_3873	SAMN04488513_105216	SAMN05192540_0211	SAMN05192545_0487	SAMN05421636_108116	SAMN05421766_105201	SAMN05421797_11150	YQ22_03335	ZOBELLIA_669
OG0000377	aminodeoxychorismate/anthranilate synthase component II	K01664	pabA; para-aminobenzoate synthetase component II	Folate biosynthesis [PATH:ko00790]	Metabolism of cofactors and vitamins	AB657_RS00340	D9O36_15840	DCS95_RS06405	DFQ03_3657	EHW67_15110	EZV76_09695	FG20_RS10455	I600_3743	JM81_1361	MAR621_02812	P177_RS14825	P178_RS0119825	SAMN04488007_3900	SAMN04488009_0033	SAMN04488010_3874	SAMN04488513_105217	SAMN05192540_0210	SAMN05192545_0488	SAMN05421636_108115	SAMN05421766_105202	SAMN05421797_11151	YQ22_03330	ZOBELLIA_668
OG0000378	anthranilate synthase component I family protein	K01657	trpE; anthranilate synthase component I	Biofilm formation - Pseudomonas aeruginosa [PATH:ko02025]	Cellular community - prokaryotes	AB657_RS00345	D9O36_15835	DCS95_RS06400	DFQ03_3658	EHW67_15105	EZV76_09690	FG20_RS10450	I600_3744	JM81_1360	MAR621_02811	P177_RS14820	P178_RS0119820	SAMN04488007_3901	SAMN04488009_0032	SAMN04488010_3875	SAMN04488513_105218	SAMN05192540_0209	SAMN05192545_0489	SAMN05421636_108114	SAMN05421766_105203	SAMN05421797_11152	YQ22_03325	ZOBELLIA_667
OG0000379	YceI family protein	NA	NA	NA	NA	AB657_RS00350	D9O36_15830	DCS95_RS06395	DFQ03_3660	EHW67_15100	EZV76_09685	FG20_RS10445	I600_3745	JM81_1358	MAR621_02809	P177_RS14815	P178_RS0119815	SAMN04488007_3903	SAMN04488009_0030	SAMN04488010_3877	SAMN04488513_105220	SAMN05192540_0208	SAMN05192545_0491	SAMN05421636_108112	SAMN05421766_105205	SAMN05421797_11154	YQ22_03320	ZOBELLIA_666
OG0000380	MarR family transcriptional regulator	NA	NA	NA	NA	AB657_RS00360	D9O36_15825	DCS95_RS06385	DFQ03_3662	EHW67_15090	EZV76_09675	FG20_RS10440	I600_3747	JM81_1356	MAR621_02807	P177_RS14805	P178_RS0119805	SAMN04488007_3905	SAMN04488009_0028	SAMN04488010_3879	SAMN04488513_105222	SAMN05192540_0206	SAMN05192545_0493	SAMN05421636_108111	SAMN05421766_105206	SAMN05421797_11156	YQ22_03310	ZOBELLIA_665
OG0000381	rhodanese-like domain-containing protein	NA	NA	NA	NA	AB657_RS00365	D9O36_15820	DCS95_RS06380	DFQ03_3663	EHW67_15085	EZV76_09660	FG20_RS10435	I600_3748	JM81_1355	MAR621_02806	P177_RS14800	P178_RS0119800	SAMN04488007_3906	SAMN04488009_0027	SAMN04488010_3880	SAMN04488513_105223	SAMN05192540_0205	SAMN05192545_0494	SAMN05421636_108110	SAMN05421766_105207	SAMN05421797_11157	YQ22_03305	ZOBELLIA_664
OG0000382	DUF2851 family protein	NA	NA	NA	NA	AB657_RS00370	D9O36_15815	DCS95_RS06375	DFQ03_3664	EHW67_15080	EZV76_09655	FG20_RS10430	I600_3749	JM81_1354	MAR621_02805	P177_RS14795	P178_RS0119795	SAMN04488007_3907	SAMN04488009_0026	SAMN04488010_3881	SAMN04488513_105224	SAMN05192540_0204	SAMN05192545_0495	SAMN05421636_108109	SAMN05421766_105208	SAMN05421797_11158	YQ22_03300	ZOBELLIA_663
OG0000383	potassium channel protein	K10716	kch, trkA, mthK, pch; voltage-gated potassium channel	Transporters [BR:ko02000]	Membrane transport	AB657_RS00380	D9O36_15805	DCS95_RS06365	DFQ03_3666	EHW67_15070	EZV76_09645	FG20_RS10420	I600_3751	JM81_1352	MAR621_02803	P177_RS14790	P178_RS0119785	SAMN04488007_3909	SAMN04488009_0024	SAMN04488010_3883	SAMN04488513_105226	SAMN05192540_0202	SAMN05192545_0497	SAMN05421636_108107	SAMN05421766_105210	SAMN05421797_11159	YQ22_03290	ZOBELLIA_661
OG0000384	tyrosine-type recombinase/integrase	NA	NA	NA	NA	AB657_RS00405	D9O36_20100	DCS95_RS06340	DFQ03_3671	EHW67_15045	EZV76_09620	FG20_RS10395	I600_3756	JM81_1347	MAR621_02798	P177_RS14765	P178_RS0119760	SAMN04488007_3914	SAMN04488009_0019	SAMN04488010_3888	SAMN04488513_105231	SAMN05192540_0197	SAMN05192545_0502	SAMN05421636_108101	SAMN05421766_105214	SAMN05421797_11164	YQ22_03265	ZOBELLIA_657
OG0000385	ribosome-associated translation inhibitor RaiA	NA	NA	NA	NA	AB657_RS00410	D9O36_20095	DCS95_RS06335	DFQ03_3672	EHW67_15040	EZV76_09615	FG20_RS10390	I600_3757	JM81_1346	MAR621_02797	P177_RS14760	P178_RS0119755	SAMN04488007_3915	SAMN04488009_0018	SAMN04488010_3889	SAMN04488513_105232	SAMN05192540_0196	SAMN05192545_0503	SAMN05421636_108100	SAMN05421766_105215	SAMN05421797_11165	YQ22_03260	ZOBELLIA_656
OG0000386	elongation factor Tu	K02358	tuf, TUFM; elongation factor Tu	Exosome [BR:ko04147]	Transport and catabolism	AB657_RS00435	D9O36_20070	DCS95_RS06310	DFQ03_3677	EHW67_15015	EZV76_09590	FG20_RS10365	I600_3762	JM81_1341	MAR621_02792	P177_RS14735	P178_RS0119730	SAMN04488007_3920	SAMN04488009_0013	SAMN04488010_3894	SAMN04488513_105237	SAMN05192540_0191	SAMN05192545_0508	SAMN05421636_10895	SAMN05421766_105220	SAMN05421797_11170	YQ22_03235	ZOBELLIA_651
OG0000387	transcription termination/antitermination factor NusG	K02601	nusG; transcriptional antiterminator NusG	Ribosome biogenesis [BR:ko03009]	Translation	AB657_RS00450	D9O36_20055	DCS95_RS06295	DFQ03_3680	EHW67_15000	EZV76_09575	FG20_RS10350	I600_3765	JM81_1338	MAR621_02789	P177_RS14720	P178_RS0119720	SAMN04488007_3923	SAMN04488009_0010	SAMN04488010_3897	SAMN04488513_105240	SAMN05192540_0188	SAMN05192545_0511	SAMN05421636_10892	SAMN05421766_105223	SAMN05421797_11173	YQ22_03220	ZOBELLIA_649
OG0000388	50S ribosomal protein L11	K02867	RP-L11, MRPL11, rplK; large subunit ribosomal protein L11	Ribosome [BR:ko03011]	Translation	AB657_RS00455	D9O36_20050	DCS95_RS06290	DFQ03_3681	EHW67_14995	EZV76_09570	FG20_RS10345	I600_3766	JM81_1337	MAR621_02788	P177_RS14715	P178_RS0119715	SAMN04488007_3924	SAMN04488009_0009	SAMN04488010_3898	SAMN04488513_105241	SAMN05192540_0187	SAMN05192545_0512	SAMN05421636_10891	SAMN05421766_105224	SAMN05421797_11174	YQ22_03215	ZOBELLIA_648
OG0000389	50S ribosomal protein L1	K02863	RP-L1, MRPL1, rplA; large subunit ribosomal protein L1	Ribosome [BR:ko03011]	Translation	AB657_RS00460	D9O36_20045	DCS95_RS06285	DFQ03_3682	EHW67_14990	EZV76_09565	FG20_RS10340	I600_3767	JM81_1336	MAR621_02787	P177_RS14710	P178_RS0119710	SAMN04488007_3925	SAMN04488009_0008	SAMN04488010_3899	SAMN04488513_105242	SAMN05192540_0186	SAMN05192545_0513	SAMN05421636_10890	SAMN05421766_105225	SAMN05421797_11175	YQ22_03210	ZOBELLIA_647
OG0000390	50S ribosomal protein L10	NA	NA	NA	NA	AB657_RS00465	D9O36_20040	DCS95_RS06280	DFQ03_3683	EHW67_14985	EZV76_09560	FG20_RS10335	I600_3768	JM81_1335	MAR621_02786	P177_RS14705	P178_RS0119705	SAMN04488007_3926	SAMN04488009_0007	SAMN04488010_3900	SAMN04488513_105243	SAMN05192540_0185	SAMN05192545_0514	SAMN05421636_10889	SAMN05421766_105226	SAMN05421797_11176	YQ22_03205	ZOBELLIA_646
OG0000391	50S ribosomal protein L7/L12	K02935	RP-L7, MRPL12, rplL; large subunit ribosomal protein L7/L12	Ribosome [BR:ko03011]	Translation	AB657_RS00470	D9O36_20035	DCS95_RS06275	DFQ03_3684	EHW67_14980	EZV76_09555	FG20_RS10330	I600_3769	JM81_1334	MAR621_02785	P177_RS14700	P178_RS0119700	SAMN04488007_3927	SAMN04488009_0006	SAMN04488010_3901	SAMN04488513_105244	SAMN05192540_0184	SAMN05192545_0515	SAMN05421636_10888	SAMN05421766_105227	SAMN05421797_11177	YQ22_03200	ZOBELLIA_645
OG0000392	DNA-directed RNA polymerase subunit beta	K03043	rpoB; DNA-directed RNA polymerase subunit beta	RNA polymerase [PATH:ko03020]	Transcription	AB657_RS00475	D9O36_20030	DCS95_RS06270	DFQ03_3685	EHW67_14975	EZV76_09550	FG20_RS10325	I600_3770	JM81_1333	MAR621_02784	P177_RS14695	P178_RS0119695	SAMN04488007_3928	SAMN04488009_0005	SAMN04488010_3902	SAMN04488513_105245	SAMN05192540_0183	SAMN05192545_0516	SAMN05421636_10887	SAMN05421766_105228	SAMN05421797_11178	YQ22_03195	ZOBELLIA_644
OG0000393	DNA-directed RNA polymerase subunit beta'	K03046	rpoC; DNA-directed RNA polymerase subunit beta'	Transcription machinery [BR:ko03021]	Transcription	AB657_RS00480	D9O36_20025	DCS95_RS06265	DFQ03_3686	EHW67_14970	EZV76_09545	FG20_RS10320	I600_3771	JM81_1332	MAR621_02783	P177_RS14690	P178_RS0119690	SAMN04488007_3929	SAMN04488009_0004	SAMN04488010_3903	SAMN04488513_105246	SAMN05192540_0182	SAMN05192545_0517	SAMN05421636_10886	SAMN05421766_105229	SAMN05421797_11179	YQ22_03190	ZOBELLIA_643
OG0000394	DUF3467 domain-containing protein	NA	NA	NA	NA	AB657_RS00485	D9O36_20020	DCS95_RS06260	DFQ03_3687	EHW67_14965	EZV76_09540	FG20_RS10315	I600_3772	JM81_1331	MAR621_02782	P177_RS14685	P178_RS0119685	SAMN04488007_3930	SAMN04488009_0003	SAMN04488010_3904	SAMN04488513_105247	SAMN05192540_0181	SAMN05192545_0518	SAMN05421636_10885	SAMN05421766_105230	SAMN05421797_11180	YQ22_03185	ZOBELLIA_642
OG0000395	peptide chain release factor 3	K02837	prfC; peptide chain release factor 3	Translation factors [BR:ko03012]	Translation	AB657_RS00490	D9O36_20450	DCS95_RS06255	DFQ03_3688	EHW67_14960	EZV76_09530	FG20_RS10310	I600_3773	JM81_1330	MAR621_02781	P177_RS14680	P178_RS0119680	SAMN04488007_3931	SAMN04488009_0002	SAMN04488010_3905	SAMN04488513_105248	SAMN05192540_0180	SAMN05192545_0519	SAMN05421636_10880	SAMN05421766_105231	SAMN05421797_11181	YQ22_03180	ZOBELLIA_641
OG0000396	type IX secretion system membrane protein PorP/SprF	NA	NA	NA	NA	AB657_RS00510	D9O36_20440	DCS95_RS06240	DFQ03_3690	EHW67_19890	EZV76_09520	FG20_RS10300	I600_3847	JM81_1328	MAR621_02779	P177_RS14670	P178_RS0119670	SAMN04488007_4011	SAMN04488009_0243	SAMN04488010_3909	SAMN04488513_105250	SAMN05192540_0178	SAMN05192545_0521	SAMN05421636_10878	SAMN05421766_105233	SAMN05421797_11183	YQ22_03170	ZOBELLIA_639
OG0000397	OmpA family protein	NA	NA	NA	NA	AB657_RS00515	D9O36_20435	DCS95_RS06235	DFQ03_3691	EHW67_19895	EZV76_09515	FG20_RS10295	I600_3848	JM81_1327	MAR621_02778	P177_RS14665	P178_RS0119665	SAMN04488007_4010	SAMN04488009_0244	SAMN04488010_3910	SAMN04488513_105251	SAMN05192540_0177	SAMN05192545_0522	SAMN05421636_10877	SAMN05421766_105234	SAMN05421797_11184	YQ22_03165	ZOBELLIA_638
OG0000398	gliding motility-associated C-terminal domain-containing protein	NA	NA	NA	NA	AB657_RS00535	D9O36_18795	DCS95_RS06215	DFQ03_2589	EHW67_19925	EZV76_14140	FG20_RS10275	I600_3406	JM81_1324	MAR621_03398	P177_RS14645	P178_RS0119645	SAMN04488007_3184	SAMN04488009_3644	SAMN04488010_3651	SAMN04488513_110109	SAMN05192540_0173	SAMN05192545_0528	SAMN05421636_10873	SAMN05421766_106202	SAMN05421797_105223	YQ22_03145	ZOBELLIA_633
OG0000399	type IX secretion system membrane protein PorP/SprF	NA	NA	NA	NA	AB657_RS00540	D9O36_18790	DCS95_RS06210	DFQ03_2588	EHW67_19930	EZV76_14145	FG20_RS10270	I600_3407	JM81_1323	MAR621_03399	P177_RS14640	P178_RS0119640	SAMN04488007_3183	SAMN04488009_3645	SAMN04488010_3652	SAMN04488513_110108	SAMN05192540_0172	SAMN05192545_0529	SAMN05421636_10872	SAMN05421766_106201	SAMN05421797_105222	YQ22_03140	ZOBELLIA_632
OG0000400	isopentenyl-diphosphate Delta-isomerase	NA	NA	NA	NA	AB657_RS00545	D9O36_18780	DCS95_RS06205	DFQ03_2587	EHW67_19935	EZV76_14150	FG20_RS10260	I600_3408	JM81_1322	MAR621_03400	P177_RS14635	P178_RS0119635	SAMN04488007_3182	SAMN04488009_3646	SAMN04488010_3653	SAMN04488513_110107	SAMN05192540_0171	SAMN05192545_0530	SAMN05421636_10871	SAMN05421766_106199	SAMN05421797_105221	YQ22_03135	ZOBELLIA_630
OG0000401	6-carboxytetrahydropterin synthase	NA	NA	NA	NA	AB657_RS00550	D9O36_18775	DCS95_RS06200	DFQ03_2586	EHW67_19940	EZV76_14155	FG20_RS10255	I600_3409	JM81_1321	MAR621_03401	P177_RS14630	P178_RS0119630	SAMN04488007_3181	SAMN04488009_3647	SAMN04488010_3654	SAMN04488513_110106	SAMN05192540_0170	SAMN05192545_0531	SAMN05421636_10870	SAMN05421766_106198	SAMN05421797_105220	YQ22_03130	ZOBELLIA_629
OG0000402	mannose-6-phosphate isomerase	K01809	manA, MPI; mannose-6-phosphate isomerase	Amino sugar and nucleotide sugar metabolism [PATH:ko00520]	Carbohydrate metabolism	AB657_RS00555	D9O36_18770	DCS95_RS06195	DFQ03_2585	EHW67_19945	EZV76_14160	FG20_RS10250	I600_3410	JM81_1320	MAR621_03402	P177_RS14625	P178_RS0119625	SAMN04488007_3180	SAMN04488009_3648	SAMN04488010_3655	SAMN04488513_110104	SAMN05192540_0169	SAMN05192545_0532	SAMN05421636_10868	SAMN05421766_106197	SAMN05421797_105219	YQ22_03125	ZOBELLIA_628
OG0000403	hypothetical protein	NA	NA	NA	NA	AB657_RS00560	D9O36_18765	DCS95_RS06190	DFQ03_2584	EHW67_19950	EZV76_14165	FG20_RS10245	I600_3411	JM81_1319	MAR621_03403	P177_RS14620	P178_RS0119620	SAMN04488007_3179	SAMN04488009_3649	SAMN04488010_3656	SAMN04488513_110103	SAMN05192540_0168	SAMN05192545_0533	SAMN05421636_10867	SAMN05421766_106196	SAMN05421797_105218	YQ22_03120	ZOBELLIA_627
OG0000404	DUF4369 domain-containing protein	NA	NA	NA	NA	AB657_RS00565	D9O36_18760	DCS95_RS06185	DFQ03_2583	EHW67_19955	EZV76_14170	FG20_RS10240	I600_3412	JM81_1318	MAR621_03404	P177_RS14615	P178_RS0119615	SAMN04488007_3178	SAMN04488009_3650	SAMN04488010_3657	SAMN04488513_110102	SAMN05192540_0167	SAMN05192545_0534	SAMN05421636_103172	SAMN05421766_106195	SAMN05421797_105217	YQ22_03115	ZOBELLIA_626
OG0000405	DUF819 family protein	NA	NA	NA	NA	AB657_RS00570	D9O36_18740	DCS95_RS06180	DFQ03_2582	EHW67_19960	EZV76_14175	FG20_RS10220	I600_3413	JM81_1317	MAR621_03405	P177_RS14610	P178_RS0119610	SAMN04488007_3177	SAMN04488009_3651	SAMN04488010_3658	SAMN04488513_110101	SAMN05192540_0166	SAMN05192545_0535	SAMN05421636_103171	SAMN05421766_106190	SAMN05421797_105216	YQ22_03110	ZOBELLIA_621
OG0000406	S1/P1 nuclease	NA	NA	NA	NA	AB657_RS00590	D9O36_18725	DCS95_RS06160	DFQ03_2576	EHW67_19975	EZV76_14185	FG20_RS10205	I600_3417	JM81_1311	MAR621_03409	P177_RS14590	P178_RS0119580	SAMN04488007_3171	SAMN04488009_3657	SAMN04488010_3664	SAMN04488513_11098	SAMN05192540_0162	SAMN05192545_0539	SAMN05421636_103168	SAMN05421766_106187	SAMN05421797_105209	YQ22_03090	ZOBELLIA_618
OG0000407	AraC family transcriptional regulator	NA	NA	NA	NA	AB657_RS00600	D9O36_19540	DCS95_RS06150	DFQ03_2574	EHW67_19985	EZV76_14190	FG20_RS10190	I600_3419	JM81_1308	MAR621_03411	P177_RS14580	P178_RS0119570	SAMN04488007_3169	SAMN04488009_3660	SAMN04488010_3666	SAMN04488513_11096	SAMN05192540_0160	SAMN05192545_0541	SAMN05421636_103165	SAMN05421766_106185	SAMN05421797_105207	YQ22_03080	ZOBELLIA_616
OG0000408	hypothetical protein	NA	NA	NA	NA	AB657_RS00605	D9O36_19535	DCS95_RS06145	DFQ03_2573	EHW67_19990	EZV76_14195	FG20_RS10185	I600_3420	JM81_1307	MAR621_03412	P177_RS14575	P178_RS0119565	SAMN04488007_3168	SAMN04488009_3661	SAMN04488010_3667	SAMN04488513_11095	SAMN05192540_0159	SAMN05192545_0542	SAMN05421636_103164	SAMN05421766_106184	SAMN05421797_105206	YQ22_03075	ZOBELLIA_615
OG0000409	membrane protein	NA	NA	NA	NA	AB657_RS00610	D9O36_19530	DCS95_RS06140	DFQ03_2572	EHW67_20000	EZV76_14220	FG20_RS10180	I600_3421	JM81_1306	MAR621_03413	P177_RS14570	P178_RS0119560	SAMN04488007_3167	SAMN04488009_3662	SAMN04488010_3668	SAMN04488513_11094	SAMN05192540_0158	SAMN05192545_0543	SAMN05421636_103163	SAMN05421766_106183	SAMN05421797_105205	YQ22_03070	ZOBELLIA_614
OG0000410	MOSC domain-containing protein	NA	NA	NA	NA	AB657_RS00615	D9O36_19525	DCS95_RS06130	DFQ03_2570	EHW67_19995	EZV76_14200	FG20_RS10175	I600_3423	JM81_1304	MAR621_03415	P177_RS14560	P178_RS0119550	SAMN04488007_3165	SAMN04488009_3664	SAMN04488010_3670	SAMN04488513_11093	SAMN05192540_0156	SAMN05192545_0545	SAMN05421636_103162	SAMN05421766_106182	SAMN05421797_105203	YQ22_03060	ZOBELLIA_613
OG0000411	molecular chaperone HtpG	K04079	HSP90A, htpG; molecular chaperone HtpG	Mitochondrial biogenesis [BR:ko03029]	Translation	AB657_RS00630	D9O36_19500	DCS95_RS06125	DFQ03_2568	EHW67_20005	EZV76_14225	FG20_RS10150	I600_3425	JM81_1301	MAR621_03416	P177_RS14550	P178_RS0119540	SAMN04488007_3162	SAMN04488009_3667	SAMN04488010_3672	SAMN04488513_11088	SAMN05192540_0155	SAMN05192545_0546	SAMN05421636_105331	SAMN05421766_106178	SAMN05421797_105202	YQ22_03055	ZOBELLIA_607
OG0000412	ketoacyl-ACP synthase III	K00648	fabH; 3-oxoacyl-[acyl-carrier-protein] synthase III	Fatty acid biosynthesis [PATH:ko00061]	Lipid metabolism	AB657_RS00635	D9O36_19485	DCS95_RS06110	DFQ03_2565	EHW67_20010	EZV76_14230	FG20_RS10135	I600_3428	JM81_1298	MAR621_03419	P177_RS14535	P178_RS0119525	SAMN04488007_3159	SAMN04488009_3670	SAMN04488010_3675	SAMN04488513_11087	SAMN05192540_0152	SAMN05192545_0549	SAMN05421636_105328	SAMN05421766_106175	SAMN05421797_105199	YQ22_03040	ZOBELLIA_604
OG0000413	recombination protein RecR	K06187	recR; recombination protein RecR	DNA repair and recombination proteins [BR:ko03400]	Replication and repair	AB657_RS00650	D9O36_19470	DCS95_RS06095	DFQ03_2562	EHW67_20020	EZV76_14255	FG20_RS10120	I600_3431	JM81_1295	MAR621_03422	P177_RS14515	P178_RS0119505	SAMN04488007_3156	SAMN04488009_3673	SAMN04488010_3679	SAMN04488513_11082	SAMN05192540_0149	SAMN05192545_0552	SAMN05421636_105323	SAMN05421766_106172	SAMN05421797_105196	YQ22_03025	ZOBELLIA_601
OG0000414	2-oxo acid dehydrogenase subunit E2	K09699	DBT, bkdB; 2-oxoisovalerate dehydrogenase E2 component (dihydrolipoyl transacylase)	Valine, leucine and isoleucine degradation [PATH:ko00280]	Amino acid metabolism	AB657_RS00655	D9O36_19465	DCS95_RS06090	DFQ03_2561	EHW67_20025	EZV76_14260	FG20_RS10115	I600_3432	JM81_1294	MAR621_03423	P177_RS14510	P178_RS0119500	SAMN04488007_3155	SAMN04488009_3674	SAMN04488010_3680	SAMN04488513_11081	SAMN05192540_0148	SAMN05192545_0553	SAMN05421636_105320	SAMN05421766_106171	SAMN05421797_105195	YQ22_03020	ZOBELLIA_600
OG0000415	3'-5' exonuclease	NA	NA	NA	NA	AB657_RS00660	D9O36_19455	DCS95_RS06085	DFQ03_2560	EHW67_20035	EZV76_14270	FG20_RS10105	I600_3433	JM81_1293	MAR621_03424	P177_RS14505	P178_RS0119495	SAMN04488007_3154	SAMN04488009_3675	SAMN04488010_3681	SAMN04488513_11080	SAMN05192540_0147	SAMN05192545_0554	SAMN05421636_105316	SAMN05421766_106169	SAMN05421797_105194	YQ22_03015	ZOBELLIA_599
OG0000416	Hpt domain-containing protein	NA	NA	NA	NA	AB657_RS00675	D9O36_19445	DCS95_RS06070	DFQ03_2557	EHW67_20045	EZV76_14280	FG20_RS10095	I600_3436	JM81_1290	MAR621_03427	P177_RS14490	P178_RS0119480	SAMN04488007_3151	SAMN04488009_3678	SAMN04488010_3684	SAMN04488513_11078	SAMN05192540_0144	SAMN05192545_0557	SAMN05421636_105314	SAMN05421766_106167	SAMN05421797_105192	YQ22_03000	ZOBELLIA_597
OG0000417	competence/damage-inducible protein A	K03742	pncC; nicotinamide-nucleotide amidase	Nicotinate and nicotinamide metabolism [PATH:ko00760]	Metabolism of cofactors and vitamins	AB657_RS00680	D9O36_15385	DCS95_RS06065	DFQ03_2556	EHW67_20050	EZV76_14285	FG20_RS10090	I600_3437	JM81_1289	MAR621_03428	P177_RS14485	P178_RS0119475	SAMN04488007_3150	SAMN04488009_3679	SAMN04488010_3685	SAMN04488513_11077	SAMN05192540_0143	SAMN05192545_0558	SAMN05421636_105313	SAMN05421766_106166	SAMN05421797_105191	YQ22_02995	ZOBELLIA_596
OG0000418	50S ribosomal protein L28	K02902	RP-L28, MRPL28, rpmB; large subunit ribosomal protein L28	Ribosome [BR:ko03011]	Translation	AB657_RS00685	D9O36_15380	DCS95_RS06060	DFQ03_2555	EHW67_20055	EZV76_14290	FG20_RS10085	I600_3438	JM81_1288	MAR621_03429	P177_RS14480	P178_RS0119470	SAMN04488007_3149	SAMN04488009_3680	SAMN04488010_3686	SAMN04488513_11076	SAMN05192540_0142	SAMN05192545_0559	SAMN05421636_105312	SAMN05421766_106165	SAMN05421797_105190	YQ22_02990	ZOBELLIA_595
OG0000419	50S ribosomal protein L33	NA	NA	NA	NA	AB657_RS00690	D9O36_15375	DCS95_RS06055	DFQ03_2554	EHW67_20060	EZV76_14295	FG20_RS10080	I600_3439	JM81_1287	MAR621_03430	P177_RS14475	P178_RS0119465	SAMN04488007_3148	SAMN04488009_3681	SAMN04488010_3687	SAMN04488513_11075	SAMN05192540_0141	SAMN05192545_0560	SAMN05421636_105311	SAMN05421766_106164	SAMN05421797_105189	YQ22_02985	ZOBELLIA_594
OG0000420	signal recognition particle-docking protein FtsY	K03110	ftsY; fused signal recognition particle receptor	Secretion system [BR:ko02044]	Membrane transport	AB657_RS00695	D9O36_15365	DCS95_RS06045	DFQ03_2552	EHW67_20070	EZV76_14310	FG20_RS10075	I600_3441	JM81_1285	MAR621_03432	P177_RS14470	P178_RS0119455	SAMN04488007_3146	SAMN04488009_3683	SAMN04488010_3689	SAMN04488513_11073	SAMN05192540_0139	SAMN05192545_0562	SAMN05421636_105309	SAMN05421766_106162	SAMN05421797_105187	YQ22_02980	ZOBELLIA_592
OG0000421	30S ribosomal protein S12 methylthiotransferase RimO	K14441	rimO; ribosomal protein S12 methylthiotransferase	Ribosome biogenesis [BR:ko03009]	Translation	AB657_RS00715	D9O36_15355	DCS95_RS06015	DFQ03_2546	EHW67_20085	EZV76_14320	FG20_RS10065	I600_3447	JM81_1279	MAR621_03438	P177_RS14440	P178_RS0119425	SAMN04488007_3140	SAMN04488009_3689	SAMN04488010_3695	SAMN04488513_11065	SAMN05192540_0133	SAMN05192545_0568	SAMN05421636_105307	SAMN05421766_106160	SAMN05421797_105181	YQ22_02950	ZOBELLIA_590
OG0000422	zinc carboxypeptidase	NA	NA	NA	NA	AB657_RS00725	D9O36_15270	DCS95_RS05995	DFQ03_2541	EHW67_10545	EZV76_12235	FG20_RS09980	I600_3452	JM81_1275	MAR621_03443	P177_RS14415	P178_RS0119405	SAMN04488007_3135	SAMN04488009_3693	SAMN04488010_3699	SAMN04488513_11058	SAMN05192540_0130	SAMN05192545_0573	SAMN05421636_105303	SAMN05421766_106145	SAMN05421797_105177	YQ22_02935	ZOBELLIA_575
OG0000423	bacillithiol biosynthesis cysteine-adding enzyme BshC	NA	NA	NA	NA	AB657_RS00730	D9O36_15265	DCS95_RS05990	DFQ03_2540	EHW67_10540	EZV76_12230	FG20_RS09975	I600_3453	JM81_1274	MAR621_03444	P177_RS14410	P178_RS0119400	SAMN04488007_3134	SAMN04488009_3694	SAMN04488010_3700	SAMN04488513_11057	SAMN05192540_0129	SAMN05192545_0574	SAMN05421636_105302	SAMN05421766_106144	SAMN05421797_105176	YQ22_02930	ZOBELLIA_574
OG0000424	glutamine-hydrolyzing GMP synthase	K01951	guaA, GMPS; GMP synthase (glutamine-hydrolysing)	Peptidases [BR:ko01002]	Enzyme families	AB657_RS00750	D9O36_15245	DCS95_RS05970	DFQ03_2536	EHW67_10525	EZV76_12220	FG20_RS09955	I600_3457	JM81_1270	MAR621_03448	P177_RS14390	P178_RS0119380	SAMN04488007_3130	SAMN04488009_3698	SAMN04488010_3704	SAMN04488513_11055	SAMN05192540_0125	SAMN05192545_0578	SAMN05421636_105295	SAMN05421766_106140	SAMN05421797_105172	YQ22_02910	ZOBELLIA_568
OG0000425	LysM peptidoglycan-binding domain-containing protein	NA	NA	NA	NA	AB657_RS00755	D9O36_15240	DCS95_RS05965	DFQ03_2535	EHW67_10520	EZV76_12215	FG20_RS09950	I600_3458	JM81_1269	MAR621_03449	P177_RS14385	P178_RS0119375	SAMN04488007_3129	SAMN04488009_3699	SAMN04488010_3705	SAMN04488513_11054	SAMN05192540_0124	SAMN05192545_0579	SAMN05421636_105294	SAMN05421766_106139	SAMN05421797_105171	YQ22_02905	ZOBELLIA_567
OG0000426	OsmC family protein	NA	NA	NA	NA	AB657_RS00760	D9O36_15235	DCS95_RS05960	DFQ03_2534	EHW67_10515	EZV76_12210	FG20_RS09945	I600_3459	JM81_1268	MAR621_03450	P177_RS14380	P178_RS0119370	SAMN04488007_3128	SAMN04488009_3700	SAMN04488010_3706	SAMN04488513_11053	SAMN05192540_0123	SAMN05192545_0580	SAMN05421636_105293	SAMN05421766_106138	SAMN05421797_105170	YQ22_02900	ZOBELLIA_566
OG0000427	TIM barrel protein	NA	NA	NA	NA	AB657_RS00770	D9O36_15190	DCS95_RS05950	DFQ03_2532	EHW67_10510	EZV76_12180	FG20_RS09900	I600_3461	JM81_1266	MAR621_03452	P177_RS14370	P178_RS0119360	SAMN04488007_3126	SAMN04488009_3702	SAMN04488010_3708	SAMN04488513_11045	SAMN05192540_0121	SAMN05192545_0582	SAMN05421636_105290	SAMN05421766_106129	SAMN05421797_105168	YQ22_02890	ZOBELLIA_557
OG0000428	DUF3820 family protein	NA	NA	NA	NA	AB657_RS00775	D9O36_15185	DCS95_RS05945	DFQ03_2531	EHW67_10505	EZV76_12175	FG20_RS09895	I600_3462	JM81_1265	MAR621_03453	P177_RS14365	P178_RS0119355	SAMN04488007_3125	SAMN04488009_3703	SAMN04488010_3709	SAMN04488513_11044	SAMN05192540_0120	SAMN05192545_0583	SAMN05421636_105289	SAMN05421766_106128	SAMN05421797_105167	YQ22_02885	ZOBELLIA_556
OG0000429	CTP synthase	K01937	pyrG, CTPS; CTP synthase	Pyrimidine metabolism [PATH:ko00240]	Nucleotide metabolism	AB657_RS00780	D9O36_15180	DCS95_RS05940	DFQ03_2530	EHW67_10500	EZV76_12170	FG20_RS09890	I600_3463	JM81_1264	MAR621_03454	P177_RS14360	P178_RS0119350	SAMN04488007_3124	SAMN04488009_3704	SAMN04488010_3710	SAMN04488513_11043	SAMN05192540_0119	SAMN05192545_0584	SAMN05421636_105288	SAMN05421766_106127	SAMN05421797_105166	YQ22_02880	ZOBELLIA_555
OG0000430	membrane protein insertase YidC	K03217	yidC, spoIIIJ, OXA1, ccfA; YidC/Oxa1 family membrane protein insertase	Bacterial secretion system [PATH:ko03070]	Membrane transport	AB657_RS00785	D9O36_15175	DCS95_RS05935	DFQ03_2529	EHW67_10495	EZV76_12165	FG20_RS09885	I600_3464	JM81_1263	MAR621_03455	P177_RS14355	P178_RS0119345	SAMN04488007_3123	SAMN04488009_3705	SAMN04488010_3711	SAMN04488513_11042	SAMN05192540_0118	SAMN05192545_0585	SAMN05421636_105287	SAMN05421766_106126	SAMN05421797_105165	YQ22_02875	ZOBELLIA_554
OG0000431	tRNA 2-thiouridine(34) synthase MnmA	K00566	mnmA, trmU; tRNA-uridine 2-sulfurtransferase	Sulfur relay system [PATH:ko04122]	Folding, sorting and degradation	AB657_RS00795	D9O36_15165	DCS95_RS05925	DFQ03_2526	EHW67_10490	EZV76_12155	FG20_RS09875	I600_3466	JM81_1260	MAR621_03457	P177_RS14345	P178_RS0119335	SAMN04488007_3121	SAMN04488009_3707	SAMN04488010_3713	SAMN04488513_11040	SAMN05192540_0116	SAMN05192545_0587	SAMN05421636_105284	SAMN05421766_106124	SAMN05421797_105162	YQ22_02865	ZOBELLIA_552
OG0000432	2-nitropropane dioxygenase	K02371	fabK; enoyl-[acyl-carrier protein] reductase II	Fatty acid biosynthesis [PATH:ko00061]	Lipid metabolism	AB657_RS00800	D9O36_15160	DCS95_RS05920	DFQ03_2525	EHW67_10480	EZV76_12145	FG20_RS09870	I600_3467	JM81_1259	MAR621_03458	P177_RS14340	P178_RS0119330	SAMN04488007_3120	SAMN04488009_3708	SAMN04488010_3714	SAMN04488513_11039	SAMN05192540_0115	SAMN05192545_0588	SAMN05421636_105283	SAMN05421766_106123	SAMN05421797_105161	YQ22_02860	ZOBELLIA_551
OG0000433	DUF1080 domain-containing protein	NA	NA	NA	NA	AB657_RS00815	D9O36_05285	DCS95_RS05910	DFQ03_2523	EHW67_05060	EZV76_15980	FG20_RS03100	I600_3470	JM81_1257	MAR621_03461	P177_RS14330	P178_RS0119320	SAMN04488007_3116	SAMN04488009_3710	SAMN04488010_3716	SAMN04488513_102288	SAMN05192540_0111	SAMN05192545_0590	SAMN05421636_104145	SAMN05421766_103250	SAMN05421797_105159	YQ22_02850	ZOBELLIA_4714
OG0000434	trimeric intracellular cation channel family protein	NA	NA	NA	NA	AB657_RS00885	D9O36_14300	DCS95_RS05845	DFQ03_2511	EHW67_10430	EZV76_12100	FG20_RS09805	I600_3483	JM81_1243	MAR621_03737	P177_RS14270	P178_RS0119250	SAMN04488007_3103	SAMN04488009_3724	SAMN04488010_3730	SAMN04488513_11026	SAMN05192540_0098	SAMN05192545_0603	SAMN05421636_10683	SAMN05421766_106110	SAMN05421797_105146	YQ22_02785	ZOBELLIA_537
OG0000435	peptidylprolyl isomerase	NA	NA	NA	NA	AB657_RS00890	D9O36_14305	DCS95_RS05840	DFQ03_2510	EHW67_10425	EZV76_12080	FG20_RS09800	I600_3484	JM81_1242	MAR621_03738	P177_RS14260	P178_RS0119245	SAMN04488007_3102	SAMN04488009_3725	SAMN04488010_3731	SAMN04488513_11025	SAMN05192540_0097	SAMN05192545_0604	SAMN05421636_10684	SAMN05421766_106109	SAMN05421797_105145	YQ22_02780	ZOBELLIA_535
OG0000436	CoA pyrophosphatase	NA	NA	NA	NA	AB657_RS00895	D9O36_14310	DCS95_RS05835	DFQ03_2509	EHW67_10420	EZV76_12075	FG20_RS09795	I600_3485	JM81_1241	MAR621_03739	P177_RS14255	P178_RS0119240	SAMN04488007_3101	SAMN04488009_3726	SAMN04488010_3732	SAMN04488513_11024	SAMN05192540_0096	SAMN05192545_0605	SAMN05421636_10685	SAMN05421766_106108	SAMN05421797_105144	YQ22_02775	ZOBELLIA_536
OG0000437	1-acyl-sn-glycerol-3-phosphate acyltransferase	NA	NA	NA	NA	AB657_RS00900	D9O36_14315	DCS95_RS05830	DFQ03_2508	EHW67_10415	EZV76_12070	FG20_RS09790	I600_3486	JM81_1240	MAR621_03740	P177_RS14250	P178_RS0119235	SAMN04488007_3100	SAMN04488009_3727	SAMN04488010_3733	SAMN04488513_11023	SAMN05192540_0095	SAMN05192545_0606	SAMN05421636_10686	SAMN05421766_106107	SAMN05421797_105143	YQ22_02770	ZOBELLIA_534
OG0000438	hypothetical protein	NA	NA	NA	NA	AB657_RS00905	D9O36_14320	DCS95_RS05825	DFQ03_2507	EHW67_10410	EZV76_12065	FG20_RS09785	I600_3487	JM81_1239	MAR621_03741	P177_RS14245	P178_RS0119230	SAMN04488007_3099	SAMN04488009_3728	SAMN04488010_3734	SAMN04488513_11022	SAMN05192540_0094	SAMN05192545_0607	SAMN05421636_10687	SAMN05421766_106106	SAMN05421797_105142	YQ22_02765	ZOBELLIA_533
OG0000439	sigma-70 family RNA polymerase sigma factor	NA	NA	NA	NA	AB657_RS00910	D9O36_14325	DCS95_RS05820	DFQ03_2506	EHW67_10405	EZV76_12060	FG20_RS09780	I600_3488	JM81_1238	MAR621_03742	P177_RS14240	P178_RS0119225	SAMN04488007_3098	SAMN04488009_3729	SAMN04488010_3735	SAMN04488513_11021	SAMN05192540_0093	SAMN05192545_0608	SAMN05421636_10688	SAMN05421766_106105	SAMN05421797_105141	YQ22_02760	ZOBELLIA_532
OG0000440	NAD(P)/FAD-dependent oxidoreductase	K03885	ndh; NADH dehydrogenase	Oxidative phosphorylation [PATH:ko00190]	Energy metabolism	AB657_RS00920	D9O36_14330	DCS95_RS05810	DFQ03_2504	EHW67_10400	EZV76_12050	FG20_RS09775	I600_3490	JM81_1236	MAR621_03744	P177_RS14230	P178_RS0119215	SAMN04488007_3096	SAMN04488009_3731	SAMN04488010_3737	SAMN04488513_11020	SAMN05192540_0091	SAMN05192545_0610	SAMN05421636_10689	SAMN05421766_106104	SAMN05421797_105139	YQ22_02750	ZOBELLIA_531
OG0000441	site-specific tyrosine recombinase XerD	K04763	xerD; integrase/recombinase XerD	Chromosome and associated proteins [BR:ko03036]	Replication and repair	AB657_RS00925	D9O36_14345	DCS95_RS05805	DFQ03_2502	EHW67_10395	EZV76_12045	FG20_RS09760	I600_3492	JM81_1234	MAR621_03746	P177_RS14220	P178_RS0119205	SAMN04488007_3094	SAMN04488009_3733	SAMN04488010_3739	SAMN04488513_11019	SAMN05192540_0089	SAMN05192545_0612	SAMN05421636_10690	SAMN05421766_106101	SAMN05421797_105138	YQ22_02740	ZOBELLIA_528
OG0000442	type II 3-dehydroquinate dehydratase	K03786	aroQ, qutE; 3-dehydroquinate dehydratase II	Phenylalanine, tyrosine and tryptophan biosynthesis [PATH:ko00400]	Amino acid metabolism	AB657_RS00935	D9O36_14355	DCS95_RS05790	DFQ03_2500	EHW67_10390	EZV76_12025	FG20_RS09750	I600_3495	JM81_1232	MAR621_03749	P177_RS14205	P178_RS0119195	SAMN04488007_3092	SAMN04488009_3735	SAMN04488010_3741	SAMN04488513_11017	SAMN05192540_0086	SAMN05192545_0615	SAMN05421636_10692	SAMN05421766_10699	SAMN05421797_105136	YQ22_02725	ZOBELLIA_526
OG0000443	DUF3817 domain-containing protein	NA	NA	NA	NA	AB657_RS00940	D9O36_14365	DCS95_RS05780	DFQ03_2498	EHW67_10385	EZV76_12020	FG20_RS09740	I600_3497	JM81_1230	MAR621_03751	P177_RS14195	P178_RS0119190	SAMN04488007_3091	SAMN04488009_3737	SAMN04488010_3742	SAMN04488513_11015	SAMN05192540_0084	SAMN05192545_0617	SAMN05421636_106100	SAMN05421766_10697	SAMN05421797_105134	YQ22_02715	ZOBELLIA_524
OG0000444	dihydrolipoyl dehydrogenase	K00382	DLD, lpd, pdhD; dihydrolipoamide dehydrogenase	Glycolysis / Gluconeogenesis [PATH:ko00010]	Carbohydrate metabolism	AB657_RS00945	D9O36_14370	DCS95_RS05775	DFQ03_2497	EHW67_10380	EZV76_12015	FG20_RS09735	I600_3498	JM81_1229	MAR621_03752	P177_RS14190	P178_RS0119185	SAMN04488007_3090	SAMN04488009_3738	SAMN04488010_3743	SAMN04488513_11014	SAMN05192540_0083	SAMN05192545_0618	SAMN05421636_10699	SAMN05421766_10696	SAMN05421797_105133	YQ22_02710	ZOBELLIA_523
OG0000445	peptide-methionine (R)-S-oxide reductase MsrB	K07305	msrB; peptide-methionine (R)-S-oxide reductase	Protein folding and associated processing	Genetic information processing	AB657_RS00950	D9O36_14380	DCS95_RS05770	DFQ03_2496	EHW67_10375	EZV76_12000	FG20_RS09725	I600_3499	JM81_1228	MAR621_03753	P177_RS14185	P178_RS0119180	SAMN04488007_3089	SAMN04488009_3739	SAMN04488010_3744	SAMN04488513_11012	SAMN05192540_0082	SAMN05192545_0619	SAMN05421636_10698	SAMN05421766_10694	SAMN05421797_105132	YQ22_02705	ZOBELLIA_521
OG0000446	hypothetical protein	NA	NA	NA	NA	AB657_RS00955	D9O36_14385	DCS95_RS05765	DFQ03_2495	EHW67_10370	EZV76_11995	FG20_RS09720	I600_3500	JM81_1227	MAR621_03754	P177_RS14180	P178_RS0119175	SAMN04488007_3088	SAMN04488009_3740	SAMN04488010_3745	SAMN04488513_11011	SAMN05192540_0081	SAMN05192545_0620	SAMN05421636_10697	SAMN05421766_10693	SAMN05421797_105131	YQ22_02700	ZOBELLIA_519
OG0000447	1,4-alpha-glucan branching protein GlgB	K00700	GBE1, glgB; 1,4-alpha-glucan branching enzyme	Exosome [BR:ko04147]	Transport and catabolism	AB657_RS00960	D9O36_14390	DCS95_RS05760	DFQ03_2494	EHW67_10365	EZV76_11990	FG20_RS09715	I600_3501	JM81_1226	MAR621_03755	P177_RS14175	P178_RS0119170	SAMN04488007_3087	SAMN04488009_3741	SAMN04488010_3746	SAMN04488513_11010	SAMN05192540_0080	SAMN05192545_0621	SAMN05421636_10696	SAMN05421766_10692	SAMN05421797_105130	YQ22_02695	ZOBELLIA_518
OG0000448	DUF4968 domain-containing protein	NA	NA	NA	NA	AB657_RS00965	D9O36_14395	DCS95_RS05755	DFQ03_2493	EHW67_10360	EZV76_11985	FG20_RS09710	I600_3502	JM81_1225	MAR621_03756	P177_RS14170	P178_RS0119165	SAMN04488007_3086	SAMN04488009_3742	SAMN04488010_3747	SAMN04488513_1109	SAMN05192540_0079	SAMN05192545_0622	SAMN05421636_10695	SAMN05421766_10691	SAMN05421797_105129	YQ22_02690	ZOBELLIA_517
OG0000449	M48 family metallopeptidase	NA	NA	NA	NA	AB657_RS00970	D9O36_14400	DCS95_RS05750	DFQ03_2492	EHW67_10355	EZV76_11980	FG20_RS09705	I600_3503	JM81_1224	MAR621_03757	P177_RS14165	P178_RS0119160	SAMN04488007_3085	SAMN04488009_3743	SAMN04488010_3748	SAMN04488513_1108	SAMN05192540_0078	SAMN05192545_0623	SAMN05421636_10694	SAMN05421766_10690	SAMN05421797_105128	YQ22_02685	ZOBELLIA_516
OG0000450	MFS transporter	K06902	UMF1; MFS transporter, UMF1 family	Membrane trafficking [BR:ko04131]	Folding, sorting and degradation	AB657_RS00975	D9O36_14405	DCS95_RS05745	DFQ03_2491	EHW67_10350	EZV76_11975	FG20_RS09700	I600_3504	JM81_1223	MAR621_03758	P177_RS14160	P178_RS0119155	SAMN04488007_3084	SAMN04488009_3744	SAMN04488010_3749	SAMN04488513_1107	SAMN05192540_0077	SAMN05192545_0624	SAMN05421636_10693	SAMN05421766_10689	SAMN05421797_105127	YQ22_02680	ZOBELLIA_515
OG0000451	hypothetical protein	NA	NA	NA	NA	AB657_RS00985	D9O36_14415	DCS95_RS05735	DFQ03_2489	EHW67_10345	EZV76_11965	FG20_RS09690	I600_3506	JM81_1221	MAR621_03760	P177_RS14150	P178_RS0119145	SAMN04488007_3082	SAMN04488009_3746	SAMN04488010_3751	SAMN04488513_1105	SAMN05192540_0075	SAMN05192545_0626	SAMN05421636_106103	SAMN05421766_10687	SAMN05421797_105125	YQ22_02670	ZOBELLIA_513
OG0000452	hypothetical protein	NA	NA	NA	NA	AB657_RS00990	D9O36_14420	DCS95_RS05730	DFQ03_2488	EHW67_10340	EZV76_11960	FG20_RS09685	I600_3507	JM81_1220	MAR621_03761	P177_RS14145	P178_RS0119140	SAMN04488007_3081	SAMN04488009_3747	SAMN04488010_3752	SAMN04488513_1104	SAMN05192540_0074	SAMN05192545_0627	SAMN05421636_106104	SAMN05421766_10686	SAMN05421797_105124	YQ22_02665	ZOBELLIA_512
OG0000453	RNA polymerase sigma factor	NA	NA	NA	NA	AB657_RS00995	D9O36_14425	DCS95_RS05725	DFQ03_2487	EHW67_10335	EZV76_11955	FG20_RS09680	I600_3508	JM81_1219	MAR621_03762	P177_RS14140	P178_RS0119135	SAMN04488007_3080	SAMN04488009_3748	SAMN04488010_3753	SAMN04488513_1103	SAMN05192540_0073	SAMN05192545_0628	SAMN05421636_106105	SAMN05421766_10685	SAMN05421797_105123	YQ22_02660	ZOBELLIA_511
OG0000454	endopeptidase La	K01338	lon; ATP-dependent Lon protease	Peptidases [BR:ko01002]	Enzyme families	AB657_RS01005	D9O36_14435	DCS95_RS05720	DFQ03_2486	EHW67_10330	EZV76_11950	FG20_RS09670	I600_3509	JM81_1217	MAR621_03763	P177_RS14135	P178_RS0119125	SAMN04488007_3079	SAMN04488009_1284	SAMN04488010_3754	SAMN04488513_102934	SAMN05192540_0072	SAMN05192545_0629	SAMN05421636_106106	SAMN05421766_10684	SAMN05421797_105122	YQ22_02655	ZOBELLIA_509
OG0000455	(d)CMP kinase	K00945	cmk; CMP/dCMP kinase	Pyrimidine metabolism [PATH:ko00240]	Nucleotide metabolism	AB657_RS01010	D9O36_14440	DCS95_RS05715	DFQ03_2485	EHW67_10325	EZV76_11945	FG20_RS09665	I600_3510	JM81_1216	MAR621_03764	P177_RS14130	P178_RS0119120	SAMN04488007_3078	SAMN04488009_1285	SAMN04488010_3755	SAMN04488513_102933	SAMN05192540_0071	SAMN05192545_0630	SAMN05421636_106107	SAMN05421766_10683	SAMN05421797_105121	YQ22_02650	ZOBELLIA_508
OG0000456	LysM peptidoglycan-binding domain-containing protein	NA	NA	NA	NA	AB657_RS01015	D9O36_14445	DCS95_RS05710	DFQ03_2484	EHW67_10320	EZV76_11930	FG20_RS09660	I600_3511	JM81_1215	MAR621_03765	P177_RS14125	P178_RS0119115	SAMN04488007_3077	SAMN04488009_1286	SAMN04488010_3756	SAMN04488513_102932	SAMN05192540_0070	SAMN05192545_0631	SAMN05421636_106108	SAMN05421766_10682	SAMN05421797_105120	YQ22_02645	ZOBELLIA_507
OG0000457	30S ribosomal protein S1	K02945	RP-S1, rpsA; small subunit ribosomal protein S1	Ribosome [PATH:ko03010]	Translation	AB657_RS01020	D9O36_14450	DCS95_RS05705	DFQ03_2483	EHW67_10315	EZV76_11925	FG20_RS09655	I600_3512	JM81_1214	MAR621_03766	P177_RS14120	P178_RS0119110	SAMN04488007_3076	SAMN04488009_1287	SAMN04488010_3757	SAMN04488513_102931	SAMN05192540_0069	SAMN05192545_0632	SAMN05421636_106109	SAMN05421766_10681	SAMN05421797_105119	YQ22_02640	ZOBELLIA_506
OG0000458	bifunctional pyr operon transcriptional regulator/uracil phosphoribosyltransferase PyrR	K02825	pyrR; pyrimidine operon attenuation protein / uracil phosphoribosyltransferase	Transcription factors [BR:ko03000]	Transcription	AB657_RS01055	D9O36_14455	DCS95_RS05670	DFQ03_2476	EHW67_10310	EZV76_11920	FG20_RS09650	I600_3519	JM81_1207	MAR621_01230	P177_RS14085	P178_RS0119070	SAMN04488007_3069	SAMN04488009_1294	SAMN04488010_3764	SAMN04488513_102930	SAMN05192540_0062	SAMN05192545_0639	SAMN05421636_107264	SAMN05421766_10680	SAMN05421797_105112	YQ22_02605	ZOBELLIA_505
OG0000459	aspartate carbamoyltransferase catalytic subunit	K00609	pyrB, PYR2; aspartate carbamoyltransferase catalytic subunit	Alanine, aspartate and glutamate metabolism [PATH:ko00250]	Amino acid metabolism	AB657_RS01060	D9O36_14460	DCS95_RS05665	DFQ03_2475	EHW67_10305	EZV76_11915	FG20_RS09645	I600_3520	JM81_1206	MAR621_01231	P177_RS14080	P178_RS0119065	SAMN04488007_3068	SAMN04488009_1295	SAMN04488010_3765	SAMN04488513_102929	SAMN05192540_0061	SAMN05192545_0640	SAMN05421636_107265	SAMN05421766_10679	SAMN05421797_105111	YQ22_02600	ZOBELLIA_504
OG0000460	hypothetical protein	NA	NA	NA	NA	AB657_RS01065	D9O36_14465	DCS95_RS05660	DFQ03_2474	EHW67_10300	EZV76_11910	FG20_RS09640	I600_3521	JM81_1205	MAR621_01232	P177_RS14075	P178_RS0119060	SAMN04488007_3067	SAMN04488009_1296	SAMN04488010_3766	SAMN04488513_102928	SAMN05192540_0060	SAMN05192545_0641	SAMN05421636_107266	SAMN05421766_10678	SAMN05421797_105110	YQ22_02595	ZOBELLIA_503
OG0000461	ribonuclease Z	K00784	rnz; ribonuclease Z	RNA transport [PATH:ko03013]	Translation	AB657_RS01070	D9O36_14475	DCS95_RS05655	DFQ03_2473	EHW67_10295	EZV76_11905	FG20_RS09630	I600_3522	JM81_1204	MAR621_01233	P177_RS14070	P178_RS0119055	SAMN04488007_3066	SAMN04488009_1297	SAMN04488010_3767	SAMN04488513_102926	SAMN05192540_0059	SAMN05192545_0642	SAMN05421636_107267	SAMN05421766_10676	SAMN05421797_105109	YQ22_02590	ZOBELLIA_501
OG0000462	pyridoxamine 5'-phosphate oxidase	K00275	pdxH, PNPO; pyridoxamine 5'-phosphate oxidase	Vitamin B6 metabolism [PATH:ko00750]	Metabolism of cofactors and vitamins	AB657_RS01075	D9O36_14480	DCS95_RS05650	DFQ03_2472	EHW67_10290	EZV76_11900	FG20_RS09625	I600_3523	JM81_1203	MAR621_01234	P177_RS14065	P178_RS0119050	SAMN04488007_3065	SAMN04488009_1298	SAMN04488010_3768	SAMN04488513_102925	SAMN05192540_0058	SAMN05192545_0643	SAMN05421636_107268	SAMN05421766_10675	SAMN05421797_105108	YQ22_02585	ZOBELLIA_500
OG0000463	phosphohistidine phosphatase	NA	NA	NA	NA	AB657_RS01080	D9O36_14485	DCS95_RS05645	DFQ03_2471	EHW67_10285	EZV76_11895	FG20_RS09620	I600_3524	JM81_1202	MAR621_01235	P177_RS14060	P178_RS0119045	SAMN04488007_3064	SAMN04488009_1299	SAMN04488010_3769	SAMN04488513_102924	SAMN05192540_0057	SAMN05192545_0644	SAMN05421636_107269	SAMN05421766_10674	SAMN05421797_105107	YQ22_02580	ZOBELLIA_499
OG0000464	polyphosphate kinase 1	K00937	ppk; polyphosphate kinase	RNA degradation [PATH:ko03018]	Folding, sorting and degradation	AB657_RS01085	D9O36_14490	DCS95_RS05640	DFQ03_2470	EHW67_10280	EZV76_11890	FG20_RS09615	I600_3525	JM81_1201	MAR621_01236	P177_RS14055	P178_RS0119040	SAMN04488007_3063	SAMN04488009_1300	SAMN04488010_3770	SAMN04488513_102923	SAMN05192540_0056	SAMN05192545_0645	SAMN05421636_107270	SAMN05421766_10673	SAMN05421797_105106	YQ22_02575	ZOBELLIA_498
OG0000465	tRNA-(msA)-hydroxylase]	K06169	miaE; tRNA-(ms[2]io[6]A)-hydroxylase	Transfer RNA biogenesis [BR:ko03016]	Translation	AB657_RS01090	D9O36_14495	DCS95_RS05630	DFQ03_2468	EHW67_10270	EZV76_11880	FG20_RS09610	I600_3527	JM81_1200	MAR621_01238	P177_RS14045	P178_RS0119035	SAMN04488007_3061	SAMN04488009_1301	SAMN04488010_3771	SAMN04488513_102922	SAMN05192540_0054	SAMN05192545_0647	SAMN05421636_107271	SAMN05421766_10672	SAMN05421797_105104	YQ22_02565	ZOBELLIA_497
OG0000466	methyltransferase domain-containing protein	NA	NA	NA	NA	AB657_RS01135	D9O36_16830	DCS95_RS05580	DFQ03_2458	EHW67_10205	EZV76_11865	FG20_RS09565	I600_3536	JM81_1191	MAR621_01248	P177_RS14000	P178_RS0118990	SAMN04488007_3051	SAMN04488009_1311	SAMN04488010_3781	SAMN04488513_102912	SAMN05192540_0044	SAMN05192545_0657	SAMN05421636_107281	SAMN05421766_10662	SAMN05421797_10594	YQ22_02520	ZOBELLIA_488
OG0000467	DUF3822 family protein	NA	NA	NA	NA	AB657_RS01140	D9O36_16835	DCS95_RS05575	DFQ03_2457	EHW67_10200	EZV76_11860	FG20_RS09560	I600_3537	JM81_1190	MAR621_01249	P177_RS13995	P178_RS0118985	SAMN04488007_3050	SAMN04488009_1312	SAMN04488010_3782	SAMN04488513_102911	SAMN05192540_0043	SAMN05192545_0658	SAMN05421636_107282	SAMN05421766_10661	SAMN05421797_10593	YQ22_02515	ZOBELLIA_487
OG0000468	hypothetical protein	NA	NA	NA	NA	AB657_RS01145	D9O36_16840	DCS95_RS05570	DFQ03_2456	EHW67_10195	EZV76_11855	FG20_RS09555	I600_3538	JM81_1189	MAR621_01250	P177_RS13990	P178_RS0118980	SAMN04488007_3049	SAMN04488009_1313	SAMN04488010_3783	SAMN04488513_102910	SAMN05192540_0042	SAMN05192545_0659	SAMN05421636_107283	SAMN05421766_10660	SAMN05421797_10592	YQ22_02510	ZOBELLIA_486
OG0000469	AAA family ATPase	K03581	recD; exodeoxyribonuclease V alpha subunit	DNA repair and recombination proteins [BR:ko03400]	Replication and repair	AB657_RS01150	D9O36_16845	DCS95_RS05565	DFQ03_2455	EHW67_10190	EZV76_11850	FG20_RS09550	I600_3539	JM81_1188	MAR621_01251	P177_RS13985	P178_RS0118975	SAMN04488007_3048	SAMN04488009_1314	SAMN04488010_3784	SAMN04488513_102909	SAMN05192540_0041	SAMN05192545_0660	SAMN05421636_107284	SAMN05421766_10659	SAMN05421797_10591	YQ22_02505	ZOBELLIA_485
OG0000470	DUF4126 domain-containing protein	NA	NA	NA	NA	AB657_RS01155	D9O36_16850	DCS95_RS05560	DFQ03_2454	EHW67_10185	EZV76_11845	FG20_RS09545	I600_3540	JM81_1187	MAR621_01252	P177_RS13980	P178_RS0118970	SAMN04488007_3047	SAMN04488009_1315	SAMN04488010_3785	SAMN04488513_102908	SAMN05192540_0040	SAMN05192545_0661	SAMN05421636_107285	SAMN05421766_10658	SAMN05421797_10590	YQ22_02500	ZOBELLIA_484
OG0000471	3-deoxy-manno-octulosonate cytidylyltransferase	K00979	kdsB; 3-deoxy-manno-octulosonate cytidylyltransferase (CMP-KDO synthetase)	Lipopolysaccharide biosynthesis [PATH:ko00540]	Glycan biosynthesis and metabolism	AB657_RS01160	D9O36_16855	DCS95_RS05555	DFQ03_2453	EHW67_10180	EZV76_11840	FG20_RS09540	I600_3541	JM81_1186	MAR621_01253	P177_RS13975	P178_RS0118965	SAMN04488007_3046	SAMN04488009_1316	SAMN04488010_3786	SAMN04488513_102907	SAMN05192540_0039	SAMN05192545_0662	SAMN05421636_107286	SAMN05421766_10657	SAMN05421797_10589	YQ22_02495	ZOBELLIA_483
OG0000472	HAD family hydrolase	K07025	K07025; putative hydrolase of the HAD superfamily	General function prediction only	Poorly characterized	AB657_RS01165	D9O36_16860	DCS95_RS05550	DFQ03_2452	EHW67_10175	EZV76_11835	FG20_RS09535	I600_3542	JM81_1185	MAR621_01254	P177_RS13970	P178_RS0118960	SAMN04488007_3045	SAMN04488009_1317	SAMN04488010_3787	SAMN04488513_102906	SAMN05192540_0038	SAMN05192545_0663	SAMN05421636_107287	SAMN05421766_10656	SAMN05421797_10588	YQ22_02490	ZOBELLIA_482
OG0000473	iron-containing alcohol dehydrogenase	NA	NA	NA	NA	AB657_RS01170	D9O36_16865	DCS95_RS05545	DFQ03_2451	EHW67_10170	EZV76_11830	FG20_RS09530	I600_3543	JM81_1184	MAR621_01255	P177_RS13965	P178_RS0118955	SAMN04488007_3044	SAMN04488009_1318	SAMN04488010_3788	SAMN04488513_102905	SAMN05192540_0037	SAMN05192545_0664	SAMN05421636_107288	SAMN05421766_10655	SAMN05421797_10587	YQ22_02485	ZOBELLIA_481
OG0000474	acyltransferase	NA	NA	NA	NA	AB657_RS01175	D9O36_16870	DCS95_RS05540	DFQ03_2450	EHW67_10165	EZV76_11825	FG20_RS09525	I600_3544	JM81_1183	MAR621_01256	P177_RS13960	P178_RS0118950	SAMN04488007_3043	SAMN04488009_1319	SAMN04488010_3789	SAMN04488513_102904	SAMN05192540_0036	SAMN05192545_0665	SAMN05421636_107289	SAMN05421766_10654	SAMN05421797_10586	YQ22_02480	ZOBELLIA_480
OG0000475	YebC/PmpR family DNA-binding transcriptional regulator	NA	NA	NA	NA	AB657_RS01180	D9O36_16880	DCS95_RS05535	DFQ03_2446	EHW67_10155	EZV76_11810	FG20_RS09515	I600_3090	JM81_1180	MAR621_01258	P177_RS13935	P178_RS0118930	SAMN04488007_3042	SAMN04488009_1324	SAMN04488010_2820	SAMN04488513_102903	SAMN05192540_0033	SAMN05192545_0668	SAMN05421636_107294	SAMN05421766_10653	SAMN05421797_10582	YQ22_02465	ZOBELLIA_479
OG0000476	4a-hydroxytetrahydrobiopterin dehydratase	NA	NA	NA	NA	AB657_RS01185	D9O36_16885	DCS95_RS05530	DFQ03_2445	EHW67_10150	EZV76_11805	FG20_RS09510	I600_3091	JM81_1179	MAR621_01259	P177_RS13930	P178_RS0118925	SAMN04488007_3041	SAMN04488009_1325	SAMN04488010_2819	SAMN04488513_102902	SAMN05192540_0032	SAMN05192545_0669	SAMN05421636_107295	SAMN05421766_10652	SAMN05421797_10581	YQ22_02460	ZOBELLIA_478
OG0000477	sugar nucleotide-binding protein	NA	NA	NA	NA	AB657_RS01190	D9O36_16890	DCS95_RS05525	DFQ03_2444	EHW67_10145	EZV76_11795	FG20_RS09505	I600_3092	JM81_1178	MAR621_01260	P177_RS13925	P178_RS0118920	SAMN04488007_3040	SAMN04488009_1326	SAMN04488010_2818	SAMN04488513_102900	SAMN05192540_0031	SAMN05192545_0670	SAMN05421636_107296	SAMN05421766_10651	SAMN05421797_10580	YQ22_02455	ZOBELLIA_477
OG0000478	glycine cleavage system aminomethyltransferase GcvT	K00605	gcvT, AMT; aminomethyltransferase	Glyoxylate and dicarboxylate metabolism [PATH:ko00630]	Carbohydrate metabolism	AB657_RS01200	D9O36_16895	DCS95_RS05515	DFQ03_2442	EHW67_10140	EZV76_11790	FG20_RS09500	I600_3094	JM81_1176	MAR621_01262	P177_RS13915	P178_RS0118910	SAMN04488007_3038	SAMN04488009_1328	SAMN04488010_2816	SAMN04488513_102898	SAMN05192540_0029	SAMN05192545_0672	SAMN05421636_107297	SAMN05421766_10650	SAMN05421797_10578	YQ22_02445	ZOBELLIA_476
OG0000479	threonine synthase	K01733	thrC; threonine synthase	Glycine, serine and threonine metabolism [PATH:ko00260]	Amino acid metabolism	AB657_RS01210	D9O36_16905	DCS95_RS05510	DFQ03_2441	EHW67_10120	EZV76_11785	FG20_RS09490	I600_3095	JM81_1175	MAR621_01263	P177_RS13910	P178_RS0118905	SAMN04488007_3037	SAMN04488009_1329	SAMN04488010_2815	SAMN04488513_102896	SAMN05192540_0028	SAMN05192545_0673	SAMN05421636_107299	SAMN05421766_10648	SAMN05421797_10577	YQ22_02440	ZOBELLIA_474
OG0000480	homoserine kinase	K00872	thrB1; homoserine kinase	Glycine, serine and threonine metabolism [PATH:ko00260]	Amino acid metabolism	AB657_RS01215	D9O36_16910	DCS95_RS05505	DFQ03_2440	EHW67_10115	EZV76_11780	FG20_RS09485	I600_3096	JM81_1174	MAR621_01264	P177_RS13905	P178_RS0118900	SAMN04488007_3036	SAMN04488009_1330	SAMN04488010_2814	SAMN04488513_102895	SAMN05192540_0027	SAMN05192545_0674	SAMN05421636_107300	SAMN05421766_10647	SAMN05421797_10576	YQ22_02435	ZOBELLIA_473
OG0000481	bifunctional aspartate kinase/homoserine dehydrogenase I	K12524	thrA; bifunctional aspartokinase / homoserine dehydrogenase 1	Cysteine and methionine metabolism [PATH:ko00270]	Amino acid metabolism	AB657_RS01220	D9O36_16915	DCS95_RS05500	DFQ03_2439	EHW67_10110	EZV76_11775	FG20_RS09480	I600_3097	JM81_1173	MAR621_01265	P177_RS13900	P178_RS0118895	SAMN04488007_3035	SAMN04488009_1331	SAMN04488010_2813	SAMN04488513_102894	SAMN05192540_0026	SAMN05192545_0675	SAMN05421636_107301	SAMN05421766_10646	SAMN05421797_10575	YQ22_02430	ZOBELLIA_472
OG0000482	bifunctional ADP-dependent NAD(P)H-hydrate dehydratase/NAD(P)H-hydrate epimerase	NA	NA	NA	NA	AB657_RS01225	D9O36_16920	DCS95_RS05495	DFQ03_2438	EHW67_10105	EZV76_11770	FG20_RS09475	I600_3098	JM81_1172	MAR621_01266	P177_RS13895	P178_RS0118890	SAMN04488007_3034	SAMN04488009_1332	SAMN04488010_2812	SAMN04488513_102893	SAMN05192540_0025	SAMN05192545_0676	SAMN05421636_107302	SAMN05421766_10645	SAMN05421797_10574	YQ22_02425	ZOBELLIA_471
OG0000483	hypothetical protein	NA	NA	NA	NA	AB657_RS01230	D9O36_16925	DCS95_RS05490	DFQ03_2437	EHW67_10100	EZV76_11765	FG20_RS09470	I600_3099	JM81_1171	MAR621_01267	P177_RS13890	P178_RS0118885	SAMN04488007_3033	SAMN04488009_1333	SAMN04488010_2811	SAMN04488513_102892	SAMN05192540_0024	SAMN05192545_0677	SAMN05421636_107304	SAMN05421766_10644	SAMN05421797_10573	YQ22_02420	ZOBELLIA_470
OG0000484	ATP-dependent Clp protease ATP-binding subunit	K03696	clpC; ATP-dependent Clp protease ATP-binding subunit ClpC	Chaperones and folding catalysts [BR:ko03110]	Folding, sorting and degradation	AB657_RS01235	D9O36_16930	DCS95_RS05485	DFQ03_2436	EHW67_10095	EZV76_11760	FG20_RS09465	I600_3100	JM81_1170	MAR621_01271	P177_RS13885	P178_RS0118880	SAMN04488007_3032	SAMN04488009_1334	SAMN04488010_2810	SAMN04488513_102891	SAMN05192540_0023	SAMN05192545_0678	SAMN05421636_107305	SAMN05421766_10643	SAMN05421797_10572	YQ22_02415	ZOBELLIA_469
OG0000485	DNA gyrase subunit A	K02469	gyrA; DNA gyrase subunit A	DNA replication proteins [BR:ko03032]	Replication and repair	AB657_RS01240	D9O36_16935	DCS95_RS05480	DFQ03_2435	EHW67_10090	EZV76_11755	FG20_RS09460	I600_3101	JM81_1169	MAR621_01272	P177_RS13880	P178_RS0118870	SAMN04488007_3031	SAMN04488009_1335	SAMN04488010_2809	SAMN04488513_102890	SAMN05192540_0021	SAMN05192545_0680	SAMN05421636_107307	SAMN05421766_10642	SAMN05421797_10571	YQ22_02410	ZOBELLIA_468
OG0000486	tetratricopeptide repeat protein	NA	NA	NA	NA	AB657_RS01245	D9O36_16940	DCS95_RS05475	DFQ03_2434	EHW67_10085	EZV76_11750	FG20_RS09455	I600_3102	JM81_1168	MAR621_01273	P177_RS13875	P178_RS0118865	SAMN04488007_3030	SAMN04488009_1336	SAMN04488010_2808	SAMN04488513_102889	SAMN05192540_0020	SAMN05192545_0681	SAMN05421636_107308	SAMN05421766_10641	SAMN05421797_10570	YQ22_02405	ZOBELLIA_467
OG0000487	hydrolase Nlp/P60	NA	NA	NA	NA	AB657_RS01250	D9O36_16945	DCS95_RS05470	DFQ03_2433	EHW67_10080	EZV76_11745	FG20_RS09450	I600_3103	JM81_1167	MAR621_01274	P177_RS13870	P178_RS0118860	SAMN04488007_3029	SAMN04488009_1337	SAMN04488010_2807	SAMN04488513_102888	SAMN05192540_0019	SAMN05192545_0682	SAMN05421636_107309	SAMN05421766_10640	SAMN05421797_10569	YQ22_02400	ZOBELLIA_466
OG0000488	acetyl-CoA C-acyltransferase	K00626	E2.3.1.9, atoB; acetyl-CoA C-acetyltransferase	Lysine degradation [PATH:ko00310]	Amino acid metabolism	AB657_RS01255	D9O36_16950	DCS95_RS05465	DFQ03_2432	EHW67_10075	EZV76_11740	FG20_RS09445	I600_3104	JM81_1166	MAR621_01275	P177_RS13865	P178_RS0118855	SAMN04488007_3028	SAMN04488009_1338	SAMN04488010_2806	SAMN04488513_102887	SAMN05192540_0018	SAMN05192545_0683	SAMN05421636_107310	SAMN05421766_10639	SAMN05421797_10568	YQ22_02395	ZOBELLIA_465
OG0000489	HDIG domain-containing protein	K07037	K07037; uncharacterized protein	Function unknown	Poorly characterized	AB657_RS01260	D9O36_16955	DCS95_RS05460	DFQ03_2431	EHW67_10070	EZV76_11735	FG20_RS09440	I600_3105	JM81_1165	MAR621_01276	P177_RS13860	P178_RS0118850	SAMN04488007_3027	SAMN04488009_1339	SAMN04488010_2805	SAMN04488513_102886	SAMN05192540_0017	SAMN05192545_0684	SAMN05421636_107311	SAMN05421766_10638	SAMN05421797_10567	YQ22_02390	ZOBELLIA_464
OG0000492	pirin family protein	K06911	K06911; uncharacterized protein	Function unknown	Poorly characterized	AB657_RS01435	D9O36_03970	DCS95_RS00315	DFQ03_0108	EHW67_18735	EZV76_15400	FG20_RS13590	I600_88	JM81_0297	MAR621_02457	P177_RS09085	P178_RS0114270	SAMN04488007_2107	SAMN04488009_2140	SAMN04488010_3264	SAMN04488513_10572	SAMN05192540_2881	SAMN05192545_1625	SAMN05421636_105193	SAMN05421766_101695	SAMN05421797_10738	YQ22_16465	ZOBELLIA_1277
OG0000494	hypothetical protein	NA	NA	NA	NA	AB657_RS01505	D9O36_18370	DCS95_RS04200	DFQ03_2330	EHW67_16385	EZV76_09500	FG20_RS03465	I600_3240	JM81_1023	MAR621_01403	P177_RS13375	P178_RS0118450	SAMN04488007_2969	SAMN04488009_1393	SAMN04488010_2723	SAMN04488513_1123	SAMN05192540_3674	SAMN05192545_0812	SAMN05421636_106180	SAMN05421766_103329	SAMN05421797_11059	YQ22_01580	ZOBELLIA_4635
OG0000495	carbohydrate kinase	NA	NA	NA	NA	AB657_RS01520	D9O36_09365	DCS95_RS04185	DFQ03_2327	EHW67_00835	EZV76_01400	FG20_RS01700	I600_3243	JM81_1020	MAR621_01406	P177_RS13360	P178_RS0118430	SAMN04488007_2966	SAMN04488009_1396	SAMN04488010_2720	SAMN04488513_101911	SAMN05192540_3671	SAMN05192545_0815	SAMN05421636_10176	SAMN05421766_1039	SAMN05421797_11056	YQ22_01565	ZOBELLIA_173
OG0000496	xylose isomerase	K01805	xylA; xylose isomerase	Fructose and mannose metabolism [PATH:ko00051]	Carbohydrate metabolism	AB657_RS01525	D9O36_09370	DCS95_RS04180	DFQ03_2326	EHW67_00830	EZV76_01405	FG20_RS01705	I600_3244	JM81_1019	MAR621_01407	P177_RS13355	P178_RS0118425	SAMN04488007_2965	SAMN04488009_1397	SAMN04488010_2719	SAMN04488513_101910	SAMN05192540_3670	SAMN05192545_0816	SAMN05421636_10177	SAMN05421766_10310	SAMN05421797_11055	YQ22_01560	ZOBELLIA_172
OG0000498	M15 family metallopeptidase	K08641	vanX; zinc D-Ala-D-Ala dipeptidase	Peptidases [BR:ko01002]	Enzyme families	AB657_RS01560	D9O36_10395	DCS95_RS04145	DFQ03_2318	EHW67_13730	EZV76_13410	FG20_RS00430	I600_3253	JM81_1010	MAR621_01415	P177_RS13320	P178_RS0118385	SAMN04488007_2957	SAMN04488009_1406	SAMN04488010_2711	SAMN04488513_102591	SAMN05192540_3662	SAMN05192545_0824	SAMN05421636_106372	SAMN05421766_1204	SAMN05421797_11048	YQ22_01520	ZOBELLIA_3181
OG0000500	YeeE/YedE family protein	NA	NA	NA	NA	AB657_RS01915	D9O36_18700	DCS95_RS03850	DFQ03_2226	EHW67_09665	EZV76_01265	FG20_RS20385	I600_3294	JM81_0946	MAR621_01455	P177_RS13075	P178_RS0118155	SAMN04488007_2898	SAMN04488009_1469	SAMN04488010_2666	SAMN04488513_10378	SAMN05192540_3628	SAMN05192545_0858	SAMN05421636_102185	SAMN05421766_104560	SAMN05421797_10846	YQ22_01310	ZOBELLIA_2783
OG0000501	YeeE/YedE family protein	NA	NA	NA	NA	AB657_RS01920	D9O36_18695	DCS95_RS03845	DFQ03_2225	EHW67_09660	EZV76_01270	FG20_RS20390	I600_3295	JM81_0945	MAR621_01456	P177_RS13070	P178_RS0118150	SAMN04488007_2897	SAMN04488009_1470	SAMN04488010_2665	SAMN04488513_10379	SAMN05192540_3627	SAMN05192545_0859	SAMN05421636_102184	SAMN05421766_104561	SAMN05421797_10847	YQ22_01305	ZOBELLIA_2784
OG0000502	sterol desaturase family protein	NA	NA	NA	NA	AB657_RS01950	D9O36_01330	DCS95_RS03805	DFQ03_2205	EHW67_16485	EZV76_01315	FG20_RS05330	I600_3302	JM81_0924	MAR621_01463	P177_RS13020	P178_RS0118045	SAMN04488007_2878	SAMN04488009_1479	SAMN04488010_2643	SAMN04488513_102243	SAMN05192540_3620	SAMN05192545_0866	SAMN05421636_103326	SAMN05421766_103805	SAMN05421797_10872	YQ22_01270	ZOBELLIA_4109
OG0000504	potassium/proton antiporter	K11105	cvrA, nhaP2; cell volume regulation protein A	Transporters [BR:ko02000]	Membrane transport	AB657_RS02050	D9O36_15325	DCS95_RS03415	DFQ03_2112	EHW67_18320	EZV76_13090	FG20_RS10035	I600_3385	JM81_0845	MAR621_03955	P177_RS12570	P178_RS0117445	SAMN04488007_2781	SAMN04488009_1560	SAMN04488010_2531	SAMN04488513_10782	SAMN05192540_3544	SAMN05192545_0950	SAMN05421636_109133	SAMN05421766_106154	SAMN05421797_108157	YQ22_00875	ZOBELLIA_584
OG0000505	thioredoxin-disulfide reductase	K00384	trxB, TRR; thioredoxin reductase (NADPH)	Selenocompound metabolism [PATH:ko00450]	Metabolism of other amino acids	AB657_RS02120	D9O36_09525	DCS95_RS03610	DFQ03_2158	EHW67_19450	EZV76_08245	FG20_RS01865	I600_3340	JM81_0894	MAR621_03171	P177_RS12805	P178_RS0117745	SAMN04488007_2824	SAMN04488009_1510	SAMN04488010_2589	SAMN04488513_102513	SAMN05192540_3589	SAMN05192545_0904	SAMN05421636_106129	SAMN05421766_10328	SAMN05421797_108113	YQ22_01100	ZOBELLIA_151
OG0000506	8-amino-7-oxononanoate synthase	NA	NA	NA	NA	AB657_RS02130	D9O36_09545	DCS95_RS03600	DFQ03_2156	EHW67_19430	EZV76_08270	FG20_RS01890	I600_3342	JM81_0892	MAR621_03169	P177_RS12795	P178_RS0117735	SAMN04488007_2822	SAMN04488009_1512	SAMN04488010_2587	SAMN04488513_102511	SAMN05192540_3587	SAMN05192545_0906	SAMN05421636_106135	SAMN05421766_10331	SAMN05421797_108115	YQ22_01090	ZOBELLIA_145
OG0000507	dipeptide epimerase	NA	NA	NA	NA	AB657_RS02135	D9O36_09550	DCS95_RS03595	DFQ03_2155	EHW67_19425	EZV76_08275	FG20_RS01895	I600_3343	JM81_0891	MAR621_03168	P177_RS12790	P178_RS0117730	SAMN04488007_2821	SAMN04488009_1513	SAMN04488010_2586	SAMN04488513_102510	SAMN05192540_3586	SAMN05192545_0907	SAMN05421636_106136	SAMN05421766_10332	SAMN05421797_108116	YQ22_01085	ZOBELLIA_144
OG0000508	PspC domain-containing protein	NA	NA	NA	NA	AB657_RS02145	D9O36_09560	DCS95_RS03585	DFQ03_2153	EHW67_19415	EZV76_08285	FG20_RS01905	I600_3345	JM81_0889	MAR621_03166	P177_RS12780	P178_RS0117720	SAMN04488007_2820	SAMN04488009_1515	SAMN04488010_2584	SAMN04488513_102508	SAMN05192540_3584	SAMN05192545_0909	SAMN05421636_106138	SAMN05421766_10334	SAMN05421797_108118	YQ22_01075	ZOBELLIA_142
OG0000509	PadR family transcriptional regulator	K10947	padR; PadR family transcriptional regulator, regulatory protein PadR	Transcription factors [BR:ko03000]	Transcription	AB657_RS02150	D9O36_09565	DCS95_RS03580	DFQ03_2152	EHW67_19410	EZV76_08290	FG20_RS01910	I600_3346	JM81_0888	MAR621_03165	P177_RS12775	P178_RS0117715	SAMN04488007_2819	SAMN04488009_1516	SAMN04488010_2583	SAMN04488513_102507	SAMN05192540_3583	SAMN05192545_0910	SAMN05421636_106139	SAMN05421766_10335	SAMN05421797_108119	YQ22_01070	ZOBELLIA_141
OG0000510	DUF4870 domain-containing protein	NA	NA	NA	NA	AB657_RS02160	D9O36_09575	DCS95_RS03575	DFQ03_2151	EHW67_19405	EZV76_08300	FG20_RS01920	I600_3347	JM81_0887	MAR621_03164	P177_RS12770	P178_RS0117710	SAMN04488007_2818	SAMN04488009_1517	SAMN04488010_2582	SAMN04488513_102506	SAMN05192540_3582	SAMN05192545_0911	SAMN05421636_106140	SAMN05421766_10337	SAMN05421797_108121	YQ22_01065	ZOBELLIA_139
OG0000511	DUF4442 domain-containing protein	NA	NA	NA	NA	AB657_RS02165	D9O36_09580	DCS95_RS03570	DFQ03_2150	EHW67_19400	EZV76_08305	FG20_RS01925	I600_3348	JM81_0886	MAR621_03105	P177_RS12765	P178_RS0117705	SAMN04488007_2817	SAMN04488009_1518	SAMN04488010_2581	SAMN04488513_102505	SAMN05192540_3581	SAMN05192545_0912	SAMN05421636_106141	SAMN05421766_10338	SAMN05421797_108122	YQ22_01060	ZOBELLIA_138
OG0000512	TIGR00266 family protein	NA	NA	NA	NA	AB657_RS02175	D9O36_09585	DCS95_RS03555	DFQ03_2148	EHW67_19395	EZV76_08310	FG20_RS01930	I600_3350	JM81_0883	MAR621_03102	P177_RS12745	P178_RS0117695	SAMN04488007_2815	SAMN04488009_1521	SAMN04488010_2579	SAMN04488513_102503	SAMN05192540_3579	SAMN05192545_0915	SAMN05421636_106142	SAMN05421766_10339	SAMN05421797_108124	YQ22_01050	ZOBELLIA_137
OG0000513	GDP-mannose pyrophosphatase NudK	K12945	nudK; GDP-mannose pyrophosphatase NudK	Nucleotide metabolism	Metabolism	AB657_RS02190	D9O36_09600	DCS95_RS03540	DFQ03_2143	EHW67_19385	EZV76_08325	FG20_RS01945	I600_3353	JM81_0878	MAR621_03099	P177_RS12710	P178_RS0117635	SAMN04488007_2807	SAMN04488009_1526	SAMN04488010_2568	SAMN04488513_102499	SAMN05192540_3576	SAMN05192545_0918	SAMN05421636_11917	SAMN05421766_10342	SAMN05421797_108127	YQ22_01035	ZOBELLIA_134
OG0000514	D-alanyl-D-alanine carboxypeptidase	K07259	dacB; serine-type D-Ala-D-Ala carboxypeptidase/endopeptidase (penicillin-binding protein 4)	Peptidoglycan biosynthesis and degradation proteins [BR:ko01011]	Glycan biosynthesis and metabolism	AB657_RS02195	D9O36_09605	DCS95_RS03530	DFQ03_2141	EHW67_19375	EZV76_08330	FG20_RS01950	I600_3355	JM81_0876	MAR621_03097	P177_RS12700	P178_RS0117625	SAMN04488007_2805	SAMN04488009_1528	SAMN04488010_2566	SAMN04488513_102498	SAMN05192540_3574	SAMN05192545_0920	SAMN05421636_106146	SAMN05421766_10343	SAMN05421797_108129	YQ22_01025	ZOBELLIA_133
OG0000515	hypothetical protein	NA	NA	NA	NA	AB657_RS02200	D9O36_09610	DCS95_RS03525	DFQ03_2140	EHW67_19370	EZV76_08335	FG20_RS01955	I600_3356	JM81_0875	MAR621_03096	P177_RS12695	P178_RS0117620	SAMN04488007_2804	SAMN04488009_1529	SAMN04488010_2565	SAMN04488513_102497	SAMN05192540_3573	SAMN05192545_0921	SAMN05421636_106147	SAMN05421766_10344	SAMN05421797_108130	YQ22_01020	ZOBELLIA_132
OG0000516	LysR family transcriptional regulator	K04761	oxyR; LysR family transcriptional regulator, hydrogen peroxide-inducible genes activator	Biofilm formation - Escherichia coli [PATH:ko02026]	Cellular community - prokaryotes	AB657_RS02205	D9O36_09615	DCS95_RS03515	DFQ03_2138	EHW67_19360	EZV76_08340	FG20_RS01960	I600_3358	JM81_0873	MAR621_03094	P177_RS12685	P178_RS0117610	SAMN04488007_2802	SAMN04488009_1531	SAMN04488010_2563	SAMN04488513_102496	SAMN05192540_3571	SAMN05192545_0923	SAMN05421636_106148	SAMN05421766_10345	SAMN05421797_108132	YQ22_01010	ZOBELLIA_131
OG0000517	FMN-binding negative transcriptional regulator	K07734	paiB; transcriptional regulator	Transcription factors [BR:ko03000]	Transcription	AB657_RS02235	D9O36_09635	DCS95_RS03495	DFQ03_2133	EHW67_13010	EZV76_08390	FG20_RS01980	I600_3362	JM81_0871	MAR621_03090	P177_RS12665	P178_RS0117585	SAMN04488007_2798	SAMN04488009_1533	SAMN04488010_2558	SAMN04488513_102486	SAMN05192540_3567	SAMN05192545_0927	SAMN05421636_107231	SAMN05421766_10348	SAMN05421797_108136	YQ22_00990	ZOBELLIA_128
OG0000519	Pr2TM family membrane protein	NA	NA	NA	NA	AB657_RS02380	D9O36_09670	DCS95_RS03355	DFQ03_2103	EHW67_13055	EZV76_08425	FG20_RS02015	I600_749	JM81_0837	MAR621_03266	P177_RS12495	P178_RS0117380	SAMN04488007_2767	SAMN04488009_1569	SAMN04488010_2519	SAMN04488513_102476	SAMN05192540_3527	SAMN05192545_0967	SAMN05421636_106218	SAMN05421766_10355	SAMN05421797_1142	YQ22_00795	ZOBELLIA_120
OG0000520	2TM domain-containing protein	NA	NA	NA	NA	AB657_RS02390	D9O36_09675	DCS95_RS03340	DFQ03_2100	EHW67_13060	EZV76_08435	FG20_RS02020	I600_746	JM81_0835	MAR621_03269	P177_RS12480	P178_RS0117365	SAMN04488007_2764	SAMN04488009_1571	SAMN04488010_2516	SAMN04488513_102475	SAMN05192540_3524	SAMN05192545_0970	SAMN05421636_106219	SAMN05421766_10356	SAMN05421797_1146	YQ22_00780	ZOBELLIA_119
OG0000521	response regulator transcription factor	NA	NA	NA	NA	AB657_RS02405	D9O36_09685	DCS95_RS03325	DFQ03_2097	EHW67_13075	EZV76_08450	FG20_RS02030	I600_743	JM81_0832	MAR621_03272	P177_RS12460	P178_RS0117345	SAMN04488007_2761	SAMN04488009_1574	SAMN04488010_2512	SAMN04488513_102473	SAMN05192540_3521	SAMN05192545_0973	SAMN05421636_106221	SAMN05421766_10358	SAMN05421797_1149	YQ22_00765	ZOBELLIA_117
OG0000522	hypothetical protein	NA	NA	NA	NA	AB657_RS02410	D9O36_09690	DCS95_RS03320	DFQ03_2096	EHW67_13080	EZV76_08455	FG20_RS02035	I600_742	JM81_0831	MAR621_03273	P177_RS12455	P178_RS0117340	SAMN04488007_2760	SAMN04488009_1575	SAMN04488010_2511	SAMN04488513_102472	SAMN05192540_3520	SAMN05192545_0974	SAMN05421636_106222	SAMN05421766_10359	SAMN05421797_11410	YQ22_00760	ZOBELLIA_116
OG0000523	M1 family metallopeptidase	NA	NA	NA	NA	AB657_RS02510	D9O36_20830	DCS95_RS03130	DFQ03_2058	EHW67_16425	EZV76_08545	FG20_RS02140	I600_698	JM81_0795	MAR621_03316	P177_RS12220	P178_RS0117130	SAMN04488007_2717	SAMN04488009_1607	SAMN04488010_2471	SAMN04488513_102463	SAMN05192540_3477	SAMN05192545_1022	SAMN05421636_106237	SAMN05421766_10371	SAMN05421797_10222	YQ22_00560	ZOBELLIA_104
OG0000524	bifunctional alpha,alpha-trehalose-phosphate synthase (UDP-forming)/trehalose-phosphatase	K00697	otsA; trehalose 6-phosphate synthase	Glycosyltransferases [BR:ko01003]	Glycan biosynthesis and metabolism	AB657_RS02525	D9O36_18300	DCS95_RS03115	DFQ03_2054	EHW67_16440	EZV76_08565	FG20_RS02185	I600_693	JM81_0791	MAR621_03320	P177_RS12200	P178_RS0117110	SAMN04488007_2713	SAMN04488009_1611	SAMN04488010_2467	SAMN04488513_102461	SAMN05192540_3473	SAMN05192545_1026	SAMN05421636_106240	SAMN05421766_10375	SAMN05421797_10225	YQ22_00540	ZOBELLIA_101
OG0000525	glycoside hydrolase family 15 protein	NA	NA	NA	NA	AB657_RS02530	D9O36_18295	DCS95_RS03110	DFQ03_2053	EHW67_16445	EZV76_08570	FG20_RS02190	I600_691	JM81_0790	MAR621_03321	P177_RS12195	P178_RS0117105	SAMN04488007_2712	SAMN04488009_1612	SAMN04488010_2466	SAMN04488513_102460	SAMN05192540_3472	SAMN05192545_1027	SAMN05421636_106241	SAMN05421766_10376	SAMN05421797_10226	YQ22_00535	ZOBELLIA_100
OG0000526	acyl-CoA dehydrogenase	NA	NA	NA	NA	AB657_RS02540	D9O36_18290	DCS95_RS03100	DFQ03_2051	EHW67_18080	EZV76_08580	FG20_RS02195	I600_689	JM81_0788	MAR621_03323	P177_RS12185	P178_RS0117095	SAMN04488007_2710	SAMN04488009_1614	SAMN04488010_2464	SAMN04488513_102459	SAMN05192540_3470	SAMN05192545_1029	SAMN05421636_106242	SAMN05421766_10377	SAMN05421797_10228	YQ22_00525	ZOBELLIA_99
OG0000527	acetyl-CoA C-acyltransferase	K00632	fadA, fadI; acetyl-CoA acyltransferase	Fatty acid degradation [PATH:ko00071]	Lipid metabolism	AB657_RS02545	D9O36_18285	DCS95_RS03095	DFQ03_2050	EHW67_18075	EZV76_08590	FG20_RS02200	I600_688	JM81_0786	MAR621_03325	P177_RS12175	P178_RS0117090	SAMN04488007_2709	SAMN04488009_1616	SAMN04488010_2463	SAMN04488513_102458	SAMN05192540_3469	SAMN05192545_1031	SAMN05421636_106243	SAMN05421766_10378	SAMN05421797_10229	YQ22_00520	ZOBELLIA_98
OG0000528	3-hydroxyacyl-CoA dehydrogenase/enoyl-CoA hydratase family protein	K07516	fadN; 3-hydroxyacyl-CoA dehydrogenase	Fatty acid degradation [PATH:ko00071]	Lipid metabolism	AB657_RS02550	D9O36_18280	DCS95_RS03090	DFQ03_2049	EHW67_18070	EZV76_08595	FG20_RS02210	I600_687	JM81_0785	MAR621_03326	P177_RS12170	P178_RS0117085	SAMN04488007_2708	SAMN04488009_1617	SAMN04488010_2462	SAMN04488513_102457	SAMN05192540_3468	SAMN05192545_1032	SAMN05421636_106244	SAMN05421766_10379	SAMN05421797_10230	YQ22_00515	ZOBELLIA_96
OG0000529	winged helix-turn-helix transcriptional regulator	NA	NA	NA	NA	AB657_RS02555	D9O36_18275	DCS95_RS03085	DFQ03_2048	EHW67_18065	EZV76_08600	FG20_RS02215	I600_686	JM81_0784	MAR621_03327	P177_RS12165	P178_RS0117080	SAMN04488007_2707	SAMN04488009_1618	SAMN04488010_2461	SAMN04488513_102456	SAMN05192540_3467	SAMN05192545_1033	SAMN05421636_106245	SAMN05421766_10380	SAMN05421797_10231	YQ22_00510	ZOBELLIA_95
OG0000530	long-chain fatty acid--CoA ligase	K01897	ACSL, fadD; long-chain acyl-CoA synthetase	Ferroptosis [PATH:ko04216]	Cell growth and death	AB657_RS02560	D9O36_18270	DCS95_RS03080	DFQ03_2047	EHW67_18060	EZV76_08605	FG20_RS02220	I600_685	JM81_0783	MAR621_03328	P177_RS12160	P178_RS0117075	SAMN04488007_2706	SAMN04488009_1619	SAMN04488010_2460	SAMN04488513_102455	SAMN05192540_3466	SAMN05192545_1034	SAMN05421636_106246	SAMN05421766_10381	SAMN05421797_10232	YQ22_00505	ZOBELLIA_94
OG0000531	phosphoribosylformylglycinamidine synthase	K01952	purL, PFAS; phosphoribosylformylglycinamidine synthase	Purine metabolism [PATH:ko00230]	Nucleotide metabolism	AB657_RS02565	D9O36_18260	DCS95_RS03070	DFQ03_2045	EHW67_18050	EZV76_08615	FG20_RS02230	I600_683	JM81_0781	MAR621_03330	P177_RS12150	P178_RS0117065	SAMN04488007_2704	SAMN04488009_1620	SAMN04488010_2458	SAMN04488513_102452	SAMN05192540_3464	SAMN05192545_1036	SAMN05421636_106248	SAMN05421766_10383	SAMN05421797_10234	YQ22_00495	ZOBELLIA_92
OG0000532	RsmB/NOP family class I SAM-dependent RNA methyltransferase	K03500	rsmB, sun; 16S rRNA (cytosine967-C5)-methyltransferase	Ribosome biogenesis [BR:ko03009]	Translation	AB657_RS02585	D9O36_18255	DCS95_RS03055	DFQ03_2042	EHW67_18035	EZV76_08625	FG20_RS02235	I600_680	JM81_0778	MAR621_03333	P177_RS12135	P178_RS0117050	SAMN04488007_2701	SAMN04488009_1625	SAMN04488010_2455	SAMN04488513_102451	SAMN05192540_3461	SAMN05192545_1039	SAMN05421636_106249	SAMN05421766_10384	SAMN05421797_10238	YQ22_00480	ZOBELLIA_91
OG0000533	oxidoreductase	NA	NA	NA	NA	AB657_RS02590	D9O36_18250	DCS95_RS03050	DFQ03_2041	EHW67_18030	EZV76_08630	FG20_RS02240	I600_679	JM81_0777	MAR621_03334	P177_RS12130	P178_RS0117045	SAMN04488007_2700	SAMN04488009_1626	SAMN04488010_2454	SAMN04488513_102450	SAMN05192540_3460	SAMN05192545_1040	SAMN05421636_106250	SAMN05421766_10385	SAMN05421797_10239	YQ22_00475	ZOBELLIA_90
OG0000534	hypothetical protein	NA	NA	NA	NA	AB657_RS02595	D9O36_18245	DCS95_RS03045	DFQ03_2040	EHW67_18025	EZV76_08645	FG20_RS02245	I600_678	JM81_0776	MAR621_03335	P177_RS12125	P178_RS0117040	SAMN04488007_2699	SAMN04488009_1627	SAMN04488010_2453	SAMN04488513_102448	SAMN05192540_3459	SAMN05192545_1041	SAMN05421636_106251	SAMN05421766_10386	SAMN05421797_10240	YQ22_00470	ZOBELLIA_89
OG0000535	hypothetical protein	NA	NA	NA	NA	AB657_RS02600	D9O36_18240	DCS95_RS03040	DFQ03_2039	EHW67_18020	EZV76_08650	FG20_RS02250	I600_677	JM81_0775	MAR621_03336	P177_RS12120	P178_RS0117035	SAMN04488007_2698	SAMN04488009_1628	SAMN04488010_2452	SAMN04488513_102447	SAMN05192540_3458	SAMN05192545_1042	SAMN05421636_106252	SAMN05421766_10387	SAMN05421797_10241	YQ22_00465	ZOBELLIA_88
OG0000536	RNA polymerase sigma factor	K03088	SIG3.2, rpoE; RNA polymerase sigma-70 factor, ECF subfamily	Transcription machinery [BR:ko03021]	Transcription	AB657_RS02605	D9O36_18235	DCS95_RS03035	DFQ03_2038	EHW67_18015	EZV76_08655	FG20_RS02255	I600_676	JM81_0774	MAR621_03337	P177_RS12115	P178_RS0117030	SAMN04488007_2697	SAMN04488009_1629	SAMN04488010_2451	SAMN04488513_102446	SAMN05192540_3457	SAMN05192545_1043	SAMN05421636_106253	SAMN05421766_10388	SAMN05421797_10242	YQ22_00460	ZOBELLIA_87
OG0000537	ABC transporter ATP-binding protein	K11085	msbA; ATP-binding cassette, subfamily B, bacterial MsbA	Transporters [BR:ko02000]	Membrane transport	AB657_RS02610	D9O36_18230	DCS95_RS03030	DFQ03_2036	EHW67_18440	EZV76_08660	FG20_RS02260	I600_673	JM81_0773	MAR621_02101	P177_RS12105	P178_RS0117020	SAMN04488007_2695	SAMN04488009_1630	SAMN04488010_2449	SAMN04488513_102445	SAMN05192540_3455	SAMN05192545_1045	SAMN05421636_106255	SAMN05421766_10389	SAMN05421797_10243	YQ22_00450	ZOBELLIA_86
OG0000538	phospho-sugar mutase	K01835	pgm; phosphoglucomutase	Glycolysis / Gluconeogenesis [PATH:ko00010]	Carbohydrate metabolism	AB657_RS02615	D9O36_18225	DCS95_RS03025	DFQ03_2035	EHW67_18435	EZV76_08665	FG20_RS02265	I600_672	JM81_0772	MAR621_02100	P177_RS12100	P178_RS0117015	SAMN04488007_2694	SAMN04488009_1631	SAMN04488010_2448	SAMN04488513_102444	SAMN05192540_3454	SAMN05192545_1046	SAMN05421636_106256	SAMN05421766_10390	SAMN05421797_10244	YQ22_00445	ZOBELLIA_85
OG0000539	glycosyltransferase	NA	NA	NA	NA	AB657_RS02620	D9O36_18220	DCS95_RS03020	DFQ03_2034	EHW67_18430	EZV76_08670	FG20_RS02270	I600_671	JM81_0771	MAR621_02099	P177_RS12095	P178_RS0117010	SAMN04488007_2693	SAMN04488009_1632	SAMN04488010_2447	SAMN04488513_102443	SAMN05192540_3453	SAMN05192545_1047	SAMN05421636_106257	SAMN05421766_10391	SAMN05421797_10245	YQ22_00440	ZOBELLIA_84
OG0000540	DUF4199 domain-containing protein	NA	NA	NA	NA	AB657_RS02625	D9O36_18215	DCS95_RS03015	DFQ03_2033	EHW67_18425	EZV76_08675	FG20_RS02275	I600_670	JM81_0770	MAR621_02098	P177_RS12090	P178_RS0117005	SAMN04488007_2692	SAMN04488009_1633	SAMN04488010_2446	SAMN04488513_102442	SAMN05192540_3452	SAMN05192545_1048	SAMN05421636_106258	SAMN05421766_10392	SAMN05421797_10246	YQ22_00435	ZOBELLIA_83
OG0000541	type B 50S ribosomal protein L31	K02909	RP-L31, rpmE; large subunit ribosomal protein L31	Ribosome [BR:ko03011]	Translation	AB657_RS02630	D9O36_18210	DCS95_RS03010	DFQ03_2032	EHW67_18420	EZV76_08680	FG20_RS02280	I600_668	JM81_0769	MAR621_02097	P177_RS12085	P178_RS0117000	SAMN04488007_2691	SAMN04488009_1634	SAMN04488010_2445	SAMN04488513_102440	SAMN05192540_3451	SAMN05192545_1049	SAMN05421636_106259	SAMN05421766_10394	SAMN05421797_10247	YQ22_00430	ZOBELLIA_81
OG0000542	glucose-1-phosphate thymidylyltransferase	NA	NA	NA	NA	AB657_RS02635	D9O36_18205	DCS95_RS03005	DFQ03_2031	EHW67_18415	EZV76_08685	FG20_RS02285	I600_667	JM81_0768	MAR621_02096	P177_RS12080	P178_RS0116995	SAMN04488007_2690	SAMN04488009_1635	SAMN04488010_2444	SAMN04488513_102439	SAMN05192540_3450	SAMN05192545_1050	SAMN05421636_106260	SAMN05421766_10395	SAMN05421797_10248	YQ22_00425	ZOBELLIA_80
OG0000543	tRNA (N(6)-L-threonylcarbamoyladenosine(37)-C(2))-methylthiotransferase MtaB	K18707	mtaB; threonylcarbamoyladenosine tRNA methylthiotransferase MtaB	Transfer RNA biogenesis [BR:ko03016]	Translation	AB657_RS02640	D9O36_18200	DCS95_RS03000	DFQ03_2030	EHW67_18410	EZV76_08710	FG20_RS02290	I600_666	JM81_0767	MAR621_02095	P177_RS12075	P178_RS0116990	SAMN04488007_2689	SAMN04488009_1636	SAMN04488010_2443	SAMN04488513_102438	SAMN05192540_3449	SAMN05192545_1051	SAMN05421636_106261	SAMN05421766_10396	SAMN05421797_10249	YQ22_00420	ZOBELLIA_79
OG0000544	N-acetyltransferase	NA	NA	NA	NA	AB657_RS02645	D9O36_18195	DCS95_RS02995	DFQ03_2029	EHW67_18405	EZV76_08715	FG20_RS02295	I600_665	JM81_0766	MAR621_02094	P177_RS12070	P178_RS0116985	SAMN04488007_2688	SAMN04488009_1637	SAMN04488010_2442	SAMN04488513_102437	SAMN05192540_3448	SAMN05192545_1052	SAMN05421636_106262	SAMN05421766_10397	SAMN05421797_10250	YQ22_00415	ZOBELLIA_78
OG0000545	alpha/beta hydrolase	NA	NA	NA	NA	AB657_RS02650	D9O36_18190	DCS95_RS02990	DFQ03_2028	EHW67_18400	EZV76_08720	FG20_RS02300	I600_664	JM81_0765	MAR621_02093	P177_RS12065	P178_RS0116980	SAMN04488007_2687	SAMN04488009_1638	SAMN04488010_2441	SAMN04488513_102436	SAMN05192540_3447	SAMN05192545_1053	SAMN05421636_106263	SAMN05421766_10398	SAMN05421797_10251	YQ22_00410	ZOBELLIA_77
OG0000546	lytic transglycosylase domain-containing protein	NA	NA	NA	NA	AB657_RS02655	D9O36_18185	DCS95_RS02985	DFQ03_2027	EHW67_18395	EZV76_08725	FG20_RS02305	I600_663	JM81_0764	MAR621_02092	P177_RS12060	P178_RS0116975	SAMN04488007_2686	SAMN04488009_1639	SAMN04488010_2440	SAMN04488513_102435	SAMN05192540_3446	SAMN05192545_1054	SAMN05421636_106264	SAMN05421766_103100	SAMN05421797_10252	YQ22_00405	ZOBELLIA_76
OG0000547	hypothetical protein	NA	NA	NA	NA	AB657_RS02660	D9O36_10985	DCS95_RS02980	DFQ03_2026	EHW67_18385	EZV76_08740	FG20_RS02315	I600_662	JM81_0763	MAR621_02091	P177_RS12055	P178_RS0116970	SAMN04488007_2685	SAMN04488009_1640	SAMN04488010_2439	SAMN04488513_102433	SAMN05192540_3445	SAMN05192545_1055	SAMN05421636_106266	SAMN05421766_103102	SAMN05421797_10253	YQ22_00400	ZOBELLIA_74
OG0000548	carbamoyl-phosphate synthase large subunit	K01955	carB, CPA2; carbamoyl-phosphate synthase large subunit	Pyrimidine metabolism [PATH:ko00240]	Nucleotide metabolism	AB657_RS02665	D9O36_11000	DCS95_RS02970	DFQ03_2024	EHW67_18370	EZV76_08750	FG20_RS02325	I600_660	JM81_0761	MAR621_02089	P177_RS12045	P178_RS0116960	SAMN04488007_2683	SAMN04488009_1642	SAMN04488010_2437	SAMN04488513_102431	SAMN05192540_3443	SAMN05192545_1057	SAMN05421636_106269	SAMN05421766_103104	SAMN05421797_10254	YQ22_00390	ZOBELLIA_72
OG0000549	NADP-dependent phosphogluconate dehydrogenase	K00033	PGD, gnd, gntZ; 6-phosphogluconate dehydrogenase	Glutathione metabolism [PATH:ko00480]	Metabolism of other amino acids	AB657_RS02680	D9O36_11030	DCS95_RS02940	DFQ03_2018	EHW67_13090	EZV76_08800	FG20_RS02365	I600_654	JM81_0748	MAR621_02083	P177_RS12015	P178_RS0116930	SAMN04488007_2676	SAMN04488009_1656	SAMN04488010_2431	SAMN04488513_102427	SAMN05192540_3437	SAMN05192545_1063	SAMN05421636_106274	SAMN05421766_103109	SAMN05421797_10260	YQ22_00360	ZOBELLIA_67
OG0000550	glucose-6-phosphate dehydrogenase	K00036	G6PD, zwf; glucose-6-phosphate 1-dehydrogenase	Exosome [BR:ko04147]	Transport and catabolism	AB657_RS02685	D9O36_11035	DCS95_RS02935	DFQ03_2017	EHW67_13095	EZV76_08805	FG20_RS02370	I600_653	JM81_0747	MAR621_02082	P177_RS12010	P178_RS0116925	SAMN04488007_2675	SAMN04488009_1657	SAMN04488010_2430	SAMN04488513_102426	SAMN05192540_3436	SAMN05192545_1064	SAMN05421636_106275	SAMN05421766_103110	SAMN05421797_10261	YQ22_00355	ZOBELLIA_66
OG0000551	6-phosphogluconolactonase	K01057	PGLS, pgl, devB; 6-phosphogluconolactonase	Pentose phosphate pathway [PATH:ko00030]	Carbohydrate metabolism	AB657_RS02690	D9O36_11040	DCS95_RS02930	DFQ03_2016	EHW67_13100	EZV76_08810	FG20_RS02375	I600_652	JM81_0746	MAR621_02081	P177_RS12005	P178_RS0116920	SAMN04488007_2674	SAMN04488009_1658	SAMN04488010_2429	SAMN04488513_102425	SAMN05192540_3435	SAMN05192545_1065	SAMN05421636_106276	SAMN05421766_103111	SAMN05421797_10262	YQ22_00350	ZOBELLIA_65
OG0000552	acyl-CoA thioesterase	NA	NA	NA	NA	AB657_RS02695	D9O36_11045	DCS95_RS02925	DFQ03_2015	EHW67_13105	EZV76_08815	FG20_RS02380	I600_651	JM81_0745	MAR621_02080	P177_RS12000	P178_RS0116915	SAMN04488007_2673	SAMN04488009_1659	SAMN04488010_2428	SAMN04488513_102424	SAMN05192540_3434	SAMN05192545_1066	SAMN05421636_106277	SAMN05421766_103112	SAMN05421797_10263	YQ22_00345	ZOBELLIA_64
OG0000553	hypothetical protein	NA	NA	NA	NA	AB657_RS02700	D9O36_11050	DCS95_RS02920	DFQ03_2014	EHW67_13110	EZV76_08820	FG20_RS02385	I600_650	JM81_0744	MAR621_02079	P177_RS11995	P178_RS0116910	SAMN04488007_2672	SAMN04488009_1660	SAMN04488010_2427	SAMN04488513_102423	SAMN05192540_3433	SAMN05192545_1067	SAMN05421636_106278	SAMN05421766_103113	SAMN05421797_10264	YQ22_00340	ZOBELLIA_63
OG0000554	DNA recombination protein RmuC	K09760	rmuC; DNA recombination protein RmuC	Replication, recombination and repair proteins	Genetic information processing	AB657_RS02705	D9O36_11055	DCS95_RS02915	DFQ03_2013	EHW67_13115	EZV76_08825	FG20_RS02390	I600_649	JM81_0743	MAR621_02078	P177_RS11990	P178_RS0116905	SAMN04488007_2671	SAMN04488009_1661	SAMN04488010_2426	SAMN04488513_102422	SAMN05192540_3432	SAMN05192545_1068	SAMN05421636_106279	SAMN05421766_103114	SAMN05421797_10265	YQ22_00335	ZOBELLIA_62
OG0000555	iron ABC transporter permease	K02015	ABC.FEV.P; iron complex transport system permease protein	Transporters [BR:ko02000]	Membrane transport	AB657_RS02715	D9O36_11070	DCS95_RS02905	DFQ03_2011	EHW67_13125	EZV76_08835	FG20_RS02405	I600_647	JM81_0741	MAR621_02076	P177_RS11980	P178_RS0116895	SAMN04488007_2669	SAMN04488009_1663	SAMN04488010_2424	SAMN04488513_102420	SAMN05192540_3430	SAMN05192545_1070	SAMN05421636_106281	SAMN05421766_103117	SAMN05421797_10267	YQ22_00325	ZOBELLIA_59
OG0000556	ABC transporter substrate-binding protein	K02016	ABC.FEV.S; iron complex transport system substrate-binding protein	ABC transporters [PATH:ko02010]	Membrane transport	AB657_RS02720	D9O36_11075	DCS95_RS02900	DFQ03_2010	EHW67_13130	EZV76_08840	FG20_RS02410	I600_646	JM81_0740	MAR621_02075	P177_RS11975	P178_RS0116890	SAMN04488007_2668	SAMN04488009_1664	SAMN04488010_2423	SAMN04488513_102419	SAMN05192540_3429	SAMN05192545_1071	SAMN05421636_106282	SAMN05421766_103118	SAMN05421797_10268	YQ22_00320	ZOBELLIA_58
OG0000557	RNA polymerase sigma factor	NA	NA	NA	NA	AB657_RS02740	D9O36_11115	DCS95_RS02880	DFQ03_2006	EHW67_13155	EZV76_08860	FG20_RS02440	I600_641	JM81_0736	MAR621_02069	P177_RS11950	P178_RS0116870	SAMN04488007_2663	SAMN04488009_1668	SAMN04488010_2419	SAMN04488513_102413	SAMN05192540_3424	SAMN05192545_1076	SAMN05421636_106288	SAMN05421766_103125	SAMN05421797_10274	YQ22_00295	ZOBELLIA_52
OG0000558	hypothetical protein	NA	NA	NA	NA	AB657_RS02745	D9O36_11120	DCS95_RS02875	DFQ03_2005	EHW67_13160	EZV76_08865	FG20_RS02445	I600_640	JM81_0735	MAR621_02068	P177_RS11945	P178_RS0116865	SAMN04488007_2662	SAMN04488009_1669	SAMN04488010_2418	SAMN04488513_102412	SAMN05192540_3423	SAMN05192545_1077	SAMN05421636_106289	SAMN05421766_103126	SAMN05421797_10275	YQ22_00290	ZOBELLIA_51
OG0000559	DUF4252 domain-containing protein	NA	NA	NA	NA	AB657_RS02760	D9O36_11135	DCS95_RS02860	DFQ03_2002	EHW67_13170	EZV76_08875	FG20_RS02460	I600_637	JM81_0732	MAR621_02065	P177_RS11930	P178_RS0116850	SAMN04488007_2659	SAMN04488009_1672	SAMN04488010_2415	SAMN04488513_102409	SAMN05192540_3420	SAMN05192545_1080	SAMN05421636_106292	SAMN05421766_103129	SAMN05421797_10278	YQ22_00275	ZOBELLIA_48
OG0000560	adenylosuccinate lyase	K01756	purB, ADSL; adenylosuccinate lyase	Purine metabolism [PATH:ko00230]	Nucleotide metabolism	AB657_RS02770	D9O36_11145	DCS95_RS02845	DFQ03_1999	EHW67_13195	EZV76_08895	FG20_RS02470	I600_634	JM81_0729	MAR621_02062	P177_RS11915	P178_RS0116835	SAMN04488007_2656	SAMN04488009_1675	SAMN04488010_2412	SAMN04488513_102407	SAMN05192540_3417	SAMN05192545_1083	SAMN05421636_106294	SAMN05421766_103131	SAMN05421797_10281	YQ22_00260	ZOBELLIA_46
OG0000561	NAD-dependent deacylase	K12410	npdA; NAD-dependent deacetylase	Metabolism of cofactors and vitamins	Metabolism	AB657_RS02785	D9O36_11155	DCS95_RS02830	DFQ03_1996	EHW67_13205	EZV76_08905	FG20_RS02480	I600_631	JM81_0726	MAR621_02059	P177_RS11900	P178_RS0116820	SAMN04488007_2653	SAMN04488009_1678	SAMN04488010_2409	SAMN04488513_102405	SAMN05192540_3414	SAMN05192545_1086	SAMN05421636_106295	SAMN05421766_103133	SAMN05421797_10284	YQ22_00245	ZOBELLIA_44
OG0000562	alpha-amylase	K01176	AMY, amyA, malS; alpha-amylase	Starch and sucrose metabolism [PATH:ko00500]	Carbohydrate metabolism	AB657_RS02805	D9O36_11170	DCS95_RS02810	DFQ03_1992	EHW67_13230	EZV76_08930	FG20_RS02495	I600_627	JM81_0723	MAR621_02055	P177_RS11880	P178_RS0116800	SAMN04488007_2649	SAMN04488009_1681	SAMN04488010_2405	SAMN04488513_102402	SAMN05192540_3410	SAMN05192545_1090	SAMN05421636_106297	SAMN05421766_103136	SAMN05421797_10288	YQ22_00225	ZOBELLIA_42
OG0000563	membrane protein	NA	NA	NA	NA	AB657_RS02810	D9O36_11175	DCS95_RS02805	DFQ03_1991	EHW67_13235	EZV76_08935	FG20_RS02500	I600_626	JM81_0722	MAR621_02054	P177_RS11875	P178_RS0116795	SAMN04488007_2648	SAMN04488009_1682	SAMN04488010_2404	SAMN04488513_102401	SAMN05192540_3409	SAMN05192545_1091	SAMN05421636_106298	SAMN05421766_103137	SAMN05421797_10289	YQ22_00220	ZOBELLIA_41
OG0000564	DEAD/DEAH box helicase	K05592	deaD, cshA; ATP-dependent RNA helicase DeaD	Ribosome biogenesis [BR:ko03009]	Translation	AB657_RS02815	D9O36_11180	DCS95_RS02800	DFQ03_1990	EHW67_13240	EZV76_08940	FG20_RS02505	I600_625	JM81_0721	MAR621_02053	P177_RS11870	P178_RS0116790	SAMN04488007_2647	SAMN04488009_1683	SAMN04488010_2403	SAMN04488513_102400	SAMN05192540_3408	SAMN05192545_1092	SAMN05421636_106299	SAMN05421766_103138	SAMN05421797_10290	YQ22_00215	ZOBELLIA_40
OG0000565	non-canonical purine NTP diphosphatase	K02428	rdgB; XTP/dITP diphosphohydrolase	Purine metabolism [PATH:ko00230]	Nucleotide metabolism	AB657_RS02825	D9O36_11185	DCS95_RS02790	DFQ03_1988	EHW67_13250	EZV76_08945	FG20_RS02510	I600_623	JM81_0719	MAR621_02051	P177_RS11860	P178_RS0116780	SAMN04488007_2645	SAMN04488009_1685	SAMN04488010_2401	SAMN04488513_102398	SAMN05192540_3406	SAMN05192545_1094	SAMN05421636_106300	SAMN05421766_103139	SAMN05421797_10292	YQ22_00205	ZOBELLIA_39
OG0000566	winged helix-turn-helix transcriptional regulator	NA	NA	NA	NA	AB657_RS02835	D9O36_11195	DCS95_RS02780	DFQ03_1986	EHW67_13260	EZV76_14985	FG20_RS02520	I600_621	JM81_0717	MAR621_02049	P177_RS11850	P178_RS0116770	SAMN04488007_2643	SAMN04488009_1687	SAMN04488010_2399	SAMN04488513_102396	SAMN05192540_3404	SAMN05192545_1096	SAMN05421636_106302	SAMN05421766_103141	SAMN05421797_10294	YQ22_00195	ZOBELLIA_37
OG0000567	DUF3307 domain-containing protein	NA	NA	NA	NA	AB657_RS02840	D9O36_11200	DCS95_RS02775	DFQ03_1985	EHW67_13265	EZV76_14990	FG20_RS02525	I600_620	JM81_0716	MAR621_02048	P177_RS11845	P178_RS0116765	SAMN04488007_2642	SAMN04488009_1688	SAMN04488010_2398	SAMN04488513_102395	SAMN05192540_3403	SAMN05192545_1097	SAMN05421636_106303	SAMN05421766_103142	SAMN05421797_10295	YQ22_00190	ZOBELLIA_36
OG0000568	phosphoglycerate dehydrogenase	K00058	serA, PHGDH; D-3-phosphoglycerate dehydrogenase / 2-oxoglutarate reductase	Methane metabolism [PATH:ko00680]	Energy metabolism	AB657_RS02850	D9O36_11210	DCS95_RS02765	DFQ03_1983	EHW67_13270	EZV76_08955	FG20_RS02535	I600_618	JM81_0714	MAR621_02046	P177_RS11835	P178_RS0116755	SAMN04488007_2640	SAMN04488009_1690	SAMN04488010_2396	SAMN04488513_102394	SAMN05192540_3401	SAMN05192545_1099	SAMN05421636_106304	SAMN05421766_103144	SAMN05421797_10296	YQ22_00180	ZOBELLIA_34
OG0000569	23S rRNA (pseudouridine(1915)-N(3))-methyltransferase RlmH	K00783	rlmH; 23S rRNA (pseudouridine1915-N3)-methyltransferase	Ribosome biogenesis [BR:ko03009]	Translation	AB657_RS02855	D9O36_11215	DCS95_RS02755	DFQ03_1981	EHW67_13295	EZV76_08960	FG20_RS02540	I600_616	JM81_0713	MAR621_02044	P177_RS11825	P178_RS0116745	SAMN04488007_2638	SAMN04488009_1691	SAMN04488010_2394	SAMN04488513_102393	SAMN05192540_3399	SAMN05192545_1101	SAMN05421636_106305	SAMN05421766_103145	SAMN05421797_10298	YQ22_00170	ZOBELLIA_33
OG0000570	carboxylating nicotinate-nucleotide diphosphorylase	K00767	nadC, QPRT; nicotinate-nucleotide pyrophosphorylase (carboxylating)	Nicotinate and nicotinamide metabolism [PATH:ko00760]	Metabolism of cofactors and vitamins	AB657_RS02860	D9O36_11220	DCS95_RS02750	DFQ03_1980	EHW67_13300	EZV76_08965	FG20_RS02545	I600_615	JM81_0712	MAR621_02043	P177_RS11820	P178_RS0116740	SAMN04488007_2637	SAMN04488009_1692	SAMN04488010_2393	SAMN04488513_102392	SAMN05192540_3398	SAMN05192545_1102	SAMN05421636_106306	SAMN05421766_103146	SAMN05421797_10299	YQ22_00165	ZOBELLIA_32
OG0000571	YihY/virulence factor BrkB family protein	NA	NA	NA	NA	AB657_RS02865	D9O36_11225	DCS95_RS02745	DFQ03_1979	EHW67_13305	EZV76_08970	FG20_RS02550	I600_614	JM81_0711	MAR621_02042	P177_RS11815	P178_RS0116735	SAMN04488007_2636	SAMN04488009_1693	SAMN04488010_2392	SAMN04488513_102391	SAMN05192540_3397	SAMN05192545_1103	SAMN05421636_106307	SAMN05421766_103147	SAMN05421797_102100	YQ22_00160	ZOBELLIA_31
OG0000572	DUF2147 domain-containing protein	NA	NA	NA	NA	AB657_RS02870	D9O36_11230	DCS95_RS02740	DFQ03_1978	EHW67_13310	EZV76_08975	FG20_RS02555	I600_613	JM81_0710	MAR621_02041	P177_RS11810	P178_RS0116730	SAMN04488007_2635	SAMN04488009_1694	SAMN04488010_2391	SAMN04488513_102390	SAMN05192540_3396	SAMN05192545_1104	SAMN05421636_106308	SAMN05421766_103148	SAMN05421797_102101	YQ22_00155	ZOBELLIA_30
OG0000573	primosomal protein N'	K04066	priA; primosomal protein N' (replication factor Y) (superfamily II helicase)	Homologous recombination [PATH:ko03440]	Replication and repair	AB657_RS02875	D9O36_11235	DCS95_RS02735	DFQ03_1977	EHW67_13315	EZV76_08980	FG20_RS02560	I600_612	JM81_0709	MAR621_02040	P177_RS11805	P178_RS0116725	SAMN04488007_2634	SAMN04488009_1695	SAMN04488010_2390	SAMN04488513_102389	SAMN05192540_3395	SAMN05192545_1105	SAMN05421636_106309	SAMN05421766_103149	SAMN05421797_102102	YQ22_00150	ZOBELLIA_29
OG0000574	30S ribosomal protein S6	K02990	RP-S6, MRPS6, rpsF; small subunit ribosomal protein S6	Ribosome [PATH:ko03010]	Translation	AB657_RS02885	D9O36_11245	DCS95_RS02725	DFQ03_1975	EHW67_13325	EZV76_08990	FG20_RS02570	I600_610	JM81_0707	MAR621_02038	P177_RS11795	P178_RS0116715	SAMN04488007_2632	SAMN04488009_1697	SAMN04488010_2388	SAMN04488513_102387	SAMN05192540_3393	SAMN05192545_1107	SAMN05421636_106311	SAMN05421766_103151	SAMN05421797_102104	YQ22_00140	ZOBELLIA_27
OG0000575	30S ribosomal protein S18	K02963	RP-S18, MRPS18, rpsR; small subunit ribosomal protein S18	Ribosome [BR:ko03011]	Translation	AB657_RS02890	D9O36_11250	DCS95_RS02720	DFQ03_1974	EHW67_13330	EZV76_08995	FG20_RS02575	I600_609	JM81_0706	MAR621_02037	P177_RS11790	P178_RS0116710	SAMN04488007_2631	SAMN04488009_1698	SAMN04488010_2387	SAMN04488513_102386	SAMN05192540_3392	SAMN05192545_1108	SAMN05421636_106312	SAMN05421766_103152	SAMN05421797_102105	YQ22_00135	ZOBELLIA_26
OG0000576	50S ribosomal protein L9	K02939	RP-L9, MRPL9, rplI; large subunit ribosomal protein L9	Ribosome [PATH:ko03010]	Translation	AB657_RS02895	D9O36_11255	DCS95_RS02715	DFQ03_1973	EHW67_13335	EZV76_09000	FG20_RS02580	I600_608	JM81_0705	MAR621_02036	P177_RS11785	P178_RS0116705	SAMN04488007_2630	SAMN04488009_1699	SAMN04488010_2386	SAMN04488513_102385	SAMN05192540_3391	SAMN05192545_1109	SAMN05421636_106313	SAMN05421766_103153	SAMN05421797_102106	YQ22_00130	ZOBELLIA_25
OG0000577	hypothetical protein	NA	NA	NA	NA	AB657_RS02900	D9O36_11265	DCS95_RS02705	DFQ03_1971	EHW67_13345	EZV76_09010	FG20_RS02590	I600_606	JM81_0703	MAR621_02034	P177_RS11775	P178_RS0116695	SAMN04488007_2628	SAMN04488009_1701	SAMN04488010_2384	SAMN04488513_102383	SAMN05192540_3389	SAMN05192545_1111	SAMN05421636_106314	SAMN05421766_103155	SAMN05421797_102108	YQ22_00120	ZOBELLIA_23
OG0000578	histidine--tRNA ligase	K01892	HARS, hisS; histidyl-tRNA synthetase	Aminoacyl-tRNA biosynthesis [PATH:ko00970]	Translation	AB657_RS02905	D9O36_11270	DCS95_RS02700	DFQ03_1970	EHW67_13350	EZV76_09015	FG20_RS02595	I600_605	JM81_0702	MAR621_02033	P177_RS11770	P178_RS0116690	SAMN04488007_2627	SAMN04488009_1702	SAMN04488010_2383	SAMN04488513_102382	SAMN05192540_3388	SAMN05192545_1112	SAMN05421636_106315	SAMN05421766_103156	SAMN05421797_102109	YQ22_00115	ZOBELLIA_22
OG0000579	NUDIX domain-containing protein	NA	NA	NA	NA	AB657_RS02910	D9O36_11275	DCS95_RS02690	DFQ03_1967	EHW67_13355	EZV76_09020	FG20_RS02600	I600_602	JM81_0701	MAR621_02030	P177_RS11755	P178_RS0116680	SAMN04488007_2624	SAMN04488009_1703	SAMN04488010_2381	SAMN04488513_102381	SAMN05192540_3385	SAMN05192545_1115	SAMN05421636_106316	SAMN05421766_103157	SAMN05421797_102111	YQ22_00100	ZOBELLIA_21
OG0000580	M42 family metallopeptidase	K20608	tet; tetrahedral aminopeptidase	Peptidases [BR:ko01002]	Enzyme families	AB657_RS02915	D9O36_11280	DCS95_RS02685	DFQ03_1966	EHW67_13360	EZV76_09025	FG20_RS02605	I600_601	JM81_0700	MAR621_02029	P177_RS11750	P178_RS0116675	SAMN04488007_2623	SAMN04488009_1704	SAMN04488010_2380	SAMN04488513_102380	SAMN05192540_3384	SAMN05192545_1116	SAMN05421636_106317	SAMN05421766_103158	SAMN05421797_102112	YQ22_00095	ZOBELLIA_20
OG0000581	DUF4294 domain-containing protein	NA	NA	NA	NA	AB657_RS02920	D9O36_11285	DCS95_RS02680	DFQ03_1965	EHW67_13365	EZV76_09030	FG20_RS02610	I600_600	JM81_0699	MAR621_02028	P177_RS11745	P178_RS0116670	SAMN04488007_2622	SAMN04488009_1705	SAMN04488010_2379	SAMN04488513_102379	SAMN05192540_3383	SAMN05192545_1117	SAMN05421636_106318	SAMN05421766_103159	SAMN05421797_102113	YQ22_00090	ZOBELLIA_19
OG0000582	hypothetical protein	NA	NA	NA	NA	AB657_RS02925	D9O36_11290	DCS95_RS02675	DFQ03_1964	EHW67_15970	EZV76_09035	FG20_RS02615	I600_599	JM81_0698	MAR621_02027	P177_RS11740	P178_RS0116665	SAMN04488007_2621	SAMN04488009_1706	SAMN04488010_2378	SAMN04488513_102378	SAMN05192540_3382	SAMN05192545_1118	SAMN05421636_106319	SAMN05421766_103160	SAMN05421797_102114	YQ22_00085	ZOBELLIA_18
OG0000583	TonB-dependent receptor	NA	NA	NA	NA	AB657_RS02935	D9O36_11300	DCS95_RS02665	DFQ03_1962	EHW67_15960	EZV76_09055	FG20_RS02625	I600_597	JM81_0696	MAR621_02025	P177_RS11730	P178_RS0116655	SAMN04488007_2619	SAMN04488009_1708	SAMN04488010_2376	SAMN04488513_102376	SAMN05192540_3380	SAMN05192545_1120	SAMN05421636_106321	SAMN05421766_103162	SAMN05421797_102116	YQ22_00075	ZOBELLIA_16
OG0000584	NADP-dependent isocitrate dehydrogenase	K00031	IDH1, IDH2, icd; isocitrate dehydrogenase	Carbon fixation pathways in prokaryotes [PATH:ko00720]	Energy metabolism	AB657_RS02940	D9O36_11305	DCS95_RS02660	DFQ03_1961	EHW67_15955	EZV76_09060	FG20_RS02630	I600_596	JM81_0695	MAR621_02024	P177_RS11725	P178_RS0116650	SAMN04488007_2618	SAMN04488009_1709	SAMN04488010_2375	SAMN04488513_102375	SAMN05192540_3379	SAMN05192545_1121	SAMN05421636_106322	SAMN05421766_103163	SAMN05421797_102117	YQ22_00070	ZOBELLIA_15
OG0000585	50S ribosomal protein L19	K02884	RP-L19, MRPL19, rplS; large subunit ribosomal protein L19	Ribosome [BR:ko03011]	Translation	AB657_RS02945	D9O36_11310	DCS95_RS02655	DFQ03_1960	EHW67_15950	EZV76_09065	FG20_RS02635	I600_595	JM81_0694	MAR621_02023	P177_RS11720	P178_RS0116645	SAMN04488007_2617	SAMN04488009_1710	SAMN04488010_2374	SAMN04488513_102374	SAMN05192540_3378	SAMN05192545_1122	SAMN05421636_106323	SAMN05421766_103165	SAMN05421797_102118	YQ22_00065	ZOBELLIA_13
OG0000586	tRNA (guanosine(37)-N1)-methyltransferase TrmD	K00554	trmD; tRNA (guanine37-N1)-methyltransferase	Transfer RNA biogenesis [BR:ko03016]	Translation	AB657_RS02950	D9O36_11315	DCS95_RS02650	DFQ03_1959	EHW67_15945	EZV76_09075	FG20_RS02640	I600_594	JM81_0693	MAR621_02022	P177_RS11715	P178_RS0116640	SAMN04488007_2616	SAMN04488009_1711	SAMN04488010_2373	SAMN04488513_102373	SAMN05192540_3377	SAMN05192545_1123	SAMN05421636_106324	SAMN05421766_103166	SAMN05421797_102119	YQ22_00060	ZOBELLIA_12
OG0000587	hypothetical protein	NA	NA	NA	NA	AB657_RS02955	D9O36_11325	DCS95_RS02640	DFQ03_1957	EHW67_15940	EZV76_09085	FG20_RS02650	I600_592	JM81_0691	MAR621_02020	P177_RS11705	P178_RS0116630	SAMN04488007_2614	SAMN04488009_1713	SAMN04488010_2371	SAMN04488513_102372	SAMN05192540_3375	SAMN05192545_1125	SAMN05421636_106325	SAMN05421766_103167	SAMN05421797_102121	YQ22_00050	ZOBELLIA_11
OG0000588	trypsin-like serine protease	K08784	HTRA1, PRSS11; HtrA serine peptidase 1	Peptidases [BR:ko01002]	Enzyme families	AB657_RS02965	D9O36_11335	DCS95_RS02630	DFQ03_1955	EHW67_15930	EZV76_09095	FG20_RS02660	I600_590	JM81_0689	MAR621_02018	P177_RS11695	P178_RS0116620	SAMN04488007_2612	SAMN04488009_1715	SAMN04488010_2369	SAMN04488513_102371	SAMN05192540_3373	SAMN05192545_1127	SAMN05421636_106326	SAMN05421766_103169	SAMN05421797_102123	YQ22_00040	ZOBELLIA_8
OG0000589	diaminopimelate epimerase	K01778	dapF; diaminopimelate epimerase	Lysine biosynthesis [PATH:ko00300]	Amino acid metabolism	AB657_RS02970	D9O36_11340	DCS95_RS02625	DFQ03_1954	EHW67_15925	EZV76_09100	FG20_RS02665	I600_589	JM81_0688	MAR621_02017	P177_RS11690	P178_RS0116615	SAMN04488007_2611	SAMN04488009_1716	SAMN04488010_2368	SAMN04488513_102370	SAMN05192540_3372	SAMN05192545_1128	SAMN05421636_106327	SAMN05421766_103170	SAMN05421797_102124	YQ22_00035	ZOBELLIA_7
OG0000590	GNAT family N-acetyltransferase	NA	NA	NA	NA	AB657_RS02975	D9O36_11345	DCS95_RS02620	DFQ03_1953	EHW67_15920	EZV76_09105	FG20_RS02670	I600_588	JM81_0687	MAR621_02016	P177_RS11685	P178_RS0116610	SAMN04488007_2610	SAMN04488009_1717	SAMN04488010_2367	SAMN04488513_102369	SAMN05192540_3371	SAMN05192545_1129	SAMN05421636_106328	SAMN05421766_103171	SAMN05421797_102125	YQ22_00030	ZOBELLIA_6
OG0000591	endolytic transglycosylase MltG	K07082	K07082; UPF0755 protein	General function prediction only	Poorly characterized	AB657_RS02980	D9O36_11350	DCS95_RS02615	DFQ03_1952	EHW67_15915	EZV76_09110	FG20_RS02675	I600_587	JM81_0686	MAR621_02015	P177_RS11680	P178_RS0116605	SAMN04488007_2609	SAMN04488009_1718	SAMN04488010_2366	SAMN04488513_102368	SAMN05192540_3370	SAMN05192545_1130	SAMN05421636_106329	SAMN05421766_103172	SAMN05421797_102126	YQ22_00025	ZOBELLIA_5
OG0000592	hypothetical protein	NA	NA	NA	NA	AB657_RS02985	D9O36_11355	DCS95_RS02610	DFQ03_1951	EHW67_15910	EZV76_09115	FG20_RS02680	I600_586	JM81_0685	MAR621_02014	P177_RS11675	P178_RS0116600	SAMN04488007_2608	SAMN04488009_1719	SAMN04488010_2365	SAMN04488513_102367	SAMN05192540_3369	SAMN05192545_1131	SAMN05421636_106330	SAMN05421766_103173	SAMN05421797_102127	YQ22_00020	ZOBELLIA_4
OG0000593	SAM-dependent methyltransferase	NA	NA	NA	NA	AB657_RS02990	D9O36_05665	DCS95_RS02605	DFQ03_1950	EHW67_15905	EZV76_09120	FG20_RS02720	I600_585	JM81_0684	MAR621_02013	P177_RS11670	P178_RS0116595	SAMN04488007_2607	SAMN04488009_1720	SAMN04488010_2364	SAMN04488513_102364	SAMN05192540_3368	SAMN05192545_1132	SAMN05421636_106337	SAMN05421766_103175	SAMN05421797_102128	YQ22_00015	ZOBELLIA_2
OG0000594	low molecular weight phosphotyrosine protein phosphatase	K01104	E3.1.3.48; protein-tyrosine phosphatase	Signal transduction mechanisms	Cellular processes and signaling	AB657_RS02995	D9O36_05660	DCS95_RS02600	DFQ03_1949	EHW67_15900	EZV76_09125	FG20_RS02725	I600_584	JM81_0683	MAR621_02012	P177_RS11665	P178_RS0116590	SAMN04488007_2606	SAMN04488009_1721	SAMN04488010_2363	SAMN04488513_102363	SAMN05192540_3367	SAMN05192545_1133	SAMN05421636_106338	SAMN05421766_103176	SAMN05421797_102129	YQ22_00010	ZOBELLIA_1
OG0000595	chromosomal replication initiator protein DnaA	K02313	dnaA; chromosomal replication initiator protein	Chromosome and associated proteins [BR:ko03036]	Replication and repair	AB657_RS03000	D9O36_05655	DCS95_RS02595	DFQ03_1948	EHW67_15895	EZV76_09130	FG20_RS02730	I600_583	JM81_0682	MAR621_02011	P177_RS11660	P178_RS0116585	SAMN04488007_2605	SAMN04488009_1722	SAMN04488010_2362	SAMN04488513_102362	SAMN05192540_3366	SAMN05192545_1134	SAMN05421636_106339	SAMN05421766_103177	SAMN05421797_102130	YQ22_00005	ZOBELLIA_0
OG0000596	acyl-CoA thioesterase	NA	NA	NA	NA	AB657_RS03005	D9O36_05650	DCS95_RS02590	DFQ03_1947	EHW67_15890	EZV76_09135	FG20_RS02735	I600_582	JM81_0681	MAR621_02010	P177_RS11655	P178_RS0116580	SAMN04488007_2604	SAMN04488009_1723	SAMN04488010_2361	SAMN04488513_102361	SAMN05192540_3365	SAMN05192545_1135	SAMN05421636_106341	SAMN05421766_103178	SAMN05421797_102131	YQ22_18765	ZOBELLIA_4783
OG0000597	HAD family phosphatase	NA	NA	NA	NA	AB657_RS03020	D9O36_05635	DCS95_RS02575	DFQ03_1944	EHW67_15875	EZV76_09150	FG20_RS02750	I600_579	JM81_0678	MAR621_02007	P177_RS11640	P178_RS0116565	SAMN04488007_2601	SAMN04488009_1726	SAMN04488010_2358	SAMN04488513_102358	SAMN05192540_3362	SAMN05192545_1138	SAMN05421636_106343	SAMN05421766_103181	SAMN05421797_102133	YQ22_18750	ZOBELLIA_4780
OG0000598	bifunctional diaminohydroxyphosphoribosylaminopyrimidine deaminase/5-amino-6-(5-phosphoribosylamino)uracil reductase RibD	K11752	ribD; diaminohydroxyphosphoribosylaminopyrimidine deaminase / 5-amino-6-(5-phosphoribosylamino)uracil reductase	Riboflavin metabolism [PATH:ko00740]	Metabolism of cofactors and vitamins	AB657_RS03025	D9O36_05630	DCS95_RS02570	DFQ03_1943	EHW67_15870	EZV76_09155	FG20_RS02755	I600_578	JM81_0677	MAR621_02006	P177_RS11635	P178_RS0116560	SAMN04488007_2600	SAMN04488009_1727	SAMN04488010_2357	SAMN04488513_102357	SAMN05192540_3361	SAMN05192545_1139	SAMN05421636_106344	SAMN05421766_103182	SAMN05421797_102134	YQ22_18745	ZOBELLIA_4779
OG0000599	peptide chain release factor N(5)-glutamine methyltransferase	K02493	hemK, prmC, HEMK; release factor glutamine methyltransferase	Translation factors [BR:ko03012]	Translation	AB657_RS17925	D9O36_05620	DCS95_RS02560	DFQ03_1941	EHW67_15860	EZV76_09165	FG20_RS02765	I600_576	JM81_0675	MAR621_02004	P177_RS11625	P178_RS0116550	SAMN04488007_2598	SAMN04488009_1729	SAMN04488010_2355	SAMN04488513_102356	SAMN05192540_3359	SAMN05192545_1141	SAMN05421636_106347	SAMN05421766_103184	SAMN05421797_102136	YQ22_18735	ZOBELLIA_4777
OG0000600	NAD-dependent DNA ligase LigA	K01972	E6.5.1.2, ligA, ligB; DNA ligase (NAD+)	DNA repair and recombination proteins [BR:ko03400]	Replication and repair	AB657_RS03045	D9O36_05615	DCS95_RS02550	DFQ03_1939	EHW67_15855	EZV76_09170	FG20_RS02770	I600_574	JM81_0674	MAR621_02002	P177_RS11615	P178_RS0116540	SAMN04488007_2596	SAMN04488009_1730	SAMN04488010_2353	SAMN04488513_102355	SAMN05192540_3357	SAMN05192545_1143	SAMN05421636_106349	SAMN05421766_103185	SAMN05421797_102138	YQ22_18725	ZOBELLIA_4776
OG0000601	hypothetical protein	NA	NA	NA	NA	AB657_RS03055	D9O36_05605	DCS95_RS02540	DFQ03_1937	EHW67_15840	EZV76_09175	FG20_RS02780	I600_572	JM81_0672	MAR621_02000	P177_RS11605	P178_RS0116530	SAMN04488007_2594	SAMN04488009_1732	SAMN04488010_2351	SAMN04488513_102353	SAMN05192540_3355	SAMN05192545_1145	SAMN05421636_106352	SAMN05421766_103187	SAMN05421797_102140	YQ22_18715	ZOBELLIA_4774
OG0000602	5'-nucleotidase	K08693	yfkN; 2',3'-cyclic-nucleotide 2'-phosphodiesterase / 3'-nucleotidase / 5'-nucleotidase	Pyrimidine metabolism [PATH:ko00240]	Nucleotide metabolism	AB657_RS03065	D9O36_05595	DCS95_RS02500	DFQ03_1929	EHW67_15810	EZV76_09185	FG20_RS02790	I600_564	JM81_0665	MAR621_01993	P177_RS11555	P178_RS0116500	SAMN04488007_2587	SAMN04488009_1741	SAMN04488010_2346	SAMN04488513_102352	SAMN05192540_3348	SAMN05192545_1153	SAMN05421636_106353	SAMN05421766_103189	SAMN05421797_102153	YQ22_18675	ZOBELLIA_4772
OG0000603	5'-nucleotidase	NA	NA	NA	NA	AB657_RS03070	D9O36_05590	DCS95_RS02495	DFQ03_1928	EHW67_15805	EZV76_09190	FG20_RS02795	I600_563	JM81_0664	MAR621_01992	P177_RS11550	P178_RS0116495	SAMN04488007_2586	SAMN04488009_1742	SAMN04488010_2345	SAMN04488513_102351	SAMN05192540_3347	SAMN05192545_1154	SAMN05421636_106354	SAMN05421766_103190	SAMN05421797_102154	YQ22_18670	ZOBELLIA_4771
OG0000604	hypothetical protein	NA	NA	NA	NA	AB657_RS03075	D9O36_05585	DCS95_RS02490	DFQ03_1927	EHW67_15800	EZV76_09195	FG20_RS02800	I600_562	JM81_0663	MAR621_01991	P177_RS11545	P178_RS0116490	SAMN04488007_2585	SAMN04488009_1743	SAMN04488010_2344	SAMN04488513_102350	SAMN05192540_3346	SAMN05192545_1155	SAMN05421636_106355	SAMN05421766_103191	SAMN05421797_102155	YQ22_18665	ZOBELLIA_4770
OG0000605	4-hydroxy-tetrahydrodipicolinate synthase	K01714	dapA; 4-hydroxy-tetrahydrodipicolinate synthase	Monobactam biosynthesis [PATH:ko00261]	Biosynthesis of other secondary metabolites	AB657_RS03080	D9O36_05580	DCS95_RS02485	DFQ03_1926	EHW67_15795	EZV76_09200	FG20_RS02805	I600_561	JM81_0662	MAR621_01990	P177_RS11540	P178_RS0116485	SAMN04488007_2584	SAMN04488009_1744	SAMN04488010_2343	SAMN04488513_102349	SAMN05192540_3345	SAMN05192545_1156	SAMN05421636_106356	SAMN05421766_103192	SAMN05421797_102156	YQ22_18660	ZOBELLIA_4769
OG0000606	outer membrane protein assembly factor BamD	NA	NA	NA	NA	AB657_RS03085	D9O36_05575	DCS95_RS02480	DFQ03_1925	EHW67_15790	EZV76_09205	FG20_RS02810	I600_560	JM81_0661	MAR621_01989	P177_RS11535	P178_RS0116480	SAMN04488007_2583	SAMN04488009_1745	SAMN04488010_2342	SAMN04488513_102348	SAMN05192540_3344	SAMN05192545_1157	SAMN05421636_10493	SAMN05421766_103193	SAMN05421797_102157	YQ22_18655	ZOBELLIA_4768
OG0000607	DNA-directed RNA polymerase subunit omega	NA	NA	NA	NA	AB657_RS03090	D9O36_05570	DCS95_RS02475	DFQ03_1924	EHW67_15785	EZV76_09210	FG20_RS02815	I600_559	JM81_0660	MAR621_01988	P177_RS11530	P178_RS0116475	SAMN04488007_2582	SAMN04488009_1746	SAMN04488010_2341	SAMN04488513_102347	SAMN05192540_3343	SAMN05192545_1158	SAMN05421636_10494	SAMN05421766_103194	SAMN05421797_102158	YQ22_18650	ZOBELLIA_4767
OG0000608	bifunctional phosphopantothenoylcysteine decarboxylase/phosphopantothenate--cysteine ligase CoaBC	K13038	coaBC, dfp; phosphopantothenoylcysteine decarboxylase / phosphopantothenate---cysteine ligase	Pantothenate and CoA biosynthesis [PATH:ko00770]	Metabolism of cofactors and vitamins	AB657_RS03095	D9O36_05565	DCS95_RS02470	DFQ03_1923	EHW67_15780	EZV76_09215	FG20_RS02820	I600_558	JM81_0659	MAR621_01987	P177_RS11525	P178_RS0116470	SAMN04488007_2581	SAMN04488009_1747	SAMN04488010_2340	SAMN04488513_102346	SAMN05192540_3342	SAMN05192545_1159	SAMN05421636_10495	SAMN05421766_103195	SAMN05421797_102159	YQ22_18645	ZOBELLIA_4766
OG0000609	DUF4835 family protein	NA	NA	NA	NA	AB657_RS03100	D9O36_05560	DCS95_RS02465	DFQ03_1922	EHW67_15775	EZV76_09220	FG20_RS02825	I600_557	JM81_0658	MAR621_01986	P177_RS11520	P178_RS0116465	SAMN04488007_2580	SAMN04488009_1748	SAMN04488010_2339	SAMN04488513_102345	SAMN05192540_3341	SAMN05192545_1160	SAMN05421636_10496	SAMN05421766_103196	SAMN05421797_102160	YQ22_18640	ZOBELLIA_4765
OG0000610	DNA repair protein RecN	K03631	recN; DNA repair protein RecN (Recombination protein N)	DNA repair and recombination proteins [BR:ko03400]	Replication and repair	AB657_RS03105	D9O36_05555	DCS95_RS02460	DFQ03_1921	EHW67_15770	EZV76_09225	FG20_RS02830	I600_556	JM81_0657	MAR621_01985	P177_RS11515	P178_RS0116460	SAMN04488007_2579	SAMN04488009_1749	SAMN04488010_2338	SAMN04488513_102344	SAMN05192540_3340	SAMN05192545_1161	SAMN05421636_10497	SAMN05421766_103197	SAMN05421797_102161	YQ22_18635	ZOBELLIA_4764
OG0000611	SDR family oxidoreductase	K00208	fabI; enoyl-[acyl-carrier protein] reductase I	Lipid biosynthesis proteins [BR:ko01004]	Lipid metabolism	AB657_RS03110	D9O36_05550	DCS95_RS02455	DFQ03_1920	EHW67_15765	EZV76_09230	FG20_RS02835	I600_555	JM81_0656	MAR621_01984	P177_RS11510	P178_RS0116455	SAMN04488007_2578	SAMN04488009_1750	SAMN04488010_2337	SAMN04488513_102343	SAMN05192540_3339	SAMN05192545_1162	SAMN05421636_10498	SAMN05421766_103198	SAMN05421797_102162	YQ22_18630	ZOBELLIA_4763
OG0000612	hypothetical protein	NA	NA	NA	NA	AB657_RS03120	D9O36_05540	DCS95_RS02445	DFQ03_1918	EHW67_15755	EZV76_09240	FG20_RS02845	I600_553	JM81_0654	MAR621_01982	P177_RS11500	P178_RS0116445	SAMN04488007_2576	SAMN04488009_1752	SAMN04488010_2335	SAMN04488513_102341	SAMN05192540_3337	SAMN05192545_1164	SAMN05421636_104100	SAMN05421766_103200	SAMN05421797_102164	YQ22_18620	ZOBELLIA_4761
OG0000613	dephospho-CoA kinase	K00859	coaE; dephospho-CoA kinase	Pantothenate and CoA biosynthesis [PATH:ko00770]	Metabolism of cofactors and vitamins	AB657_RS03125	D9O36_05535	DCS95_RS02440	DFQ03_1917	EHW67_15750	EZV76_09245	FG20_RS02850	I600_552	JM81_0653	MAR621_01981	P177_RS11495	P178_RS0116440	SAMN04488007_2575	SAMN04488009_1753	SAMN04488010_2334	SAMN04488513_102340	SAMN05192540_3336	SAMN05192545_1165	SAMN05421636_104101	SAMN05421766_103201	SAMN05421797_102165	YQ22_18615	ZOBELLIA_4760
OG0000614	HAMP domain-containing histidine kinase	NA	NA	NA	NA	AB657_RS03130	D9O36_05530	DCS95_RS02435	DFQ03_1916	EHW67_15745	EZV76_09250	FG20_RS02855	I600_551	JM81_0652	MAR621_01980	P177_RS11490	P178_RS0116435	SAMN04488007_2574	SAMN04488009_1754	SAMN04488010_2333	SAMN04488513_102339	SAMN05192540_3335	SAMN05192545_1166	SAMN05421636_104102	SAMN05421766_103202	SAMN05421797_102166	YQ22_18610	ZOBELLIA_4759
OG0000615	response regulator transcription factor	NA	NA	NA	NA	AB657_RS03135	D9O36_05525	DCS95_RS02430	DFQ03_1915	EHW67_15740	EZV76_09255	FG20_RS02860	I600_550	JM81_0651	MAR621_01979	P177_RS11485	P178_RS0116430	SAMN04488007_2573	SAMN04488009_1755	SAMN04488010_2332	SAMN04488513_102338	SAMN05192540_3334	SAMN05192545_1167	SAMN05421636_104103	SAMN05421766_103203	SAMN05421797_102167	YQ22_18605	ZOBELLIA_4758
OG0000616	gluconokinase	K00851	E2.7.1.12, gntK, idnK; gluconokinase	Pentose phosphate pathway [PATH:ko00030]	Carbohydrate metabolism	AB657_RS03140	D9O36_05520	DCS95_RS02425	DFQ03_1914	EHW67_15735	EZV76_09265	FG20_RS02865	I600_549	JM81_0650	MAR621_01978	P177_RS11480	P178_RS0116425	SAMN04488007_2572	SAMN04488009_1756	SAMN04488010_2331	SAMN04488513_102337	SAMN05192540_3333	SAMN05192545_1168	SAMN05421636_104104	SAMN05421766_103204	SAMN05421797_102168	YQ22_18600	ZOBELLIA_4757
OG0000617	tRNA (adenosine(37)-N6)-dimethylallyltransferase MiaA	K00791	miaA, TRIT1; tRNA dimethylallyltransferase	Prenyltransferases [BR:ko01006]	Metabolism of terpenoids and polyketides	AB657_RS03145	D9O36_05515	DCS95_RS02420	DFQ03_1913	EHW67_15730	EZV76_09270	FG20_RS02870	I600_548	JM81_0649	MAR621_01977	P177_RS11475	P178_RS0116420	SAMN04488007_2571	SAMN04488009_1757	SAMN04488010_2330	SAMN04488513_102336	SAMN05192540_3332	SAMN05192545_1169	SAMN05421636_104105	SAMN05421766_103205	SAMN05421797_102169	YQ22_18595	ZOBELLIA_4756
OG0000618	ion transporter	K10716	kch, trkA, mthK, pch; voltage-gated potassium channel	Transporters [BR:ko02000]	Membrane transport	AB657_RS03150	D9O36_05510	DCS95_RS02415	DFQ03_1912	EHW67_15725	EZV76_09275	FG20_RS02875	I600_547	JM81_0648	MAR621_01976	P177_RS11470	P178_RS0116415	SAMN04488007_2570	SAMN04488009_1758	SAMN04488010_2329	SAMN04488513_102335	SAMN05192540_3331	SAMN05192545_1170	SAMN05421636_104106	SAMN05421766_103206	SAMN05421797_102170	YQ22_18590	ZOBELLIA_4755
OG0000619	exonuclease	K03763	DPO3A2, polC; DNA polymerase III subunit alpha, Gram-positive type	DNA replication [PATH:ko03030]	Replication and repair	AB657_RS03155	D9O36_05505	DCS95_RS02410	DFQ03_1911	EHW67_15720	EZV76_09280	FG20_RS02880	I600_546	JM81_0647	MAR621_01975	P177_RS11465	P178_RS0116410	SAMN04488007_2569	SAMN04488009_1759	SAMN04488010_2328	SAMN04488513_102334	SAMN05192540_3330	SAMN05192545_1171	SAMN05421636_104107	SAMN05421766_103207	SAMN05421797_102171	YQ22_18585	ZOBELLIA_4754
OG0000620	YggS family pyridoxal phosphate-dependent enzyme	K06997	yggS, PROSC; PLP dependent protein	Amino acid metabolism	Metabolism	AB657_RS03160	D9O36_05500	DCS95_RS02405	DFQ03_1910	EHW67_15715	EZV76_09285	FG20_RS02885	I600_545	JM81_0646	MAR621_01974	P177_RS11460	P178_RS0116405	SAMN04488007_2568	SAMN04488009_1760	SAMN04488010_2327	SAMN04488513_102333	SAMN05192540_3329	SAMN05192545_1172	SAMN05421636_104108	SAMN05421766_103208	SAMN05421797_102172	YQ22_18580	ZOBELLIA_4753
OG0000621	Gfo/Idh/MocA family oxidoreductase	NA	NA	NA	NA	AB657_RS03170	D9O36_05490	DCS95_RS02395	DFQ03_1908	EHW67_15705	EZV76_09300	FG20_RS02895	I600_543	JM81_0644	MAR621_01972	P177_RS11450	P178_RS0116395	SAMN04488007_2566	SAMN04488009_1762	SAMN04488010_2325	SAMN04488513_102332	SAMN05192540_3327	SAMN05192545_1174	SAMN05421636_104110	SAMN05421766_103210	SAMN05421797_102174	YQ22_18570	ZOBELLIA_4751
OG0000622	protein-L-isoaspartate(D-aspartate) O-methyltransferase	K00573	E2.1.1.77, pcm; protein-L-isoaspartate(D-aspartate) O-methyltransferase	Protein folding and associated processing	Genetic information processing	AB657_RS03175	D9O36_05485	DCS95_RS02390	DFQ03_1907	EHW67_15700	EZV76_09305	FG20_RS02900	I600_542	JM81_0643	MAR621_01971	P177_RS11445	P178_RS0116390	SAMN04488007_2565	SAMN04488009_1763	SAMN04488010_2324	SAMN04488513_102331	SAMN05192540_3326	SAMN05192545_1175	SAMN05421636_104111	SAMN05421766_103211	SAMN05421797_102175	YQ22_18565	ZOBELLIA_4750
OG0000623	SsrA-binding protein SmpB	K03664	smpB; SsrA-binding protein	Protein folding and associated processing	Genetic information processing	AB657_RS03180	D9O36_05480	DCS95_RS02385	DFQ03_1906	EHW67_15695	EZV76_09310	FG20_RS02905	I600_541	JM81_0642	MAR621_01970	P177_RS11440	P178_RS0116385	SAMN04488007_2564	SAMN04488009_1764	SAMN04488010_2323	SAMN04488513_102330	SAMN05192540_3325	SAMN05192545_1176	SAMN05421636_104112	SAMN05421766_103212	SAMN05421797_102176	YQ22_18560	ZOBELLIA_4749
OG0000624	histidine phosphatase family protein	NA	NA	NA	NA	AB657_RS03190	D9O36_05475	DCS95_RS02380	DFQ03_1905	EHW67_15685	EZV76_09320	FG20_RS02910	I600_540	JM81_0641	MAR621_01969	P177_RS11435	P178_RS0116380	SAMN04488007_2563	SAMN04488009_1765	SAMN04488010_2322	SAMN04488513_102329	SAMN05192540_3324	SAMN05192545_1177	SAMN05421636_104113	SAMN05421766_103213	SAMN05421797_102177	YQ22_18555	ZOBELLIA_4748
OG0000625	type IX secretion system membrane protein PorP/SprF	NA	NA	NA	NA	AB657_RS03195	D9O36_05470	DCS95_RS02375	DFQ03_1904	EHW67_15680	EZV76_09325	FG20_RS02915	I600_539	JM81_0640	MAR621_01968	P177_RS11430	P178_RS0116375	SAMN04488007_2562	SAMN04488009_1766	SAMN04488010_2321	SAMN04488513_102328	SAMN05192540_3323	SAMN05192545_1178	SAMN05421636_104114	SAMN05421766_103214	SAMN05421797_102178	YQ22_18550	ZOBELLIA_4747
OG0000626	TetR/AcrR family transcriptional regulator	NA	NA	NA	NA	AB657_RS03200	D9O36_05465	DCS95_RS02370	DFQ03_1903	EHW67_15675	EZV76_09330	FG20_RS02920	I600_538	JM81_0639	MAR621_01967	P177_RS11425	P178_RS0116370	SAMN04488007_2561	SAMN04488009_1767	SAMN04488010_2320	SAMN04488513_102327	SAMN05192540_3322	SAMN05192545_1179	SAMN05421636_104115	SAMN05421766_103215	SAMN05421797_102179	YQ22_18545	ZOBELLIA_4746
OG0000627	ATP-dependent chaperone ClpB	K03695	clpB; ATP-dependent Clp protease ATP-binding subunit ClpB	Chaperones and folding catalysts [BR:ko03110]	Folding, sorting and degradation	AB657_RS03205	D9O36_05460	DCS95_RS02365	DFQ03_1902	EHW67_15670	EZV76_09335	FG20_RS02925	I600_537	JM81_0638	MAR621_01966	P177_RS11420	P178_RS0116365	SAMN04488007_2560	SAMN04488009_1768	SAMN04488010_2319	SAMN04488513_102326	SAMN05192540_3321	SAMN05192545_1180	SAMN05421636_104116	SAMN05421766_103216	SAMN05421797_102180	YQ22_18540	ZOBELLIA_4745
OG0000628	bacillithiol system redox-active protein YtxJ	NA	NA	NA	NA	AB657_RS03210	D9O36_05455	DCS95_RS02360	DFQ03_1901	EHW67_15665	EZV76_09340	FG20_RS02930	I600_536	JM81_0637	MAR621_01965	P177_RS11415	P178_RS0116360	SAMN04488007_2559	SAMN04488009_1769	SAMN04488010_2318	SAMN04488513_102325	SAMN05192540_3320	SAMN05192545_1181	SAMN05421636_104117	SAMN05421766_103217	SAMN05421797_102181	YQ22_18535	ZOBELLIA_4744
OG0000629	serine hydroxymethyltransferase	K00600	glyA, SHMT; glycine hydroxymethyltransferase	Glycine, serine and threonine metabolism [PATH:ko00260]	Amino acid metabolism	AB657_RS03215	D9O36_05445	DCS95_RS02350	DFQ03_1899	EHW67_15650	EZV76_09350	FG20_RS02940	I600_534	JM81_0635	MAR621_01963	P177_RS11405	P178_RS0116350	SAMN04488007_2557	SAMN04488009_1771	SAMN04488010_2316	SAMN04488513_102323	SAMN05192540_3318	SAMN05192545_1183	SAMN05421636_104120	SAMN05421766_103219	SAMN05421797_102183	YQ22_18525	ZOBELLIA_4742
OG0000630	response regulator transcription factor	NA	NA	NA	NA	AB657_RS03225	D9O36_05435	DCS95_RS02340	DFQ03_1897	EHW67_15640	EZV76_09360	FG20_RS02950	I600_532	JM81_0633	MAR621_01961	P177_RS11395	P178_RS0116340	SAMN04488007_2555	SAMN04488009_1773	SAMN04488010_2314	SAMN04488513_102321	SAMN05192540_3316	SAMN05192545_1185	SAMN05421636_104122	SAMN05421766_103222	SAMN05421797_102185	YQ22_18515	ZOBELLIA_4740
OG0000631	tetratricopeptide repeat protein	NA	NA	NA	NA	AB657_RS03230	D9O36_05430	DCS95_RS02335	DFQ03_1896	EHW67_15635	EZV76_09365	FG20_RS02955	I600_531	JM81_0632	MAR621_01960	P177_RS11390	P178_RS0116335	SAMN04488007_2554	SAMN04488009_1774	SAMN04488010_2313	SAMN04488513_102320	SAMN05192540_3315	SAMN05192545_1186	SAMN05421636_104123	SAMN05421766_103223	SAMN05421797_102186	YQ22_18510	ZOBELLIA_4739
OG0000632	response regulator transcription factor	NA	NA	NA	NA	AB657_RS03240	D9O36_05420	DCS95_RS02330	DFQ03_1894	EHW67_15625	EZV76_09380	FG20_RS02965	I600_529	JM81_0630	MAR621_01816	P177_RS11385	P178_RS0116325	SAMN04488007_2552	SAMN04488009_1776	SAMN04488010_2311	SAMN04488513_102318	SAMN05192540_3313	SAMN05192545_1188	SAMN05421636_104125	SAMN05421766_103225	SAMN05421797_102188	YQ22_18505	ZOBELLIA_4738
OG0000633	thioesterase	NA	NA	NA	NA	AB657_RS03250	D9O36_05410	DCS95_RS02320	DFQ03_1892	EHW67_15615	EZV76_09390	FG20_RS02980	I600_527	JM81_0628	MAR621_01814	P177_RS11375	P178_RS0116315	SAMN04488007_2550	SAMN04488009_1778	SAMN04488010_2309	SAMN04488513_102316	SAMN05192540_3311	SAMN05192545_1190	SAMN05421636_104126	SAMN05421766_103227	SAMN05421797_102190	YQ22_18495	ZOBELLIA_4735
OG0000634	glutaminyl-peptide cyclotransferase	NA	NA	NA	NA	AB657_RS03255	D9O36_05405	DCS95_RS02315	DFQ03_1891	EHW67_15610	EZV76_09395	FG20_RS02985	I600_526	JM81_0627	MAR621_01813	P177_RS11370	P178_RS0116310	SAMN04488007_2549	SAMN04488009_1779	SAMN04488010_2308	SAMN04488513_102315	SAMN05192540_3310	SAMN05192545_1191	SAMN05421636_104127	SAMN05421766_103228	SAMN05421797_102191	YQ22_18490	ZOBELLIA_4734
OG0000635	SDR family oxidoreductase	NA	NA	NA	NA	AB657_RS03260	D9O36_05395	DCS95_RS02305	DFQ03_1889	EHW67_15600	EZV76_09405	FG20_RS02990	I600_524	JM81_0625	MAR621_01811	P177_RS11365	P178_RS0116305	SAMN04488007_2547	SAMN04488009_1781	SAMN04488010_2306	SAMN04488513_102313	SAMN05192540_3308	SAMN05192545_1193	SAMN05421636_104129	SAMN05421766_103230	SAMN05421797_102193	YQ22_18485	ZOBELLIA_4733
OG0000636	transaldolase	NA	NA	NA	NA	AB657_RS03265	D9O36_05385	DCS95_RS02300	DFQ03_1888	EHW67_15590	EZV76_09415	FG20_RS03000	I600_523	JM81_0624	MAR621_01810	P177_RS11360	P178_RS0116300	SAMN04488007_2546	SAMN04488009_1782	SAMN04488010_2305	SAMN04488513_102311	SAMN05192540_3307	SAMN05192545_1194	SAMN05421636_104131	SAMN05421766_103232	SAMN05421797_102194	YQ22_18480	ZOBELLIA_4731
OG0000637	ATP-binding cassette domain-containing protein	NA	NA	NA	NA	AB657_RS03270	D9O36_05380	DCS95_RS02295	DFQ03_1887	EHW67_15585	EZV76_09420	FG20_RS03005	I600_522	JM81_0623	MAR621_01809	P177_RS11355	P178_RS0116295	SAMN04488007_2545	SAMN04488009_1783	SAMN04488010_2304	SAMN04488513_102310	SAMN05192540_3306	SAMN05192545_1195	SAMN05421636_104132	SAMN05421766_103233	SAMN05421797_102195	YQ22_18475	ZOBELLIA_4730
OG0000638	hypothetical protein	NA	NA	NA	NA	AB657_RS03285	D9O36_05370	DCS95_RS02280	DFQ03_1884	EHW67_15575	EZV76_09430	FG20_RS03015	I600_519	JM81_0620	MAR621_01806	P177_RS11340	P178_RS0116280	SAMN04488007_2542	SAMN04488009_1786	SAMN04488010_2301	SAMN04488513_102307	SAMN05192540_3303	SAMN05192545_1198	SAMN05421636_104135	SAMN05421766_103236	SAMN05421797_102198	YQ22_18460	ZOBELLIA_4727
OG0000639	phenylalanine--tRNA ligase subunit beta	K01890	FARSB, pheT; phenylalanyl-tRNA synthetase beta chain	Transfer RNA biogenesis [BR:ko03016]	Translation	AB657_RS03290	D9O36_05365	DCS95_RS02275	DFQ03_1883	EHW67_15570	EZV76_09435	FG20_RS03020	I600_518	JM81_0619	MAR621_01805	P177_RS11335	P178_RS0116275	SAMN04488007_2541	SAMN04488009_1787	SAMN04488010_2300	SAMN04488513_102306	SAMN05192540_3302	SAMN05192545_1199	SAMN05421636_104136	SAMN05421766_103237	SAMN05421797_102199	YQ22_18455	ZOBELLIA_4726
OG0000640	3-isopropylmalate dehydrogenase	K00052	leuB, IMDH; 3-isopropylmalate dehydrogenase	C5-Branched dibasic acid metabolism [PATH:ko00660]	Carbohydrate metabolism	AB657_RS03300	D9O36_05355	DCS95_RS02265	DFQ03_1881	EHW67_15560	EZV76_09445	FG20_RS03030	I600_516	JM81_0617	MAR621_01803	P177_RS11325	P178_RS0116265	SAMN04488007_2539	SAMN04488009_1789	SAMN04488010_2298	SAMN04488513_102305	SAMN05192540_3300	SAMN05192545_1201	SAMN05421636_104137	SAMN05421766_103239	SAMN05421797_102201	YQ22_18445	ZOBELLIA_4724
OG0000641	hypothetical protein	NA	NA	NA	NA	AB657_RS03310	D9O36_05345	DCS95_RS02255	DFQ03_1879	EHW67_15550	EZV76_09455	FG20_RS03040	I600_514	JM81_0615	MAR621_01801	P177_RS11315	P178_RS0116255	SAMN04488007_2537	SAMN04488009_1791	SAMN04488010_2296	SAMN04488513_102303	SAMN05192540_3298	SAMN05192545_1203	SAMN05421636_104139	SAMN05421766_103241	SAMN05421797_102203	YQ22_18435	ZOBELLIA_4722
OG0000642	RNA pseudouridine synthase	K06179	rluC; 23S rRNA pseudouridine955/2504/2580 synthase	Ribosome biogenesis [BR:ko03009]	Translation	AB657_RS03325	D9O36_05310	DCS95_RS02240	DFQ03_1876	EHW67_15535	EZV76_09460	FG20_RS03075	I600_511	JM81_0612	MAR621_01798	P177_RS11300	P178_RS0116240	SAMN04488007_2534	SAMN04488009_1794	SAMN04488010_2293	SAMN04488513_102293	SAMN05192540_3295	SAMN05192545_1206	SAMN05421636_104141	SAMN05421766_103246	SAMN05421797_102205	YQ22_18420	ZOBELLIA_4718
OG0000643	3-methyl-2-oxobutanoate hydroxymethyltransferase	K00606	panB; 3-methyl-2-oxobutanoate hydroxymethyltransferase	Pantothenate and CoA biosynthesis [PATH:ko00770]	Metabolism of cofactors and vitamins	AB657_RS03335	D9O36_05305	DCS95_RS02235	DFQ03_1874	EHW67_15530	EZV76_09465	FG20_RS03080	I600_510	JM81_0610	MAR621_01797	P177_RS11290	P178_RS0116235	SAMN04488007_2532	SAMN04488009_1796	SAMN04488010_2292	SAMN04488513_102291	SAMN05192540_3294	SAMN05192545_1207	SAMN05421636_104142	SAMN05421766_103247	SAMN05421797_102206	YQ22_18415	ZOBELLIA_4717
OG0000644	DNA metabolism protein	NA	NA	NA	NA	AB657_RS03355	D9O36_01195	DCS95_RS02185	DFQ03_1867	EHW67_18535	EZV76_12645	FG20_RS05195	I600_499	JM81_0603	MAR621_01788	P177_RS11240	P178_RS0116205	SAMN04488007_2523	SAMN04488009_1803	SAMN04488010_2285	SAMN04488513_11266	SAMN05192540_3284	SAMN05192545_1219	SAMN05421636_104179	SAMN05421766_103446	SAMN05421797_102212	YQ22_18370	ZOBELLIA_4488
OG0000645	LexA family transcriptional regulator	NA	NA	NA	NA	AB657_RS03365	D9O36_01185	DCS95_RS02175	DFQ03_1864	EHW67_18530	EZV76_12655	FG20_RS05185	I600_496	JM81_0600	MAR621_01785	P177_RS11230	P178_RS0116195	SAMN04488007_2520	SAMN04488009_1806	SAMN04488010_2282	SAMN04488513_11268	SAMN05192540_3281	SAMN05192545_1222	SAMN05421636_104181	SAMN05421766_103448	SAMN05421797_102215	YQ22_18360	ZOBELLIA_4486
OG0000646	DUF479 domain-containing protein	NA	NA	NA	NA	AB657_RS03385	D9O36_01005	DCS95_RS02155	DFQ03_1858	EHW67_16175	EZV76_12670	FG20_RS05045	I600_491	JM81_0596	MAR621_01781	P177_RS11205	P178_RS0116170	SAMN04488007_2514	SAMN04488009_1810	SAMN04488010_2277	SAMN04488513_11271	SAMN05192540_3277	SAMN05192545_1226	SAMN05421636_104185	SAMN05421766_103489	SAMN05421797_102220	YQ22_18340	ZOBELLIA_4413
OG0000647	lysophospholipid acyltransferase family protein	NA	NA	NA	NA	AB657_RS03395	D9O36_00995	DCS95_RS02145	DFQ03_1856	EHW67_16210	EZV76_12690	FG20_RS05035	I600_489	JM81_0594	MAR621_01779	P177_RS11195	P178_RS0116160	SAMN04488007_2512	SAMN04488009_1812	SAMN04488010_2275	SAMN04488513_11275	SAMN05192540_3275	SAMN05192545_1228	SAMN05421636_104188	SAMN05421766_103491	SAMN05421797_102222	YQ22_18330	ZOBELLIA_4411
OG0000648	rhomboid family intramembrane serine protease	NA	NA	NA	NA	AB657_RS03400	D9O36_00990	DCS95_RS02140	DFQ03_1855	EHW67_16215	EZV76_12695	FG20_RS05030	I600_488	JM81_0593	MAR621_01778	P177_RS11190	P178_RS0116155	SAMN04488007_2511	SAMN04488009_1813	SAMN04488010_2274	SAMN04488513_11276	SAMN05192540_3274	SAMN05192545_1229	SAMN05421636_104189	SAMN05421766_103492	SAMN05421797_102223	YQ22_18325	ZOBELLIA_4410
OG0000649	AhpC/TSA family protein	NA	NA	NA	NA	AB657_RS03405	D9O36_00980	DCS95_RS02130	DFQ03_1853	EHW67_16220	EZV76_12700	FG20_RS05020	I600_486	JM81_0591	MAR621_01776	P177_RS11180	P178_RS0116145	SAMN04488007_2509	SAMN04488009_1815	SAMN04488010_2272	SAMN04488513_11278	SAMN05192540_3272	SAMN05192545_1231	SAMN05421636_104191	SAMN05421766_103494	SAMN05421797_102225	YQ22_18315	ZOBELLIA_4408
OG0000650	FAD-binding oxidoreductase	NA	NA	NA	NA	AB657_RS03415	D9O36_00970	DCS95_RS02120	DFQ03_1851	EHW67_16230	EZV76_12710	FG20_RS05010	I600_484	JM81_0589	MAR621_01774	P177_RS11170	P178_RS0116135	SAMN04488007_2507	SAMN04488009_1817	SAMN04488010_2270	SAMN04488513_11280	SAMN05192540_3270	SAMN05192545_1233	SAMN05421636_10485	SAMN05421766_103496	SAMN05421797_102227	YQ22_18305	ZOBELLIA_4406
OG0000651	chorismate synthase	K01736	aroC; chorismate synthase	Phenylalanine, tyrosine and tryptophan biosynthesis [PATH:ko00400]	Amino acid metabolism	AB657_RS03425	D9O36_00960	DCS95_RS02110	DFQ03_1849	EHW67_16240	EZV76_12720	FG20_RS05000	I600_482	JM81_0587	MAR621_01772	P177_RS11160	P178_RS0116125	SAMN04488007_2505	SAMN04488009_1819	SAMN04488010_2268	SAMN04488513_11282	SAMN05192540_3268	SAMN05192545_1235	SAMN05421636_104273	SAMN05421766_103498	SAMN05421797_102229	YQ22_18295	ZOBELLIA_4404
OG0000652	dicarboxylate/amino acid:cation symporter	K11102	gltP, gltT; proton glutamate symport protein	Transporters [BR:ko02000]	Membrane transport	AB657_RS03430	D9O36_00955	DCS95_RS02105	DFQ03_1848	EHW67_16245	EZV76_12725	FG20_RS04995	I600_481	JM81_0586	MAR621_01771	P177_RS11155	P178_RS0116120	SAMN04488007_2504	SAMN04488009_1820	SAMN04488010_2267	SAMN04488513_11283	SAMN05192540_3267	SAMN05192545_1236	SAMN05421636_104274	SAMN05421766_103499	SAMN05421797_102230	YQ22_18290	ZOBELLIA_4403
OG0000653	thiol-disulfide oxidoreductase DCC family protein	NA	NA	NA	NA	AB657_RS03435	D9O36_00945	DCS95_RS02090	DFQ03_1845	EHW67_18460	EZV76_12745	FG20_RS04985	I600_478	JM81_0583	MAR621_01768	P177_RS11145	P178_RS0116105	SAMN04488007_2502	SAMN04488009_1823	SAMN04488010_2264	SAMN04488513_11284	SAMN05192540_3263	SAMN05192545_1240	SAMN05421636_104275	SAMN05421766_103500	SAMN05421797_102232	YQ22_18275	ZOBELLIA_4402
OG0000654	DNA mismatch repair protein MutS	K07456	mutS2; DNA mismatch repair protein MutS2	DNA repair and recombination proteins [BR:ko03400]	Replication and repair	AB657_RS03470	D9O36_00940	DCS95_RS02085	DFQ03_1844	EHW67_18455	EZV76_15745	FG20_RS04975	I600_476	JM81_0582	MAR621_01766	P177_RS11140	P178_RS0116100	SAMN04488007_2501	SAMN04488009_1824	SAMN04488010_2263	SAMN04488513_1194	SAMN05192540_3261	SAMN05192545_1242	SAMN05421636_104276	SAMN05421766_103501	SAMN05421797_102233	YQ22_18265	ZOBELLIA_4401
OG0000655	ABC transporter substrate-binding protein	NA	NA	NA	NA	AB657_RS03490	D9O36_21060	DCS95_RS02070	DFQ03_1841	EHW67_18000	EZV76_15735	FG20_RS04955	I600_473	JM81_0579	MAR621_01763	P177_RS11125	P178_RS0116085	SAMN04488007_2498	SAMN04488009_1827	SAMN04488010_2260	SAMN04488513_1197	SAMN05192540_3258	SAMN05192545_1245	SAMN05421636_104278	SAMN05421766_103505	SAMN05421797_102236	YQ22_18250	ZOBELLIA_4397
OG0000656	nucleoside phosphorylase	NA	NA	NA	NA	AB657_RS03495	D9O36_10280	DCS95_RS02060	DFQ03_1839	EHW67_17995	EZV76_15730	FG20_RS04945	I600_471	JM81_0577	MAR621_01761	P177_RS11115	P178_RS0116075	SAMN04488007_2496	SAMN04488009_1829	SAMN04488010_2258	SAMN04488513_1198	SAMN05192540_3256	SAMN05192545_1247	SAMN05421636_104279	SAMN05421766_103506	SAMN05421797_102238	YQ22_18240	ZOBELLIA_4396
OG0000657	DUF1835 domain-containing protein	NA	NA	NA	NA	AB657_RS03500	D9O36_10275	DCS95_RS02055	DFQ03_1838	EHW67_17990	EZV76_15725	FG20_RS04940	I600_470	JM81_0576	MAR621_01760	P177_RS11110	P178_RS0116070	SAMN04488007_2495	SAMN04488009_1830	SAMN04488010_2257	SAMN04488513_1199	SAMN05192540_3255	SAMN05192545_1248	SAMN05421636_104280	SAMN05421766_103507	SAMN05421797_102239	YQ22_18235	ZOBELLIA_4395
OG0000658	translation initiation factor	K03113	EIF1, SUI1; translation initiation factor 1	Translation factors [BR:ko03012]	Translation	AB657_RS03505	D9O36_10270	DCS95_RS02050	DFQ03_1837	EHW67_17985	EZV76_15720	FG20_RS04935	I600_469	JM81_0574	MAR621_01759	P177_RS11105	P178_RS0116065	SAMN04488007_2494	SAMN04488009_1831	SAMN04488010_2256	SAMN04488513_11910	SAMN05192540_3254	SAMN05192545_1249	SAMN05421636_104281	SAMN05421766_103508	SAMN05421797_102240	YQ22_18230	ZOBELLIA_4394
OG0000659	isopenicillin N synthase family oxygenase	NA	NA	NA	NA	AB657_RS03510	D9O36_10265	DCS95_RS02045	DFQ03_1836	EHW67_17975	EZV76_15715	FG20_RS04930	I600_468	JM81_0573	MAR621_01758	P177_RS11100	P178_RS0116060	SAMN04488007_2493	SAMN04488009_1832	SAMN04488010_2255	SAMN04488513_11911	SAMN05192540_3253	SAMN05192545_1250	SAMN05421636_104282	SAMN05421766_103509	SAMN05421797_102241	YQ22_18225	ZOBELLIA_4393
OG0000660	dehydrogenase	K00167	BCKDHB, bkdA2; 2-oxoisovalerate dehydrogenase E1 component beta subunit	Valine, leucine and isoleucine degradation [PATH:ko00280]	Amino acid metabolism	AB657_RS03515	D9O36_10260	DCS95_RS02040	DFQ03_1835	EHW67_17970	EZV76_15710	FG20_RS04925	I600_467	JM81_0572	MAR621_01757	P177_RS11095	P178_RS0116055	SAMN04488007_2492	SAMN04488009_1833	SAMN04488010_2254	SAMN04488513_11912	SAMN05192540_3252	SAMN05192545_1251	SAMN05421636_104283	SAMN05421766_103510	SAMN05421797_102242	YQ22_18220	ZOBELLIA_4392
OG0000661	hypothetical protein	NA	NA	NA	NA	AB657_RS03520	D9O36_10255	DCS95_RS02035	DFQ03_1834	EHW67_17940	EZV76_15705	FG20_RS04920	I600_466	JM81_0571	MAR621_01756	P177_RS11090	P178_RS0116050	SAMN04488007_2491	SAMN04488009_1834	SAMN04488010_2253	SAMN04488513_11913	SAMN05192540_3251	SAMN05192545_1252	SAMN05421636_104284	SAMN05421766_103511	SAMN05421797_102243	YQ22_18215	ZOBELLIA_4391
OG0000662	OmpA family protein	NA	NA	NA	NA	AB657_RS03525	D9O36_10250	DCS95_RS02030	DFQ03_1833	EHW67_17935	EZV76_15700	FG20_RS04915	I600_465	JM81_0570	MAR621_01755	P177_RS11085	P178_RS0116045	SAMN04488007_2490	SAMN04488009_1835	SAMN04488010_2252	SAMN04488513_11914	SAMN05192540_3250	SAMN05192545_1253	SAMN05421636_104285	SAMN05421766_103512	SAMN05421797_102244	YQ22_18210	ZOBELLIA_4390
OG0000663	TerC family protein	K05794	terC; tellurite resistance protein TerC	Inorganic ion transport and metabolism	Cellular processes and signaling	AB657_RS03530	D9O36_10205	DCS95_RS01990	DFQ03_1825	EHW67_17900	EZV76_16480	FG20_RS04870	I600_457	JM81_0562	MAR621_01747	P177_RS11045	P178_RS0116005	SAMN04488007_2482	SAMN04488009_1843	SAMN04488010_2244	SAMN04488513_11923	SAMN05192540_3242	SAMN05192545_1261	SAMN05421636_104295	SAMN05421766_103521	SAMN05421797_102252	YQ22_18170	ZOBELLIA_4381
OG0000668	amidohydrolase family protein	NA	NA	NA	NA	AB657_RS04200	D9O36_13070	DCS95_RS01200	DFQ03_1696	EHW67_17735	EZV76_15920	FG20_RS04300	I600_270	JM81_0454	MAR621_01563	P177_RS09995	P178_RS0115205	SAMN04488007_2293	SAMN04488009_1978	SAMN04488010_3452	SAMN04488513_102136	SAMN05192540_3066	SAMN05192545_1436	SAMN05421636_106364	SAMN05421766_103733	SAMN05421797_102399	YQ22_17355	ZOBELLIA_4180
OG0000669	NTP transferase domain-containing protein	NA	NA	NA	NA	AB657_RS04205	D9O36_13075	DCS95_RS01195	DFQ03_1695	EHW67_17740	EZV76_15925	FG20_RS04295	I600_269	JM81_0453	MAR621_01562	P177_RS09990	P178_RS22195	SAMN04488007_2292	SAMN04488009_1979	SAMN04488010_3451	SAMN04488513_102137	SAMN05192540_3065	SAMN05192545_1437	SAMN05421636_106363	SAMN05421766_103734	SAMN05421797_102400	YQ22_17350	ZOBELLIA_4179
OG0000670	XdhC family protein	K00087	ygeS, xdhA; xanthine dehydrogenase molybdenum-binding subunit	Purine metabolism [PATH:ko00230]	Nucleotide metabolism	AB657_RS04210	D9O36_13080	DCS95_RS01190	DFQ03_1694	EHW67_17745	EZV76_15930	FG20_RS04290	I600_268	JM81_0452	MAR621_01561	P177_RS09985	P178_RS0115195	SAMN04488007_2291	SAMN04488009_1980	SAMN04488010_3450	SAMN04488513_102138	SAMN05192540_3064	SAMN05192545_1438	SAMN05421636_106362	SAMN05421766_103735	SAMN05421797_102401	YQ22_17345	ZOBELLIA_4178
OG0000671	VWA domain-containing protein	NA	NA	NA	NA	AB657_RS04215	D9O36_13095	DCS95_RS01185	DFQ03_1693	EHW67_17790	EZV76_15975	FG20_RS04275	I600_267	JM81_0451	MAR621_01560	P177_RS09980	P178_RS0115190	SAMN04488007_2290	SAMN04488009_1981	SAMN04488010_3449	SAMN04488513_102142	SAMN05192540_3063	SAMN05192545_1439	SAMN05421636_106358	SAMN05421766_103738	SAMN05421797_102402	YQ22_17340	ZOBELLIA_4175
OG0000672	peptidase M14	NA	NA	NA	NA	AB657_RS04225	D9O36_13110	DCS95_RS01175	DFQ03_1691	EHW67_17805	EZV76_15990	FG20_RS04260	I600_265	JM81_0449	MAR621_01558	P177_RS09970	P178_RS0115180	SAMN04488007_2288	SAMN04488009_1983	SAMN04488010_3447	SAMN04488513_102145	SAMN05192540_3061	SAMN05192545_1441	SAMN05421636_10492	SAMN05421766_103741	SAMN05421797_102404	YQ22_17330	ZOBELLIA_4172
OG0000673	N-acetylmuramoyl-L-alanine amidase	NA	NA	NA	NA	AB657_RS04230	D9O36_13115	DCS95_RS01170	DFQ03_1690	EHW67_17810	EZV76_15995	FG20_RS04255	I600_264	JM81_0448	MAR621_01557	P177_RS09965	P178_RS0115175	SAMN04488007_2287	SAMN04488009_1984	SAMN04488010_3446	SAMN04488513_102146	SAMN05192540_3060	SAMN05192545_1442	SAMN05421636_10491	SAMN05421766_103742	SAMN05421797_102405	YQ22_17325	ZOBELLIA_4171
OG0000674	hypothetical protein	NA	NA	NA	NA	AB657_RS04235	D9O36_13120	DCS95_RS01165	DFQ03_1689	EHW67_17815	EZV76_16000	FG20_RS04250	I600_263	JM81_0447	MAR621_01556	P177_RS09960	P178_RS0115170	SAMN04488007_2286	SAMN04488009_1985	SAMN04488010_3445	SAMN04488513_102147	SAMN05192540_3059	SAMN05192545_1443	SAMN05421636_10490	SAMN05421766_103743	SAMN05421797_102406	YQ22_17320	ZOBELLIA_4170
OG0000675	1,4-dihydroxy-2-naphthoyl-CoA synthase	K01661	menB; naphthoate synthase	Ubiquinone and other terpenoid-quinone biosynthesis [PATH:ko00130]	Metabolism of cofactors and vitamins	AB657_RS04245	D9O36_13135	DCS95_RS01145	DFQ03_1685	EHW67_17370	EZV76_16025	FG20_RS04235	I600_259	JM81_0442	MAR621_01552	P177_RS09940	P178_RS0115145	SAMN04488007_2282	SAMN04488009_1990	SAMN04488010_3441	SAMN04488513_102150	SAMN05192540_3055	SAMN05192545_1448	SAMN05421636_10488	SAMN05421766_103746	SAMN05421797_102410	YQ22_17300	ZOBELLIA_4167
OG0000676	winged helix-turn-helix transcriptional regulator	NA	NA	NA	NA	AB657_RS04250	D9O36_15295	DCS95_RS18955	DFQ03_2962	EHW67_10655	EZV76_07415	FG20_RS10005	I600_3650	JM81_0171	MAR621_00017	P177_RS08745	P178_RS0113740	SAMN04488007_3629	SAMN04488009_2964	SAMN04488010_3181	SAMN04488513_11342	SAMN05192540_2791	SAMN05192545_1725	SAMN05421636_1044	SAMN05421766_106150	SAMN05421797_109104	YQ22_16125	ZOBELLIA_580
OG0000677	protein-tyrosine-phosphatase	NA	NA	NA	NA	AB657_RS04260	D9O36_15305	DCS95_RS18945	DFQ03_2960	EHW67_10665	EZV76_07430	FG20_RS10015	I600_3648	JM81_0170	MAR621_00019	P177_RS08735	P178_RS0113730	SAMN04488007_3627	SAMN04488009_2965	SAMN04488010_3180	SAMN04488513_11340	SAMN05192540_2789	SAMN05192545_1727	SAMN05421636_1041	SAMN05421766_106152	SAMN05421797_109102	YQ22_16115	ZOBELLIA_582
OG0000678	ACR3 family arsenite efflux transporter	K03325	ACR3, arsB; arsenite transporter	Transporters [BR:ko02000]	Membrane transport	AB657_RS04265	D9O36_15310	DCS95_RS18940	DFQ03_2959	EHW67_10670	EZV76_07435	FG20_RS10020	I600_3647	JM81_0169	MAR621_00020	P177_RS08730	P178_RS0113725	SAMN04488007_3626	SAMN04488009_2966	SAMN04488010_3179	SAMN04488513_11339	SAMN05192540_2788	SAMN05192545_1728	SAMN05421636_107325	SAMN05421766_106153	SAMN05421797_109101	YQ22_16110	ZOBELLIA_583
OG0000679	DEAD/DEAH box helicase	NA	NA	NA	NA	AB657_RS04280	D9O36_13160	DCS95_RS01000	DFQ03_1665	EHW67_17360	EZV76_16050	FG20_RS04210	I600_233	JM81_0434	MAR621_01517	P177_RS09740	P178_RS0114975	SAMN04488007_2249	SAMN04488009_2000	SAMN04488010_3406	SAMN04488513_102153	SAMN05192540_3024	SAMN05192545_1479	SAMN05421636_104272	SAMN05421766_103753	SAMN05421797_102431	YQ22_17140	ZOBELLIA_4161
OG0000680	RNA polymerase sigma factor RpoD/SigA	K03086	SIG1, rpoD; RNA polymerase primary sigma factor	Transcription machinery [BR:ko03021]	Transcription	AB657_RS04295	D9O36_13175	DCS95_RS00985	DFQ03_1662	EHW67_17350	EZV76_16055	FG20_RS04195	I600_230	JM81_0431	MAR621_01514	P177_RS09725	P178_RS0114960	SAMN04488007_2246	SAMN04488009_2003	SAMN04488010_3403	SAMN04488513_102155	SAMN05192540_3021	SAMN05192545_1482	SAMN05421636_104268	SAMN05421766_103756	SAMN05421797_102434	YQ22_17125	ZOBELLIA_4158
OG0000681	membrane dipeptidase	NA	NA	NA	NA	AB657_RS04305	D9O36_13215	DCS95_RS00945	DFQ03_1653	EHW67_17335	EZV76_16070	FG20_RS04155	I600_222	JM81_0423	MAR621_01506	P177_RS09685	P178_RS0114920	SAMN04488007_2237	SAMN04488009_2011	SAMN04488010_3395	SAMN04488513_10523	SAMN05192540_3011	SAMN05192545_1492	SAMN05421636_104257	SAMN05421766_103765	SAMN05421797_107189	YQ22_17085	ZOBELLIA_4150
OG0000682	acyl-CoA thioesterase	NA	NA	NA	NA	AB657_RS04310	D9O36_13220	DCS95_RS00940	DFQ03_1652	EHW67_17330	EZV76_16075	FG20_RS04150	I600_221	JM81_0422	MAR621_01505	P177_RS09680	P178_RS0114915	SAMN04488007_2236	SAMN04488009_2012	SAMN04488010_3394	SAMN04488513_102163	SAMN05192540_3010	SAMN05192545_1493	SAMN05421636_104256	SAMN05421766_103766	SAMN05421797_107188	YQ22_17080	ZOBELLIA_4149
OG0000683	hypothetical protein	NA	NA	NA	NA	AB657_RS04320	D9O36_13240	DCS95_RS00935	DFQ03_1651	EHW67_17325	EZV76_14085	FG20_RS04130	I600_220	JM81_0421	MAR621_01504	P177_RS09675	P178_RS0114910	SAMN04488007_2235	SAMN04488009_2013	SAMN04488010_3393	SAMN04488513_102166	SAMN05192540_3009	SAMN05192545_1494	SAMN05421636_104253	SAMN05421766_103770	SAMN05421797_107187	YQ22_17075	ZOBELLIA_4144
OG0000684	DUF2461 domain-containing protein	NA	NA	NA	NA	AB657_RS04325	D9O36_13245	DCS95_RS00930	DFQ03_1650	EHW67_17320	EZV76_14080	FG20_RS04125	I600_219	JM81_0420	MAR621_01503	P177_RS09670	P178_RS0114905	SAMN04488007_2234	SAMN04488009_2014	SAMN04488010_3392	SAMN04488513_102167	SAMN05192540_3008	SAMN05192545_1495	SAMN05421636_104251	SAMN05421766_103771	SAMN05421797_107186	YQ22_17070	ZOBELLIA_4143
OG0000685	serine acetyltransferase	K00640	cysE; serine O-acetyltransferase	Cysteine and methionine metabolism [PATH:ko00270]	Amino acid metabolism	AB657_RS04330	D9O36_13250	DCS95_RS00925	DFQ03_1649	EHW67_17315	EZV76_14075	FG20_RS04120	I600_218	JM81_0419	MAR621_01502	P177_RS09665	P178_RS0114900	SAMN04488007_2233	SAMN04488009_2015	SAMN04488010_3391	SAMN04488513_102168	SAMN05192540_3007	SAMN05192545_1496	SAMN05421636_104250	SAMN05421766_103772	SAMN05421797_107185	YQ22_17065	ZOBELLIA_4142
OG0000686	cysteine synthase CysM	K12339	cysM; cysteine synthase B	Sulfur metabolism [PATH:ko00920]	Energy metabolism	AB657_RS04335	D9O36_13255	DCS95_RS00920	DFQ03_1648	EHW67_17310	EZV76_14070	FG20_RS04115	I600_217	JM81_0418	MAR621_01501	P177_RS09660	P178_RS0114895	SAMN04488007_2232	SAMN04488009_2016	SAMN04488010_3390	SAMN04488513_102169	SAMN05192540_3006	SAMN05192545_1497	SAMN05421636_104249	SAMN05421766_103773	SAMN05421797_107184	YQ22_17060	ZOBELLIA_4141
OG0000687	magnesium chelatase	K03405	chlI, bchI; magnesium chelatase subunit I	Porphyrin and chlorophyll metabolism [PATH:ko00860]	Metabolism of cofactors and vitamins	AB657_RS04380	D9O36_19900	DCS95_RS00880	DFQ03_1641	EHW67_17290	EZV76_14050	FG20_RS04035	I600_209	JM81_0414	MAR621_01492	P177_RS09625	P178_RS0114855	SAMN04488007_2224	SAMN04488009_2021	SAMN04488010_3381	SAMN04488513_102178	SAMN05192540_2997	SAMN05192545_1506	SAMN05421636_104244	SAMN05421766_103786	SAMN05421797_107177	YQ22_17015	ZOBELLIA_4128
OG0000688	VWA domain-containing protein	NA	NA	NA	NA	AB657_RS04385	D9O36_19910	DCS95_RS00875	DFQ03_1639	EHW67_17285	EZV76_14045	FG20_RS04025	I600_208	JM81_0413	MAR621_01491	P177_RS09620	P178_RS0114850	SAMN04488007_2223	SAMN04488009_2022	SAMN04488010_3380	SAMN04488513_102179	SAMN05192540_2996	SAMN05192545_1507	SAMN05421636_104243	SAMN05421766_103787	SAMN05421797_107175	YQ22_17010	ZOBELLIA_4127
OG0000689	bifunctional phosphoribosyl-AMP cyclohydrolase/phosphoribosyl-ATP diphosphatase HisIE	K11755	hisIE; phosphoribosyl-ATP pyrophosphohydrolase / phosphoribosyl-AMP cyclohydrolase	Histidine metabolism [PATH:ko00340]	Amino acid metabolism	AB657_RS04395	D9O36_19985	DCS95_RS00775	DFQ03_0014	EHW67_17265	EZV76_14040	FG20_RS03955	I600_183	JM81_0394	MAR621_02364	P177_RS09540	P178_RS0114750	SAMN04488007_2203	SAMN04488009_2041	SAMN04488010_3360	SAMN04488513_102191	SAMN05192540_2974	SAMN05192545_1530	SAMN05421636_104240	SAMN05421766_103427	SAMN05421797_107126	YQ22_16925	ZOBELLIA_4508
OG0000690	imidazole glycerol phosphate synthase subunit HisF	K02500	hisF; cyclase	Histidine metabolism [PATH:ko00340]	Amino acid metabolism	AB657_RS04400	D9O36_19995	DCS95_RS00770	DFQ03_0016	EHW67_17260	EZV76_14035	FG20_RS03945	I600_181	JM81_0392	MAR621_02366	P177_RS09535	P178_RS0114740	SAMN04488007_2202	SAMN04488009_2043	SAMN04488010_3359	SAMN04488513_102193	SAMN05192540_2973	SAMN05192545_1532	SAMN05421636_104239	SAMN05421766_103426	SAMN05421797_107125	YQ22_16920	ZOBELLIA_4509
OG0000691	1-(5-phosphoribosyl)-5-	K01814	hisA; phosphoribosylformimino-5-aminoimidazole carboxamide ribotide isomerase	Histidine metabolism [PATH:ko00340]	Amino acid metabolism	AB657_RS04410	D9O36_20000	DCS95_RS00760	DFQ03_0018	EHW67_17255	EZV76_14025	FG20_RS03940	I600_179	JM81_0390	MAR621_02368	P177_RS09525	P178_RS0114730	SAMN04488007_2200	SAMN04488009_2045	SAMN04488010_3357	SAMN04488513_102194	SAMN05192540_2971	SAMN05192545_1534	SAMN05421636_104237	SAMN05421766_103425	SAMN05421797_107123	YQ22_16910	ZOBELLIA_4510
OG0000692	imidazole glycerol phosphate synthase subunit HisH	K02501	hisH; glutamine amidotransferase	Histidine metabolism [PATH:ko00340]	Amino acid metabolism	AB657_RS04420	D9O36_20010	DCS95_RS00750	DFQ03_0020	EHW67_17250	EZV76_14015	FG20_RS03930	I600_176	JM81_0388	MAR621_02371	P177_RS09515	P178_RS0114720	SAMN04488007_2198	SAMN04488009_2049	SAMN04488010_3354	SAMN04488513_102195	SAMN05192540_2969	SAMN05192545_1537	SAMN05421636_104236	SAMN05421766_103423	SAMN05421797_107120	YQ22_16895	ZOBELLIA_4512
OG0000693	bifunctional histidinol-phosphatase/imidazoleglycerol-phosphate dehydratase HisB	K01089	hisB; imidazoleglycerol-phosphate dehydratase / histidinol-phosphatase	Histidine metabolism [PATH:ko00340]	Amino acid metabolism	AB657_RS04425	D9O36_20015	DCS95_RS00740	DFQ03_0021	EHW67_17245	EZV76_14010	FG20_RS03925	I600_175	JM81_0387	MAR621_02372	P177_RS09510	P178_RS0114710	SAMN04488007_2197	SAMN04488009_2050	SAMN04488010_3352	SAMN04488513_102196	SAMN05192540_2968	SAMN05192545_1538	SAMN05421636_104235	SAMN05421766_103422	SAMN05421797_107119	YQ22_16890	ZOBELLIA_4513
OG0000694	histidinol-phosphate transaminase	K00817	hisC; histidinol-phosphate aminotransferase	Histidine metabolism [PATH:ko00340]	Amino acid metabolism	AB657_RS04430	D9O36_18810	DCS95_RS00735	DFQ03_0022	EHW67_17240	EZV76_14005	FG20_RS03920	I600_174	JM81_0385	MAR621_02373	P177_RS09500	P178_RS0114705	SAMN04488007_2195	SAMN04488009_2052	SAMN04488010_3351	SAMN04488513_102197	SAMN05192540_2967	SAMN05192545_1539	SAMN05421636_104234	SAMN05421766_103421	SAMN05421797_107118	YQ22_16885	ZOBELLIA_4514
OG0000695	histidinol dehydrogenase	K00013	hisD; histidinol dehydrogenase	Histidine metabolism [PATH:ko00340]	Amino acid metabolism	AB657_RS04435	D9O36_18815	DCS95_RS00730	DFQ03_0023	EHW67_17235	EZV76_14000	FG20_RS03915	I600_173	JM81_0384	MAR621_02374	P177_RS09495	P178_RS0114700	SAMN04488007_2194	SAMN04488009_2053	SAMN04488010_3350	SAMN04488513_102198	SAMN05192540_2966	SAMN05192545_1540	SAMN05421636_104233	SAMN05421766_103420	SAMN05421797_107117	YQ22_16880	ZOBELLIA_4515
OG0000696	ATP phosphoribosyltransferase	K00765	hisG; ATP phosphoribosyltransferase	Histidine metabolism [PATH:ko00340]	Amino acid metabolism	AB657_RS04440	D9O36_18825	DCS95_RS00725	DFQ03_0024	EHW67_17225	EZV76_13995	FG20_RS03905	I600_172	JM81_0383	MAR621_02375	P177_RS09490	P178_RS0114695	SAMN04488007_2193	SAMN04488009_2054	SAMN04488010_3349	SAMN04488513_102200	SAMN05192540_2965	SAMN05192545_1541	SAMN05421636_104231	SAMN05421766_103418	SAMN05421797_107116	YQ22_16875	ZOBELLIA_4517
OG0000697	hypothetical protein	NA	NA	NA	NA	AB657_RS04450	D9O36_18835	DCS95_RS00715	DFQ03_0026	EHW67_17215	EZV76_13985	FG20_RS03895	I600_170	JM81_0381	MAR621_02377	P177_RS09480	P178_RS0114685	SAMN04488007_2191	SAMN04488009_2056	SAMN04488010_3347	SAMN04488513_102202	SAMN05192540_2963	SAMN05192545_1543	SAMN05421636_104229	SAMN05421766_103416	SAMN05421797_107114	YQ22_16865	ZOBELLIA_4520
OG0000698	succinate--CoA ligase subunit alpha	K01902	sucD; succinyl-CoA synthetase alpha subunit	C5-Branched dibasic acid metabolism [PATH:ko00660]	Carbohydrate metabolism	AB657_RS04460	D9O36_18845	DCS95_RS00705	DFQ03_0028	EHW67_17205	EZV76_13975	FG20_RS03885	I600_168	JM81_0379	MAR621_02379	P177_RS09470	P178_RS0114675	SAMN04488007_2189	SAMN04488009_2058	SAMN04488010_3345	SAMN04488513_102204	SAMN05192540_2961	SAMN05192545_1545	SAMN05421636_104227	SAMN05421766_103414	SAMN05421797_107112	YQ22_16855	ZOBELLIA_4522
OG0000699	UDP-3-O-(3-hydroxymyristoyl)glucosamine N-acyltransferase	NA	NA	NA	NA	AB657_RS04465	D9O36_18850	DCS95_RS00700	DFQ03_0029	EHW67_17200	EZV76_13970	FG20_RS03880	I600_167	JM81_0378	MAR621_02380	P177_RS09465	P178_RS0114670	SAMN04488007_2188	SAMN04488009_2059	SAMN04488010_3344	SAMN04488513_102205	SAMN05192540_2960	SAMN05192545_1546	SAMN05421636_104226	SAMN05421766_103413	SAMN05421797_107111	YQ22_16850	ZOBELLIA_4523
OG0000700	elongation factor P	K02356	efp; elongation factor P	Translation factors [BR:ko03012]	Translation	AB657_RS04470	D9O36_18855	DCS95_RS00695	DFQ03_0030	EHW67_17195	EZV76_13965	FG20_RS03875	I600_166	JM81_0377	MAR621_02381	P177_RS09460	P178_RS0114665	SAMN04488007_2187	SAMN04488009_2060	SAMN04488010_3343	SAMN04488513_102206	SAMN05192540_2959	SAMN05192545_1547	SAMN05421636_104225	SAMN05421766_103412	SAMN05421797_107110	YQ22_16845	ZOBELLIA_4524
OG0000701	acyl-ACP--UDP-N-acetylglucosamine O-acyltransferase	K00677	lpxA; UDP-N-acetylglucosamine acyltransferase	Cationic antimicrobial peptide (CAMP) resistance [PATH:ko01503]	Drug resistance	AB657_RS04475	D9O36_18860	DCS95_RS00690	DFQ03_0031	EHW67_17190	EZV76_13960	FG20_RS03870	I600_165	JM81_0376	MAR621_02382	P177_RS09455	P178_RS0114660	SAMN04488007_2186	SAMN04488009_2061	SAMN04488010_3342	SAMN04488513_102207	SAMN05192540_2958	SAMN05192545_1548	SAMN05421636_104224	SAMN05421766_103411	SAMN05421797_107109	YQ22_16840	ZOBELLIA_4525
OG0000702	bifunctional UDP-3-O-	K02535	lpxC; UDP-3-O-[3-hydroxymyristoyl] N-acetylglucosamine deacetylase	Lipopolysaccharide biosynthesis [PATH:ko00540]	Glycan biosynthesis and metabolism	AB657_RS04480	D9O36_18865	DCS95_RS00685	DFQ03_0032	EHW67_17185	EZV76_13955	FG20_RS03865	I600_164	JM81_0375	MAR621_02383	P177_RS09450	P178_RS0114655	SAMN04488007_2185	SAMN04488009_2062	SAMN04488010_3341	SAMN04488513_102208	SAMN05192540_2957	SAMN05192545_1549	SAMN05421636_104223	SAMN05421766_103410	SAMN05421797_107108	YQ22_16835	ZOBELLIA_4526
OG0000703	UDP-3-O-(3-hydroxymyristoyl)glucosamine N-acyltransferase	K02536	lpxD; UDP-3-O-[3-hydroxymyristoyl] glucosamine N-acyltransferase	Lipopolysaccharide biosynthesis proteins [BR:ko01005]	Glycan biosynthesis and metabolism	AB657_RS04485	D9O36_18870	DCS95_RS00680	DFQ03_0033	EHW67_17180	EZV76_13950	FG20_RS03860	I600_163	JM81_0374	MAR621_02384	P177_RS09445	P178_RS0114650	SAMN04488007_2184	SAMN04488009_2063	SAMN04488010_3340	SAMN04488513_102209	SAMN05192540_2956	SAMN05192545_1550	SAMN05421636_104222	SAMN05421766_103409	SAMN05421797_107107	YQ22_16830	ZOBELLIA_4527
OG0000704	HD domain-containing protein	K06885	K06885; uncharacterized protein	Function unknown	Poorly characterized	AB657_RS04490	D9O36_18875	DCS95_RS00675	DFQ03_0034	EHW67_17175	EZV76_13945	FG20_RS03855	I600_162	JM81_0373	MAR621_02385	P177_RS09440	P178_RS0114645	SAMN04488007_2183	SAMN04488009_2064	SAMN04488010_3339	SAMN04488513_102210	SAMN05192540_2955	SAMN05192545_1551	SAMN05421636_104221	SAMN05421766_103408	SAMN05421797_107106	YQ22_16825	ZOBELLIA_4528
OG0000705	bifunctional response regulator/alkaline phosphatase family protein	NA	NA	NA	NA	AB657_RS04495	D9O36_18880	DCS95_RS00670	DFQ03_0035	EHW67_17170	EZV76_13940	FG20_RS03850	I600_161	JM81_0372	MAR621_02386	P177_RS09435	P178_RS0114640	SAMN04488007_2182	SAMN04488009_2065	SAMN04488010_3338	SAMN04488513_102211	SAMN05192540_2954	SAMN05192545_1552	SAMN05421636_104220	SAMN05421766_103407	SAMN05421797_107105	YQ22_16820	ZOBELLIA_4529
OG0000706	tRNA (adenosine(37)-N6)-threonylcarbamoyltransferase complex ATPase subunit type 1 TsaE	K06925	tsaE; tRNA threonylcarbamoyladenosine biosynthesis protein TsaE	Transfer RNA biogenesis [BR:ko03016]	Translation	AB657_RS04500	D9O36_18885	DCS95_RS00665	DFQ03_0036	EHW67_17165	EZV76_13935	FG20_RS03845	I600_160	JM81_0371	MAR621_02387	P177_RS09430	P178_RS0114635	SAMN04488007_2181	SAMN04488009_2066	SAMN04488010_3337	SAMN04488513_102212	SAMN05192540_2953	SAMN05192545_1553	SAMN05421636_104219	SAMN05421766_103406	SAMN05421797_107104	YQ22_16815	ZOBELLIA_4530
OG0000707	alanine dehydrogenase	NA	NA	NA	NA	AB657_RS04515	D9O36_18900	DCS95_RS00655	DFQ03_0039	EHW67_17150	EZV76_13925	FG20_RS03835	I600_157	JM81_0368	MAR621_02390	P177_RS09420	P178_RS0114620	SAMN04488007_2178	SAMN04488009_2069	SAMN04488010_3334	SAMN04488513_102215	SAMN05192540_2950	SAMN05192545_1556	SAMN05421636_104216	SAMN05421766_103403	SAMN05421797_107101	YQ22_16805	ZOBELLIA_4533
OG0000708	DUF4258 domain-containing protein	NA	NA	NA	NA	AB657_RS04520	D9O36_18905	DCS95_RS00650	DFQ03_0040	EHW67_17145	EZV76_13920	FG20_RS03830	I600_156	JM81_0367	MAR621_02391	P177_RS09415	P178_RS0114615	SAMN04488007_2177	SAMN04488009_2070	SAMN04488010_3333	SAMN04488513_102216	SAMN05192540_2949	SAMN05192545_1557	SAMN05421636_104215	SAMN05421766_103402	SAMN05421797_107100	YQ22_16800	ZOBELLIA_4534
OG0000709	3-dehydroquinate synthase	K01735	aroB; 3-dehydroquinate synthase	Phenylalanine, tyrosine and tryptophan biosynthesis [PATH:ko00400]	Amino acid metabolism	AB657_RS04530	D9O36_18915	DCS95_RS00640	DFQ03_0042	EHW67_17135	EZV76_13895	FG20_RS03820	I600_154	JM81_0365	MAR621_02393	P177_RS09405	P178_RS0114605	SAMN04488007_2175	SAMN04488009_2072	SAMN04488010_3331	SAMN04488513_102218	SAMN05192540_2947	SAMN05192545_1559	SAMN05421636_104213	SAMN05421766_103400	SAMN05421797_10798	YQ22_16790	ZOBELLIA_4536
OG0000710	winged helix-turn-helix transcriptional regulator	K03718	asnC; Lrp/AsnC family transcriptional regulator, regulator for asnA, asnC and gidA	Transcription factors [BR:ko03000]	Transcription	AB657_RS04545	D9O36_18930	DCS95_RS00625	DFQ03_0045	EHW67_17120	EZV76_13880	FG20_RS03805	I600_151	JM81_0362	MAR621_02396	P177_RS09390	P178_RS0114590	SAMN04488007_2172	SAMN04488009_2075	SAMN04488010_3328	SAMN04488513_102221	SAMN05192540_2944	SAMN05192545_1562	SAMN05421636_104209	SAMN05421766_103397	SAMN05421797_10795	YQ22_16775	ZOBELLIA_4539
OG0000711	peptidase M14	NA	NA	NA	NA	AB657_RS04550	D9O36_18935	DCS95_RS00620	DFQ03_0046	EHW67_17115	EZV76_13875	FG20_RS03800	I600_150	JM81_0361	MAR621_02397	P177_RS09385	P178_RS0114585	SAMN04488007_2171	SAMN04488009_2076	SAMN04488010_3327	SAMN04488513_102222	SAMN05192540_2943	SAMN05192545_1563	SAMN05421636_104208	SAMN05421766_103396	SAMN05421797_10794	YQ22_16770	ZOBELLIA_4540
OG0000712	helix-turn-helix transcriptional regulator	NA	NA	NA	NA	AB657_RS04555	D9O36_18940	DCS95_RS00615	DFQ03_0047	EHW67_17110	EZV76_13870	FG20_RS03795	I600_149	JM81_0360	MAR621_02398	P177_RS09380	P178_RS0114580	SAMN04488007_2170	SAMN04488009_2077	SAMN04488010_3326	SAMN04488513_102223	SAMN05192540_2942	SAMN05192545_1564	SAMN05421636_104207	SAMN05421766_103395	SAMN05421797_10793	YQ22_16765	ZOBELLIA_4541
OG0000713	hypothetical protein	NA	NA	NA	NA	AB657_RS04560	D9O36_18945	DCS95_RS00610	DFQ03_0048	EHW67_17105	EZV76_13865	FG20_RS03790	I600_148	JM81_0359	MAR621_02399	P177_RS09375	P178_RS0114575	SAMN04488007_2169	SAMN04488009_2078	SAMN04488010_3325	SAMN04488513_102224	SAMN05192540_2941	SAMN05192545_1565	SAMN05421636_104206	SAMN05421766_103394	SAMN05421797_10792	YQ22_16760	ZOBELLIA_4542
OG0000714	sterol desaturase family protein	NA	NA	NA	NA	AB657_RS04570	D9O36_14960	DCS95_RS00600	DFQ03_0050	EHW67_16315	EZV76_13855	FG20_RS03785	I600_146	JM81_0356	MAR621_02401	P177_RS09365	P178_RS0114560	SAMN04488007_2168	SAMN04488009_2081	SAMN04488010_3322	SAMN04488513_102226	SAMN05192540_2939	SAMN05192545_1567	SAMN05421636_104204	SAMN05421766_103393	SAMN05421797_10791	YQ22_16750	ZOBELLIA_4544
OG0000715	DNA gyrase/topoisomerase IV subunit A	K02621	parC; topoisomerase IV subunit A	Prokaryotic Defense System [BR:ko02048]	Transport and catabolism	AB657_RS04575	D9O36_14970	DCS95_RS00590	DFQ03_0052	EHW67_16320	EZV76_13850	FG20_RS03775	I600_144	JM81_0354	MAR621_02403	P177_RS09355	P178_RS0114550	SAMN04488007_2166	SAMN04488009_2083	SAMN04488010_3320	SAMN04488513_102228	SAMN05192540_2937	SAMN05192545_1569	SAMN05421636_104203	SAMN05421766_103392	SAMN05421797_10789	YQ22_16740	ZOBELLIA_4545
OG0000716	type IIA DNA topoisomerase subunit B	K02622	parE; topoisomerase IV subunit B	DNA replication proteins [BR:ko03032]	Replication and repair	AB657_RS04580	D9O36_14975	DCS95_RS00585	DFQ03_0053	EHW67_16325	EZV76_13845	FG20_RS03770	I600_143	JM81_0353	MAR621_02404	P177_RS09350	P178_RS0114545	SAMN04488007_2164	SAMN04488009_2084	SAMN04488010_3319	SAMN04488513_102229	SAMN05192540_2936	SAMN05192545_1570	SAMN05421636_104202	SAMN05421766_103391	SAMN05421797_10788	YQ22_16735	ZOBELLIA_4546
OG0000717	redox-regulated ATPase YchF	K06942	ychF; ribosome-binding ATPase	Ribosome biogenesis [BR:ko03009]	Translation	AB657_RS04585	D9O36_01260	DCS95_RS00570	DFQ03_0056	EHW67_16535	EZV76_13835	FG20_RS05260	I600_139	JM81_0350	MAR621_02407	P177_RS09335	P178_RS0114530	SAMN04488007_2161	SAMN04488009_2087	SAMN04488010_3316	SAMN04488513_102232	SAMN05192540_2932	SAMN05192545_1574	SAMN05421636_104199	SAMN05421766_103792	SAMN05421797_10785	YQ22_16720	ZOBELLIA_4122
OG0000718	4Fe-4S dicluster domain-containing protein	NA	NA	NA	NA	AB657_RS04590	D9O36_01280	DCS95_RS00550	DFQ03_0061	EHW67_16525	EZV76_13830	FG20_RS05280	I600_135	JM81_0346	MAR621_02411	P177_RS09315	P178_RS0114510	SAMN04488007_2156	SAMN04488009_2091	SAMN04488010_3312	SAMN04488513_102234	SAMN05192540_2928	SAMN05192545_1578	SAMN05421636_104197	SAMN05421766_103796	SAMN05421797_10781	YQ22_16700	ZOBELLIA_4118
OG0000719	acyl-CoA reductase	NA	NA	NA	NA	AB657_RS04595	D9O36_01285	DCS95_RS00545	DFQ03_0062	EHW67_16520	EZV76_13825	FG20_RS05285	I600_134	JM81_0345	MAR621_02412	P177_RS09310	P178_RS0114505	SAMN04488007_2155	SAMN04488009_2092	SAMN04488010_3311	SAMN04488513_102235	SAMN05192540_2927	SAMN05192545_1579	SAMN05421636_104196	SAMN05421766_103797	SAMN05421797_10780	YQ22_16695	ZOBELLIA_4117
OG0000720	3-phosphoserine/phosphohydroxythreonine transaminase	K00831	serC, PSAT1; phosphoserine aminotransferase	Methane metabolism [PATH:ko00680]	Energy metabolism	AB657_RS04600	D9O36_01290	DCS95_RS00540	DFQ03_0063	EHW67_16515	EZV76_13820	FG20_RS05290	I600_133	JM81_0344	MAR621_02413	P177_RS09305	P178_RS0114500	SAMN04488007_2154	SAMN04488009_2093	SAMN04488010_3310	SAMN04488513_102236	SAMN05192540_2926	SAMN05192545_1580	SAMN05421636_104195	SAMN05421766_103798	SAMN05421797_10779	YQ22_16690	ZOBELLIA_4116
OG0000721	3-phosphoglycerate dehydrogenase	K00058	serA, PHGDH; D-3-phosphoglycerate dehydrogenase / 2-oxoglutarate reductase	Methane metabolism [PATH:ko00680]	Energy metabolism	AB657_RS04605	D9O36_01295	DCS95_RS00535	DFQ03_0064	EHW67_16510	EZV76_13810	FG20_RS05295	I600_132	JM81_0343	MAR621_02414	P177_RS09300	P178_RS0114495	SAMN04488007_2153	SAMN04488009_2094	SAMN04488010_3309	SAMN04488513_102237	SAMN05192540_2925	SAMN05192545_1581	SAMN05421636_104194	SAMN05421766_103799	SAMN05421797_10778	YQ22_16685	ZOBELLIA_4115
OG0000722	DUF937 domain-containing protein	NA	NA	NA	NA	AB657_RS04610	D9O36_01300	DCS95_RS00530	DFQ03_0065	EHW67_16505	EZV76_13805	FG20_RS05300	I600_131	JM81_0342	MAR621_02415	P177_RS09295	P178_RS0114490	SAMN04488007_2152	SAMN04488009_2095	SAMN04488010_3308	SAMN04488513_102238	SAMN05192540_2924	SAMN05192545_1582	SAMN05421636_104193	SAMN05421766_103800	SAMN05421797_10777	YQ22_16680	ZOBELLIA_4114
OG0000723	hypothetical protein	NA	NA	NA	NA	AB657_RS04615	D9O36_01305	DCS95_RS00525	DFQ03_0066	EHW67_16500	EZV76_13800	FG20_RS05305	I600_130	JM81_0341	MAR621_02416	P177_RS09290	P178_RS0114485	SAMN04488007_2151	SAMN04488009_2096	SAMN04488010_3307	SAMN04488513_102239	SAMN05192540_2923	SAMN05192545_1583	SAMN05421636_104192	SAMN05421766_103801	SAMN05421797_10776	YQ22_16675	ZOBELLIA_4113
OG0000724	hypothetical protein	NA	NA	NA	NA	AB657_RS04635	D9O36_01335	DCS95_RS00500	DFQ03_0070	EHW67_16480	EZV76_01310	FG20_RS05335	I600_126	JM81_0337	MAR621_02420	P177_RS09270	P178_RS0114460	SAMN04488007_2146	SAMN04488009_2100	SAMN04488010_3302	SAMN04488513_102244	SAMN05192540_2919	SAMN05192545_1587	SAMN05421636_10481	SAMN05421766_103806	SAMN05421797_10772	YQ22_16650	ZOBELLIA_4108
OG0000725	sulfite oxidase	NA	NA	NA	NA	AB657_RS04640	D9O36_01340	DCS95_RS00495	DFQ03_0071	EHW67_16475	EZV76_01305	FG20_RS05340	I600_125	JM81_0336	MAR621_02421	P177_RS09265	P178_RS0114455	SAMN04488007_2145	SAMN04488009_2101	SAMN04488010_3301	SAMN04488513_102245	SAMN05192540_2918	SAMN05192545_1588	SAMN05421636_10480	SAMN05421766_103807	SAMN05421797_10771	YQ22_16645	ZOBELLIA_4107
OG0000726	hypothetical protein	NA	NA	NA	NA	AB657_RS04645	D9O36_01345	DCS95_RS00490	DFQ03_0072	EHW67_16470	EZV76_13780	FG20_RS05345	I600_124	JM81_0335	MAR621_02422	P177_RS09260	P178_RS0114450	SAMN04488007_2144	SAMN04488009_2102	SAMN04488010_3300	SAMN04488513_102246	SAMN05192540_2917	SAMN05192545_1589	SAMN05421636_10453	SAMN05421766_103808	SAMN05421797_10770	YQ22_16640	ZOBELLIA_4106
OG0000727	GTP cyclohydrolase I FolE	K01495	GCH1, folE; GTP cyclohydrolase IA	Folate biosynthesis [PATH:ko00790]	Metabolism of cofactors and vitamins	AB657_RS04650	D9O36_01350	DCS95_RS00485	DFQ03_0073	EHW67_16465	EZV76_13775	FG20_RS05350	I600_123	JM81_0334	MAR621_02423	P177_RS09255	P178_RS0114445	SAMN04488007_2143	SAMN04488009_2103	SAMN04488010_3299	SAMN04488513_102247	SAMN05192540_2916	SAMN05192545_1590	SAMN05421636_10452	SAMN05421766_103809	SAMN05421797_10769	YQ22_16635	ZOBELLIA_4105
OG0000728	ABC transporter ATP-binding protein	K09810	lolD; lipoprotein-releasing system ATP-binding protein	Transporters [BR:ko02000]	Membrane transport	AB657_RS04655	D9O36_01355	DCS95_RS00480	DFQ03_0074	EHW67_16460	EZV76_13765	FG20_RS05355	I600_122	JM81_0333	MAR621_02424	P177_RS09250	P178_RS0114440	SAMN04488007_2142	SAMN04488009_2104	SAMN04488010_3298	SAMN04488513_102248	SAMN05192540_2915	SAMN05192545_1591	SAMN05421636_10451	SAMN05421766_103811	SAMN05421797_10768	YQ22_16630	ZOBELLIA_4103
OG0000729	TIGR02757 family protein	NA	NA	NA	NA	AB657_RS04665	D9O36_01360	DCS95_RS00470	DFQ03_0076	EHW67_16450	EZV76_13760	FG20_RS05360	I600_120	JM81_0331	MAR621_02426	P177_RS09240	P178_RS0114430	SAMN04488007_2140	SAMN04488009_2106	SAMN04488010_3296	SAMN04488513_102250	SAMN05192540_2913	SAMN05192545_1593	SAMN05421636_10450	SAMN05421766_103812	SAMN05421797_10766	YQ22_16620	ZOBELLIA_4102
OG0000730	hypothetical protein	NA	NA	NA	NA	AB657_RS04680	D9O36_18415	DCS95_RS00440	DFQ03_0082	EHW67_16660	EZV76_10425	FG20_RS03420	I600_114	JM81_0325	MAR621_02432	P177_RS09210	P178_RS0114400	SAMN04488007_2134	SAMN04488009_2112	SAMN04488010_3290	SAMN04488513_102261	SAMN05192540_2907	SAMN05192545_1599	SAMN05421636_10448	SAMN05421766_103317	SAMN05421797_10763	YQ22_16590	ZOBELLIA_4649
OG0000731	M28 family peptidase	NA	NA	NA	NA	AB657_RS04695	D9O36_01785	DCS95_RS00430	DFQ03_0084	EHW67_17065	EZV76_14590	FG20_RS05785	I600_112	JM81_0322	MAR621_02434	P177_RS09200	P178_RS0114390	SAMN04488007_2132	SAMN04488009_2115	SAMN04488010_3288	SAMN04488513_107132	SAMN05192540_2905	SAMN05192545_1601	SAMN05421636_10787	SAMN05421766_102712	SAMN05421797_10761	YQ22_16580	ZOBELLIA_4007
OG0000732	bacillithiol biosynthesis deacetylase BshB1	NA	NA	NA	NA	AB657_RS04715	D9O36_01800	DCS95_RS00410	DFQ03_0088	EHW67_18650	EZV76_15475	FG20_RS05800	I600_108	JM81_0318	MAR621_02438	P177_RS09180	P178_RS0114370	SAMN04488007_2128	SAMN04488009_2119	SAMN04488010_3284	SAMN04488513_107135	SAMN05192540_2901	SAMN05192545_1605	SAMN05421636_10784	SAMN05421766_102709	SAMN05421797_10757	YQ22_16560	ZOBELLIA_4002
OG0000733	PLP-dependent transferase	NA	NA	NA	NA	AB657_RS04720	D9O36_01805	DCS95_RS00405	DFQ03_0089	EHW67_18655	EZV76_15470	FG20_RS05805	I600_107	JM81_0317	MAR621_02439	P177_RS09175	P178_RS0114365	SAMN04488007_2127	SAMN04488009_2120	SAMN04488010_3283	SAMN04488513_107136	SAMN05192540_2900	SAMN05192545_1606	SAMN05421636_10783	SAMN05421766_102708	SAMN05421797_10756	YQ22_16555	ZOBELLIA_4001
OG0000734	cytochrome c biogenesis protein CcsA	NA	NA	NA	NA	AB657_RS04730	D9O36_18480	DCS95_RS00395	DFQ03_0091	EHW67_18660	EZV76_15460	FG20_RS05865	I600_105	JM81_0315	MAR621_02441	P177_RS09165	P178_RS0114355	SAMN04488007_2125	SAMN04488009_2122	SAMN04488010_3281	SAMN04488513_107144	SAMN05192540_2898	SAMN05192545_1608	SAMN05421636_10774	SAMN05421766_102692	SAMN05421797_10754	YQ22_16545	ZOBELLIA_3984
OG0000735	DUF2520 domain-containing protein	NA	NA	NA	NA	AB657_RS04735	D9O36_18485	DCS95_RS00390	DFQ03_0092	EHW67_18665	EZV76_15455	FG20_RS05870	I600_104	JM81_0314	MAR621_02442	P177_RS09160	P178_RS0114350	SAMN04488007_2124	SAMN04488009_2123	SAMN04488010_3280	SAMN04488513_107145	SAMN05192540_2897	SAMN05192545_1609	SAMN05421636_10773	SAMN05421766_102691	SAMN05421797_10753	YQ22_16540	ZOBELLIA_3983
OG0000736	HAD-IIIA family hydrolase	K03270	kdsC; 3-deoxy-D-manno-octulosonate 8-phosphate phosphatase (KDO 8-P phosphatase)	Lipopolysaccharide biosynthesis proteins [BR:ko01005]	Glycan biosynthesis and metabolism	AB657_RS04740	D9O36_18490	DCS95_RS00385	DFQ03_0093	EHW67_18670	EZV76_15450	FG20_RS05875	I600_103	JM81_0313	MAR621_02443	P177_RS09155	P178_RS0114345	SAMN04488007_2123	SAMN04488009_2124	SAMN04488010_3279	SAMN04488513_107146	SAMN05192540_2896	SAMN05192545_1610	SAMN05421636_10772	SAMN05421766_102690	SAMN05421797_10752	YQ22_16535	ZOBELLIA_3982
OG0000737	septum formation protein Maf	K06287	maf; septum formation protein	Cell growth	Cellular processes and signaling	AB657_RS04745	D9O36_18495	DCS95_RS00380	DFQ03_0094	EHW67_18675	EZV76_15445	FG20_RS05880	I600_102	JM81_0312	MAR621_02444	P177_RS09150	P178_RS0114340	SAMN04488007_2122	SAMN04488009_2125	SAMN04488010_3278	SAMN04488513_107147	SAMN05192540_2895	SAMN05192545_1611	SAMN05421636_10771	SAMN05421766_102689	SAMN05421797_10751	YQ22_16530	ZOBELLIA_3981
OG0000738	hypothetical protein	NA	NA	NA	NA	AB657_RS04750	D9O36_18500	DCS95_RS00375	DFQ03_0095	EHW67_18680	EZV76_15440	FG20_RS05885	I600_101	JM81_0311	MAR621_02445	P177_RS09145	P178_RS0114335	SAMN04488007_2121	SAMN04488009_2126	SAMN04488010_3277	SAMN04488513_107148	SAMN05192540_2894	SAMN05192545_1612	SAMN05421636_10770	SAMN05421766_102688	SAMN05421797_10750	YQ22_16525	ZOBELLIA_3980
OG0000739	mechanosensitive ion channel	NA	NA	NA	NA	AB657_RS04755	D9O36_18505	DCS95_RS00370	DFQ03_0096	EHW67_18685	EZV76_08475	FG20_RS05890	I600_100	JM81_0310	MAR621_02446	P177_RS09140	P178_RS0114330	SAMN04488007_2120	SAMN04488009_2127	SAMN04488010_3276	SAMN04488513_107149	SAMN05192540_2893	SAMN05192545_1613	SAMN05421636_10769	SAMN05421766_102687	SAMN05421797_10749	YQ22_16520	ZOBELLIA_3979
OG0000740	PIG-L family deacetylase	NA	NA	NA	NA	AB657_RS04760	D9O36_18510	DCS95_RS00365	DFQ03_0097	EHW67_18690	EZV76_15435	FG20_RS05895	I600_99	JM81_0309	MAR621_02447	P177_RS09135	P178_RS0114325	SAMN04488007_2119	SAMN04488009_2128	SAMN04488010_3275	SAMN04488513_107150	SAMN05192540_2892	SAMN05192545_1614	SAMN05421636_10768	SAMN05421766_102686	SAMN05421797_10748	YQ22_16515	ZOBELLIA_3978
OG0000741	sodium:solute symporter	NA	NA	NA	NA	AB657_RS04765	D9O36_18515	DCS95_RS00360	DFQ03_0098	EHW67_18695	EZV76_15430	FG20_RS05900	I600_97	JM81_0308	MAR621_02448	P177_RS09130	P178_RS0114320	SAMN04488007_2117	SAMN04488009_2130	SAMN04488010_3274	SAMN04488513_107151	SAMN05192540_2890	SAMN05192545_1616	SAMN05421636_10766	SAMN05421766_102684	SAMN05421797_10746	YQ22_16510	ZOBELLIA_3976
OG0000742	DUF2911 domain-containing protein	NA	NA	NA	NA	AB657_RS04775	D9O36_14070	DCS95_RS00350	DFQ03_0100	EHW67_18725	EZV76_15425	FG20_RS05930	I600_95	JM81_0306	MAR621_02450	P177_RS09120	P178_RS0114310	SAMN04488007_2115	SAMN04488009_2132	SAMN04488010_3272	SAMN04488513_107157	SAMN05192540_2888	SAMN05192545_1618	SAMN05421636_10757	SAMN05421766_102683	SAMN05421797_10744	YQ22_16500	ZOBELLIA_3975
OG0000743	SRPBCC family protein	NA	NA	NA	NA	AB657_RS04785	D9O36_14060	DCS95_RS00340	DFQ03_0102	EHW67_03945	EZV76_15420	FG20_RS05940	I600_93	JM81_0304	MAR621_02452	P177_RS09110	P178_RS0114300	SAMN04488007_2113	SAMN04488009_2134	SAMN04488010_3270	SAMN04488513_107158	SAMN05192540_2886	SAMN05192545_1620	SAMN05421636_10756	SAMN05421766_102681	SAMN05421797_10742	YQ22_16490	ZOBELLIA_3973
OG0000744	deoxyribodipyrimidine photo-lyase	K01669	phrB; deoxyribodipyrimidine photo-lyase	DNA repair and recombination proteins [BR:ko03400]	Replication and repair	AB657_RS04795	D9O36_14050	DCS95_RS00330	DFQ03_0104	EHW67_11800	EZV76_15415	FG20_RS05950	I600_91	JM81_0302	MAR621_02454	P177_RS09100	P178_RS0114290	SAMN04488007_2111	SAMN04488009_2136	SAMN04488010_3268	SAMN04488513_107160	SAMN05192540_2884	SAMN05192545_1622	SAMN05421636_10754	SAMN05421766_102679	SAMN05421797_10740	YQ22_16480	ZOBELLIA_3971
OG0000745	UDP-N-acetylglucosamine 1-carboxyvinyltransferase	K00790	murA; UDP-N-acetylglucosamine 1-carboxyvinyltransferase	Amino sugar and nucleotide sugar metabolism [PATH:ko00520]	Carbohydrate metabolism	AB657_RS04815	D9O36_14030	DCS95_RS00310	DFQ03_0110	EHW67_18775	EZV76_15370	FG20_RS05970	I600_87	JM81_0295	MAR621_02458	P177_RS09080	P178_RS0114265	SAMN04488007_2106	SAMN04488009_2142	SAMN04488010_3263	SAMN04488513_107163	SAMN05192540_2880	SAMN05192545_1626	SAMN05421636_10749	SAMN05421766_102675	SAMN05421797_10737	YQ22_16460	ZOBELLIA_3967
OG0000746	DUF4290 domain-containing protein	NA	NA	NA	NA	AB657_RS04820	D9O36_14025	DCS95_RS00305	DFQ03_0111	EHW67_18780	EZV76_15365	FG20_RS05975	I600_86	JM81_0294	MAR621_02459	P177_RS09075	P178_RS0114260	SAMN04488007_2105	SAMN04488009_2143	SAMN04488010_3262	SAMN04488513_107164	SAMN05192540_2879	SAMN05192545_1627	SAMN05421636_10748	SAMN05421766_102674	SAMN05421797_10736	YQ22_16455	ZOBELLIA_3966
OG0000747	DUF493 domain-containing protein	NA	NA	NA	NA	AB657_RS04825	D9O36_14020	DCS95_RS00300	DFQ03_0112	EHW67_18785	EZV76_15360	FG20_RS05980	I600_85	JM81_0293	MAR621_02460	P177_RS09070	P178_RS0114255	SAMN04488007_2104	SAMN04488009_2144	SAMN04488010_3261	SAMN04488513_107165	SAMN05192540_2878	SAMN05192545_1628	SAMN05421636_10747	SAMN05421766_102673	SAMN05421797_10735	YQ22_16450	ZOBELLIA_3965
OG0000748	ATP-binding protein	NA	NA	NA	NA	AB657_RS04830	D9O36_14015	DCS95_RS00295	DFQ03_0113	EHW67_18790	EZV76_15355	FG20_RS05985	I600_84	JM81_0292	MAR621_02461	P177_RS09065	P178_RS0114250	SAMN04488007_2103	SAMN04488009_2145	SAMN04488010_3260	SAMN04488513_107166	SAMN05192540_2877	SAMN05192545_1629	SAMN05421636_10746	SAMN05421766_102672	SAMN05421797_10734	YQ22_16445	ZOBELLIA_3964
OG0000749	RecQ family ATP-dependent DNA helicase	NA	NA	NA	NA	AB657_RS04835	D9O36_14010	DCS95_RS00290	DFQ03_0114	EHW67_18795	EZV76_15350	FG20_RS05990	I600_83	JM81_0291	MAR621_02462	P177_RS09060	P178_RS0114245	SAMN04488007_2102	SAMN04488009_2146	SAMN04488010_3259	SAMN04488513_107167	SAMN05192540_2876	SAMN05192545_1630	SAMN05421636_10745	SAMN05421766_102671	SAMN05421797_10733	YQ22_16440	ZOBELLIA_3963
OG0000750	methionyl-tRNA formyltransferase	K00604	MTFMT, fmt; methionyl-tRNA formyltransferase	One carbon pool by folate [PATH:ko00670]	Metabolism of cofactors and vitamins	AB657_RS04840	D9O36_14005	DCS95_RS00285	DFQ03_0115	EHW67_18800	EZV76_15345	FG20_RS05995	I600_82	JM81_0290	MAR621_02463	P177_RS09055	P178_RS0114240	SAMN04488007_2101	SAMN04488009_2147	SAMN04488010_3258	SAMN04488513_107168	SAMN05192540_2875	SAMN05192545_1631	SAMN05421636_10744	SAMN05421766_102670	SAMN05421797_10732	YQ22_16435	ZOBELLIA_3962
OG0000751	HU family DNA-binding protein	K03530	hupB; DNA-binding protein HU-beta	Chromosome and associated proteins [BR:ko03036]	Replication and repair	AB657_RS04845	D9O36_14000	DCS95_RS00280	DFQ03_0116	EHW67_18805	EZV76_15340	FG20_RS06000	I600_81	JM81_0289	MAR621_02464	P177_RS09050	P178_RS0114235	SAMN04488007_2100	SAMN04488009_2148	SAMN04488010_3257	SAMN04488513_107169	SAMN05192540_2874	SAMN05192545_1632	SAMN05421636_10743	SAMN05421766_102669	SAMN05421797_10731	YQ22_16430	ZOBELLIA_3961
OG0000752	YqgE/AlgH family protein	K07735	algH; putative transcriptional regulator	Transcription factors [BR:ko03000]	Transcription	AB657_RS04850	D9O36_13995	DCS95_RS00275	DFQ03_0117	EHW67_18810	EZV76_15335	FG20_RS06005	I600_80	JM81_0288	MAR621_02465	P177_RS09045	P178_RS0114230	SAMN04488007_2099	SAMN04488009_2149	SAMN04488010_3256	SAMN04488513_107170	SAMN05192540_2873	SAMN05192545_1633	SAMN05421636_10742	SAMN05421766_102668	SAMN05421797_10730	YQ22_16425	ZOBELLIA_3960
OG0000753	aminotransferase class IV	NA	NA	NA	NA	AB657_RS04855	D9O36_13990	DCS95_RS00270	DFQ03_0118	EHW67_18815	EZV76_15330	FG20_RS06010	I600_79	JM81_0287	MAR621_02466	P177_RS09040	P178_RS0114225	SAMN04488007_2098	SAMN04488009_2150	SAMN04488010_3255	SAMN04488513_107171	SAMN05192540_2872	SAMN05192545_1634	SAMN05421636_10741	SAMN05421766_102667	SAMN05421797_10729	YQ22_16420	ZOBELLIA_3959
OG0000754	SRPBCC superfamily protein	NA	NA	NA	NA	AB657_RS04860	D9O36_13985	DCS95_RS00265	DFQ03_0119	EHW67_18820	EZV76_15325	FG20_RS06015	I600_78	JM81_0286	MAR621_02467	P177_RS09035	P178_RS0114220	SAMN04488007_2097	SAMN04488009_2151	SAMN04488010_3254	SAMN04488513_107172	SAMN05192540_2871	SAMN05192545_1635	SAMN05421636_10740	SAMN05421766_102666	SAMN05421797_10728	YQ22_16415	ZOBELLIA_3958
OG0000755	ergothioneine biosynthesis protein EgtB	NA	NA	NA	NA	AB657_RS05230	D9O36_10730	DCS95_RS07005	DFQ03_3735	EHW67_14620	EZV76_10845	FG20_RS11495	I600_3016	JM81_1587	MAR621_03503	P177_RS15945	P178_RS0120960	SAMN04488007_3780	SAMN04488009_0216	SAMN04488010_3497	SAMN04488513_10988	SAMN05192540_0431	SAMN05192545_0265	SAMN05421636_108282	SAMN05421766_11528	SAMN05421797_106106	YQ22_04395	ZOBELLIA_871
OG0000756	L-histidine N(alpha)-methyltransferase	NA	NA	NA	NA	AB657_RS05235	D9O36_10735	DCS95_RS07010	DFQ03_3734	EHW67_14625	EZV76_10850	FG20_RS11500	I600_3015	JM81_1588	MAR621_03502	P177_RS15950	P178_RS0120965	SAMN04488007_3781	SAMN04488009_0215	SAMN04488010_3496	SAMN04488513_10989	SAMN05192540_0432	SAMN05192545_0264	SAMN05421636_108283	SAMN05421766_11527	SAMN05421797_106107	YQ22_04400	ZOBELLIA_872
OG0000757	excinuclease ABC subunit UvrA	K03701	uvrA; excinuclease ABC subunit A	DNA repair and recombination proteins [BR:ko03400]	Replication and repair	AB657_RS05290	D9O36_01200	DCS95_RS18895	DFQ03_2952	EHW67_18545	EZV76_12630	FG20_RS05200	I600_3636	JM81_0258	MAR621_00031	P177_RS08660	P178_RS0113655	SAMN04488007_3612	SAMN04488009_2873	SAMN04488010_3165	SAMN04488513_11265	SAMN05192540_2775	SAMN05192545_1739	SAMN05421636_104178	SAMN05421766_103445	SAMN05421797_10987	YQ22_16055	ZOBELLIA_4489
OG0000758	TIGR00730 family Rossman fold protein	NA	NA	NA	NA	AB657_RS05295	D9O36_01205	DCS95_RS18890	DFQ03_2951	EHW67_18550	EZV76_12625	FG20_RS05205	I600_3635	JM81_0257	MAR621_00032	P177_RS08655	P178_RS0113650	SAMN04488007_3611	SAMN04488009_2874	SAMN04488010_3164	SAMN04488513_11264	SAMN05192540_2774	SAMN05192545_1740	SAMN05421636_104177	SAMN05421766_103443	SAMN05421797_10986	YQ22_16050	ZOBELLIA_4491
OG0000759	metalloprotease	NA	NA	NA	NA	AB657_RS05300	D9O36_01210	DCS95_RS18885	DFQ03_2950	EHW67_18555	EZV76_12620	FG20_RS05210	I600_3634	JM81_0256	MAR621_00033	P177_RS08650	P178_RS0113645	SAMN04488007_3610	SAMN04488009_2875	SAMN04488010_3163	SAMN04488513_11263	SAMN05192540_2773	SAMN05192545_1741	SAMN05421636_104176	SAMN05421766_103442	SAMN05421797_10985	YQ22_16045	ZOBELLIA_4492
OG0000760	alpha-ketoacid dehydrogenase subunit alpha/beta	NA	NA	NA	NA	AB657_RS05305	D9O36_01215	DCS95_RS18880	DFQ03_2949	EHW67_18560	EZV76_12615	FG20_RS05215	I600_3633	JM81_0255	MAR621_00034	P177_RS08645	P178_RS0113640	SAMN04488007_3609	SAMN04488009_2876	SAMN04488010_3162	SAMN04488513_11262	SAMN05192540_2772	SAMN05192545_1742	SAMN05421636_104175	SAMN05421766_103441	SAMN05421797_10984	YQ22_16040	ZOBELLIA_4493
OG0000761	DoxX family protein	NA	NA	NA	NA	AB657_RS05310	D9O36_01220	DCS95_RS18870	DFQ03_2947	EHW67_18565	EZV76_12610	FG20_RS05220	I600_3631	JM81_0252	MAR621_00036	P177_RS08640	P178_RS0113635	SAMN04488007_3608	SAMN04488009_2879	SAMN04488010_3161	SAMN04488513_11261	SAMN05192540_2770	SAMN05192545_1744	SAMN05421636_104174	SAMN05421766_103440	SAMN05421797_10983	YQ22_16030	ZOBELLIA_4494
OG0000762	DNA polymerase III subunit delta	NA	NA	NA	NA	AB657_RS05315	D9O36_01225	DCS95_RS18865	DFQ03_2946	EHW67_18570	EZV76_12605	FG20_RS05225	I600_3630	JM81_0251	MAR621_00037	P177_RS08635	P178_RS0113630	SAMN04488007_3607	SAMN04488009_2880	SAMN04488010_3160	SAMN04488513_11260	SAMN05192540_2769	SAMN05192545_1745	SAMN05421636_104173	SAMN05421766_103439	SAMN05421797_10982	YQ22_16025	ZOBELLIA_4495
OG0000763	type I restriction enzyme HsdR N-terminal domain-containing protein	NA	NA	NA	NA	AB657_RS05320	D9O36_01230	DCS95_RS18860	DFQ03_2945	EHW67_18575	EZV76_12600	FG20_RS05230	I600_3629	JM81_0250	MAR621_00038	P177_RS08630	P178_RS0113625	SAMN04488007_3606	SAMN04488009_2881	SAMN04488010_3159	SAMN04488513_11259	SAMN05192540_2768	SAMN05192545_1746	SAMN05421636_104172	SAMN05421766_103438	SAMN05421797_10981	YQ22_16020	ZOBELLIA_4497
OG0000764	glycosyltransferase family 2 protein	NA	NA	NA	NA	AB657_RS05325	D9O36_01235	DCS95_RS18855	DFQ03_2944	EHW67_18580	EZV76_12595	FG20_RS05235	I600_3628	JM81_0249	MAR621_00039	P177_RS08625	P178_RS0113620	SAMN04488007_3605	SAMN04488009_2882	SAMN04488010_3158	SAMN04488513_11258	SAMN05192540_2767	SAMN05192545_1747	SAMN05421636_104171	SAMN05421766_103437	SAMN05421797_10980	YQ22_16015	ZOBELLIA_4498
OG0000765	OmpA family protein	NA	NA	NA	NA	AB657_RS05330	D9O36_01240	DCS95_RS18850	DFQ03_2943	EHW67_18585	EZV76_12590	FG20_RS05240	I600_3627	JM81_0248	MAR621_00040	P177_RS08620	P178_RS0113615	SAMN04488007_3604	SAMN04488009_2883	SAMN04488010_3157	SAMN04488513_11257	SAMN05192540_2766	SAMN05192545_1748	SAMN05421636_104170	SAMN05421766_103436	SAMN05421797_10979	YQ22_16010	ZOBELLIA_4499
OG0000766	threonylcarbamoyl-AMP synthase	NA	NA	NA	NA	AB657_RS05335	D9O36_01245	DCS95_RS18845	DFQ03_2942	EHW67_18590	EZV76_12585	FG20_RS05245	I600_3626	JM81_0247	MAR621_00041	P177_RS08615	P178_RS0113610	SAMN04488007_3603	SAMN04488009_2884	SAMN04488010_3156	SAMN04488513_11256	SAMN05192540_2765	SAMN05192545_1749	SAMN05421636_104169	SAMN05421766_103790	SAMN05421797_10978	YQ22_16005	ZOBELLIA_4124
OG0000767	UvrD-helicase domain-containing protein	K03657	uvrD, pcrA; DNA helicase II / ATP-dependent DNA helicase PcrA	DNA repair and recombination proteins [BR:ko03400]	Replication and repair	AB657_RS05345	D9O36_01255	DCS95_RS18840	DFQ03_2941	EHW67_18595	EZV76_12575	FG20_RS05255	I600_3625	JM81_0246	MAR621_00042	P177_RS08610	P178_RS0113605	SAMN04488007_3601	SAMN04488009_2885	SAMN04488010_3155	SAMN04488513_11255	SAMN05192540_2764	SAMN05192545_1750	SAMN05421636_104168	SAMN05421766_103791	SAMN05421797_10977	YQ22_16000	ZOBELLIA_4123
OG0000768	hypothetical protein	NA	NA	NA	NA	AB657_RS05365	D9O36_14990	DCS95_RS18825	DFQ03_2938	EHW67_18610	EZV76_12555	FG20_RS03755	I600_3622	JM81_0243	MAR621_00045	P177_RS08595	P178_RS0113590	SAMN04488007_3598	SAMN04488009_2888	SAMN04488010_3152	SAMN04488513_11253	SAMN05192540_2761	SAMN05192545_1753	SAMN05421636_10445	SAMN05421766_103388	SAMN05421797_10974	YQ22_15985	ZOBELLIA_4549
OG0000769	hypothetical protein	NA	NA	NA	NA	AB657_RS05375	D9O36_14995	DCS95_RS18820	DFQ03_2937	EHW67_18615	EZV76_12550	FG20_RS03750	I600_3621	JM81_0242	MAR621_00046	P177_RS08590	P178_RS0113585	SAMN04488007_3597	SAMN04488009_2889	SAMN04488010_3151	SAMN04488513_11251	SAMN05192540_2760	SAMN05192545_1754	SAMN05421636_10444	SAMN05421766_103387	SAMN05421797_10973	YQ22_15980	ZOBELLIA_4550
OG0000770	M1 family metallopeptidase	K01256	pepN; aminopeptidase N	Glutathione metabolism [PATH:ko00480]	Metabolism of other amino acids	AB657_RS05385	D9O36_15005	DCS95_RS18810	DFQ03_2935	EHW67_18630	EZV76_12540	FG20_RS03740	I600_3618	JM81_0240	MAR621_00049	P177_RS08575	P178_RS0113575	SAMN04488007_3595	SAMN04488009_2891	SAMN04488010_3149	SAMN04488513_11249	SAMN05192540_2757	SAMN05192545_1757	SAMN05421636_10442	SAMN05421766_103385	SAMN05421797_10971	YQ22_15965	ZOBELLIA_4552
OG0000771	ATP-dependent DNA helicase RecG	K03655	recG; ATP-dependent DNA helicase RecG	DNA repair and recombination proteins [BR:ko03400]	Replication and repair	AB657_RS05390	D9O36_15010	DCS95_RS18805	DFQ03_2934	EHW67_18635	EZV76_12535	FG20_RS03735	I600_3617	JM81_0239	MAR621_00050	P177_RS08570	P178_RS0113570	SAMN04488007_3594	SAMN04488009_2892	SAMN04488010_3148	SAMN04488513_11248	SAMN05192540_2756	SAMN05192545_1758	SAMN05421636_10441	SAMN05421766_103384	SAMN05421797_10970	YQ22_15960	ZOBELLIA_4553
OG0000772	3-isopropylmalate dehydratase large subunit	K01703	leuC, IPMI-L; 3-isopropylmalate/(R)-2-methylmalate dehydratase large subunit	Glucosinolate biosynthesis [PATH:ko00966]	Biosynthesis of other secondary metabolites	AB657_RS05405	D9O36_15015	DCS95_RS18775	DFQ03_2931	EHW67_17060	EZV76_12525	FG20_RS03730	I600_3610	JM81_0238	MAR621_00057	P177_RS08565	P178_RS0113560	SAMN04488007_3591	SAMN04488009_2893	SAMN04488010_3146	SAMN04488513_11247	SAMN05192540_2755	SAMN05192545_1759	SAMN05421636_107209	SAMN05421766_103383	SAMN05421797_10969	YQ22_15955	ZOBELLIA_4556
OG0000773	3-isopropylmalate dehydratase small subunit	K01704	leuD, IPMI-S; 3-isopropylmalate/(R)-2-methylmalate dehydratase small subunit	C5-Branched dibasic acid metabolism [PATH:ko00660]	Carbohydrate metabolism	AB657_RS05410	D9O36_15020	DCS95_RS18770	DFQ03_2930	EHW67_17055	EZV76_12520	FG20_RS03725	I600_3609	JM81_0237	MAR621_00058	P177_RS08560	P178_RS0113555	SAMN04488007_3590	SAMN04488009_2894	SAMN04488010_3145	SAMN04488513_11246	SAMN05192540_2754	SAMN05192545_1760	SAMN05421636_107207	SAMN05421766_103382	SAMN05421797_10968	YQ22_15950	ZOBELLIA_4557
OG0000774	2-isopropylmalate synthase	NA	NA	NA	NA	AB657_RS05415	D9O36_15025	DCS95_RS18765	DFQ03_2929	EHW67_17050	EZV76_12515	FG20_RS03720	I600_3608	JM81_0236	MAR621_00059	P177_RS08555	P178_RS0113550	SAMN04488007_3589	SAMN04488009_2895	SAMN04488010_3144	SAMN04488513_11245	SAMN05192540_2753	SAMN05192545_1761	SAMN05421636_107206	SAMN05421766_103381	SAMN05421797_10967	YQ22_15945	ZOBELLIA_4558
OG0000775	3-isopropylmalate dehydrogenase	K00052	leuB, IMDH; 3-isopropylmalate dehydrogenase	C5-Branched dibasic acid metabolism [PATH:ko00660]	Carbohydrate metabolism	AB657_RS05420	D9O36_15030	DCS95_RS18755	DFQ03_2928	EHW67_17045	EZV76_12510	FG20_RS03715	I600_3606	JM81_0235	MAR621_00061	P177_RS08545	P178_RS0113540	SAMN04488007_3587	SAMN04488009_2896	SAMN04488010_3143	SAMN04488513_11244	SAMN05192540_2752	SAMN05192545_1763	SAMN05421636_107205	SAMN05421766_103380	SAMN05421797_10966	YQ22_15935	ZOBELLIA_4559
OG0000776	NADP-dependent glyceraldehyde-3-phosphate dehydrogenase	K00131	gapN; glyceraldehyde-3-phosphate dehydrogenase (NADP+)	Glycolysis / Gluconeogenesis [PATH:ko00010]	Carbohydrate metabolism	AB657_RS05430	D9O36_15040	DCS95_RS18730	DFQ03_2923	EHW67_17025	EZV76_12500	FG20_RS03705	I600_3601	JM81_0228	MAR621_00066	P177_RS08520	P178_RS0113510	SAMN04488007_3582	SAMN04488009_2903	SAMN04488010_3138	SAMN04488513_11242	SAMN05192540_2746	SAMN05192545_1768	SAMN05421636_107204	SAMN05421766_103373	SAMN05421797_10961	YQ22_15910	ZOBELLIA_4565
OG0000777	ketol-acid reductoisomerase	K00053	ilvC; ketol-acid reductoisomerase	Valine, leucine and isoleucine biosynthesis [PATH:ko00290]	Amino acid metabolism	AB657_RS05440	D9O36_15050	DCS95_RS18720	DFQ03_2921	EHW67_17015	EZV76_12490	FG20_RS03695	I600_3599	JM81_0226	MAR621_00068	P177_RS08510	P178_RS0113500	SAMN04488007_3580	SAMN04488009_2905	SAMN04488010_3136	SAMN04488513_11240	SAMN05192540_2744	SAMN05192545_1770	SAMN05421636_107203	SAMN05421766_103371	SAMN05421797_10959	YQ22_15900	ZOBELLIA_4567
OG0000778	acetolactate synthase small subunit	NA	NA	NA	NA	AB657_RS05445	D9O36_15055	DCS95_RS18715	DFQ03_2920	EHW67_17010	EZV76_12485	FG20_RS03690	I600_3598	JM81_0225	MAR621_00069	P177_RS08505	P178_RS0113495	SAMN04488007_3579	SAMN04488009_2906	SAMN04488010_3135	SAMN04488513_11239	SAMN05192540_2743	SAMN05192545_1771	SAMN05421636_107202	SAMN05421766_103370	SAMN05421797_10958	YQ22_15895	ZOBELLIA_4568
OG0000779	biosynthetic-type acetolactate synthase large subunit	K01652	E2.2.1.6L, ilvB, ilvG, ilvI; acetolactate synthase I/II/III large subunit	Butanoate metabolism [PATH:ko00650]	Carbohydrate metabolism	AB657_RS05455	D9O36_15065	DCS95_RS18705	DFQ03_2918	EHW67_17005	EZV76_12475	FG20_RS03680	I600_3596	JM81_0223	MAR621_00071	P177_RS08495	P178_RS0113485	SAMN04488007_3577	SAMN04488009_2908	SAMN04488010_3133	SAMN04488513_11237	SAMN05192540_2741	SAMN05192545_1773	SAMN05421636_107201	SAMN05421766_103368	SAMN05421797_10956	YQ22_15885	ZOBELLIA_4570
OG0000780	dihydroxy-acid dehydratase	K01687	ilvD; dihydroxy-acid dehydratase	Valine, leucine and isoleucine biosynthesis [PATH:ko00290]	Amino acid metabolism	AB657_RS05460	D9O36_15070	DCS95_RS18700	DFQ03_2917	EHW67_17000	EZV76_12470	FG20_RS03675	I600_3595	JM81_0222	MAR621_00072	P177_RS08490	P178_RS0113480	SAMN04488007_3576	SAMN04488009_2909	SAMN04488010_3132	SAMN04488513_11236	SAMN05192540_2740	SAMN05192545_1774	SAMN05421636_107200	SAMN05421766_103367	SAMN05421797_10955	YQ22_15880	ZOBELLIA_4571
OG0000781	biotin-dependent carboxyltransferase family protein	K06350	kipA; antagonist of KipI	Cell growth	Cellular processes and signaling	AB657_RS05465	D9O36_15075	DCS95_RS18695	DFQ03_2916	EHW67_16995	EZV76_12465	FG20_RS03670	I600_3594	JM81_0221	MAR621_00073	P177_RS08485	P178_RS0113475	SAMN04488007_3575	SAMN04488009_2910	SAMN04488010_3131	SAMN04488513_11235	SAMN05192540_2739	SAMN05192545_1775	SAMN05421636_107199	SAMN05421766_103366	SAMN05421797_10954	YQ22_15875	ZOBELLIA_4572
OG0000782	5-oxoprolinase subunit PxpB	K06351	kipI; inhibitor of KinA	Cell growth	Cellular processes and signaling	AB657_RS05470	D9O36_15080	DCS95_RS18690	DFQ03_2915	EHW67_16990	EZV76_12460	FG20_RS03665	I600_3593	JM81_0220	MAR621_00074	P177_RS08480	P178_RS0113470	SAMN04488007_3574	SAMN04488009_2911	SAMN04488010_3130	SAMN04488513_11234	SAMN05192540_2738	SAMN05192545_1776	SAMN05421636_107198	SAMN05421766_103365	SAMN05421797_10953	YQ22_15870	ZOBELLIA_4573
OG0000783	5-oxoprolinase subunit PxpA	NA	NA	NA	NA	AB657_RS05475	D9O36_15085	DCS95_RS18685	DFQ03_2914	EHW67_16985	EZV76_12455	FG20_RS03660	I600_3592	JM81_0219	MAR621_00075	P177_RS08475	P178_RS0113465	SAMN04488007_3573	SAMN04488009_2912	SAMN04488010_3129	SAMN04488513_11233	SAMN05192540_2737	SAMN05192545_1777	SAMN05421636_107197	SAMN05421766_103364	SAMN05421797_10952	YQ22_15865	ZOBELLIA_4574
OG0000784	hypothetical protein	NA	NA	NA	NA	AB657_RS05485	D9O36_15090	DCS95_RS18675	DFQ03_2912	EHW67_16970	EZV76_12445	FG20_RS03655	I600_3590	JM81_0217	MAR621_00077	P177_RS08465	P178_RS0113455	SAMN04488007_3571	SAMN04488009_2914	SAMN04488010_3127	SAMN04488513_11232	SAMN05192540_2735	SAMN05192545_1779	SAMN05421636_106214	SAMN05421766_103363	SAMN05421797_10950	YQ22_15855	ZOBELLIA_4575
OG0000785	penicillin acylase family protein	K01434	E3.5.1.11; penicillin amidase	Penicillin and cephalosporin biosynthesis [PATH:ko00311]	Biosynthesis of other secondary metabolites	AB657_RS05590	D9O36_15110	DCS95_RS18660	DFQ03_2909	EHW67_16905	EZV76_12430	FG20_RS03635	I600_3587	JM81_0207	MAR621_00080	P177_RS08360	P178_RS0113430	SAMN04488007_3568	SAMN04488009_2925	SAMN04488010_3120	SAMN04488513_11226	SAMN05192540_2732	SAMN05192545_1782	SAMN05421636_106205	SAMN05421766_103359	SAMN05421797_10947	YQ22_15760	ZOBELLIA_4600
OG0000786	tRNA lysidine(34) synthetase TilS	K04075	tilS, mesJ; tRNA(Ile)-lysidine synthase	Transfer RNA biogenesis [BR:ko03016]	Translation	AB657_RS05605	D9O36_15125	DCS95_RS18650	DFQ03_2907	EHW67_16890	EZV76_12420	FG20_RS03620	I600_3585	JM81_0205	MAR621_00082	P177_RS08350	P178_RS0113420	SAMN04488007_3566	SAMN04488009_2927	SAMN04488010_3118	SAMN04488513_11223	SAMN05192540_2730	SAMN05192545_1784	SAMN05421636_106202	SAMN05421766_103357	SAMN05421797_10945	YQ22_15750	ZOBELLIA_4602
OG0000787	DUF1624 domain-containing protein	NA	NA	NA	NA	AB657_RS05620	D9O36_15140	DCS95_RS18640	DFQ03_2905	EHW67_16870	EZV76_12405	FG20_RS03605	I600_3583	JM81_0204	MAR621_00084	P177_RS08340	P178_RS0113410	SAMN04488007_3564	SAMN04488009_2928	SAMN04488010_3116	SAMN04488513_11220	SAMN05192540_2728	SAMN05192545_1786	SAMN05421636_106200	SAMN05421766_103354	SAMN05421797_10943	YQ22_15740	ZOBELLIA_4606
OG0000788	Na+/H+ antiporter NhaC	K03315	nhaC; Na+:H+ antiporter, NhaC family	Transporters [BR:ko02000]	Membrane transport	AB657_RS05640	D9O36_19370	DCS95_RS18620	DFQ03_2901	EHW67_16845	EZV76_12380	FG20_RS03585	I600_3579	JM81_0200	MAR621_00088	P177_RS08320	P178_RS0113390	SAMN04488007_3560	SAMN04488009_2932	SAMN04488010_3112	SAMN04488513_11218	SAMN05192540_2724	SAMN05192545_1790	SAMN05421636_106196	SAMN05421766_103352	SAMN05421797_10939	YQ22_15720	ZOBELLIA_4608
OG0000789	thiol peroxidase	K11065	tpx; thiol peroxidase, atypical 2-Cys peroxiredoxin	Protein folding and associated processing	Genetic information processing	AB657_RS05660	D9O36_19390	DCS95_RS18600	DFQ03_2897	EHW67_16825	EZV76_12360	FG20_RS03565	I600_3575	JM81_0196	MAR621_00092	P177_RS08300	P178_RS0113370	SAMN04488007_3556	SAMN04488009_2936	SAMN04488010_3108	SAMN04488513_11214	SAMN05192540_2720	SAMN05192545_1794	SAMN05421636_106195	SAMN05421766_103348	SAMN05421797_10935	YQ22_15700	ZOBELLIA_4612
OG0000790	diacylglycerol kinase family protein	NA	NA	NA	NA	AB657_RS05665	D9O36_19395	DCS95_RS18595	DFQ03_2896	EHW67_16820	EZV76_12355	FG20_RS03560	I600_3574	JM81_0195	MAR621_00093	P177_RS08295	P178_RS0113365	SAMN04488007_3555	SAMN04488009_2937	SAMN04488010_3107	SAMN04488513_11213	SAMN05192540_2719	SAMN05192545_1795	SAMN05421636_106194	SAMN05421766_103347	SAMN05421797_10934	YQ22_15695	ZOBELLIA_4613
OG0000791	DNA translocase FtsK	K03466	ftsK, spoIIIE; DNA segregation ATPase FtsK/SpoIIIE, S-DNA-T family	Chromosome and associated proteins [BR:ko03036]	Replication and repair	AB657_RS05670	D9O36_19405	DCS95_RS18590	DFQ03_2895	EHW67_16815	EZV76_12350	FG20_RS03550	I600_3572	JM81_0194	MAR621_00094	P177_RS08290	P178_RS0113360	SAMN04488007_3554	SAMN04488009_2938	SAMN04488010_3106	SAMN04488513_11212	SAMN05192540_2718	SAMN05192545_1796	SAMN05421636_106193	SAMN05421766_103345	SAMN05421797_10933	YQ22_15690	ZOBELLIA_4615
OG0000792	outer membrane lipoprotein carrier protein LolA	NA	NA	NA	NA	AB657_RS05675	D9O36_19410	DCS95_RS18585	DFQ03_2894	EHW67_16810	EZV76_12345	FG20_RS03545	I600_3571	JM81_0193	MAR621_00095	P177_RS08285	P178_RS0113355	SAMN04488007_3553	SAMN04488009_2939	SAMN04488010_3105	SAMN04488513_11211	SAMN05192540_2717	SAMN05192545_1797	SAMN05421636_106192	SAMN05421766_103344	SAMN05421797_10932	YQ22_15685	ZOBELLIA_4616
OG0000793	YjgP/YjgQ family permease	NA	NA	NA	NA	AB657_RS05680	D9O36_19415	DCS95_RS18580	DFQ03_2893	EHW67_16805	EZV76_12340	FG20_RS03540	I600_3570	JM81_0192	MAR621_00096	P177_RS08280	P178_RS0113350	SAMN04488007_3552	SAMN04488009_2940	SAMN04488010_3104	SAMN04488513_11210	SAMN05192540_2716	SAMN05192545_1798	SAMN05421636_106191	SAMN05421766_103343	SAMN05421797_10931	YQ22_15680	ZOBELLIA_4617
OG0000794	3,4-dihydroxy-2-butanone-4-phosphate synthase	K14652	ribBA; 3,4-dihydroxy 2-butanone 4-phosphate synthase / GTP cyclohydrolase II	Riboflavin metabolism [PATH:ko00740]	Metabolism of cofactors and vitamins	AB657_RS05685	D9O36_19420	DCS95_RS18575	DFQ03_2892	EHW67_16800	EZV76_12335	FG20_RS03535	I600_3569	JM81_0191	MAR621_00097	P177_RS08275	P178_RS0113345	SAMN04488007_3551	SAMN04488009_2941	SAMN04488010_3103	SAMN04488513_1129	SAMN05192540_2715	SAMN05192545_1799	SAMN05421636_106190	SAMN05421766_103342	SAMN05421797_10930	YQ22_15675	ZOBELLIA_4618
OG0000795	DegT/DnrJ/EryC1/StrS family aminotransferase	NA	NA	NA	NA	AB657_RS05690	D9O36_18335	DCS95_RS18570	DFQ03_2891	EHW67_16765	EZV76_12330	FG20_RS03500	I600_3568	JM81_0190	MAR621_00098	P177_RS08270	P178_RS0113340	SAMN04488007_3550	SAMN04488009_2942	SAMN04488010_3102	SAMN04488513_1127	SAMN05192540_2714	SAMN05192545_1800	SAMN05421636_106186	SAMN05421766_103335	SAMN05421797_10929	YQ22_15670	ZOBELLIA_4625
OG0000797	glycosyltransferase	K12988	wapR; alpha-1,3-rhamnosyltransferase	Lipopolysaccharide biosynthesis proteins [BR:ko01005]	Glycan biosynthesis and metabolism	AB657_RS05910	D9O36_01430	DCS95_RS18345	DFQ03_2826	EHW67_16640	EZV76_13710	FG20_RS05430	I600_795	JM81_0137	MAR621_02690	P177_RS08070	P178_RS0112750	SAMN04488007_3457	SAMN04488009_2975	SAMN04488010_3054	SAMN04488513_10757	SAMN05192540_2658	SAMN05192545_1840	SAMN05421636_106177	SAMN05421766_102788	SAMN05421797_10341	YQ22_15470	ZOBELLIA_4082
OG0000798	membrane protein	NA	NA	NA	NA	AB657_RS05915	D9O36_01435	DCS95_RS18340	DFQ03_2825	EHW67_16635	EZV76_13705	FG20_RS05435	I600_796	JM81_0136	MAR621_02689	P177_RS08065	P178_RS0112745	SAMN04488007_3456	SAMN04488009_2976	SAMN04488010_3053	SAMN04488513_10758	SAMN05192540_2657	SAMN05192545_1841	SAMN05421636_106176	SAMN05421766_102787	SAMN05421797_10342	YQ22_15465	ZOBELLIA_4081
OG0000799	amidohydrolase family protein	K01465	URA4, pyrC; dihydroorotase	Pyrimidine metabolism [PATH:ko00240]	Nucleotide metabolism	AB657_RS05920	D9O36_01440	DCS95_RS18335	DFQ03_2824	EHW67_16630	EZV76_13700	FG20_RS05440	I600_797	JM81_0135	MAR621_02688	P177_RS08060	P178_RS0112740	SAMN04488007_3455	SAMN04488009_2977	SAMN04488010_3052	SAMN04488513_10759	SAMN05192540_2656	SAMN05192545_1842	SAMN05421636_106175	SAMN05421766_102786	SAMN05421797_10343	YQ22_15460	ZOBELLIA_4080
OG0000800	hypothetical protein	NA	NA	NA	NA	AB657_RS05925	D9O36_01450	DCS95_RS18330	DFQ03_2823	EHW67_16620	EZV76_13695	FG20_RS05450	I600_798	JM81_0134	MAR621_02687	P177_RS08055	P178_RS0112735	SAMN04488007_3454	SAMN04488009_2978	SAMN04488010_3051	SAMN04488513_10761	SAMN05192540_2655	SAMN05192545_1843	SAMN05421636_106173	SAMN05421766_102784	SAMN05421797_10344	YQ22_15455	ZOBELLIA_4078
OG0000801	alpha/beta fold hydrolase	NA	NA	NA	NA	AB657_RS05930	D9O36_01455	DCS95_RS18325	DFQ03_2822	EHW67_16615	EZV76_13690	FG20_RS05455	I600_799	JM81_0133	MAR621_02686	P177_RS08050	P178_RS0112730	SAMN04488007_3453	SAMN04488009_2979	SAMN04488010_3050	SAMN04488513_10762	SAMN05192540_2654	SAMN05192545_1844	SAMN05421636_106172	SAMN05421766_102783	SAMN05421797_10345	YQ22_15450	ZOBELLIA_4077
OG0000802	hypothetical protein	NA	NA	NA	NA	AB657_RS05935	D9O36_01460	DCS95_RS18320	DFQ03_2821	EHW67_16610	EZV76_13685	FG20_RS05460	I600_800	JM81_0132	MAR621_02685	P177_RS08045	P178_RS0112725	SAMN04488007_3452	SAMN04488009_2980	SAMN04488010_3049	SAMN04488513_10763	SAMN05192540_2653	SAMN05192545_1845	SAMN05421636_106171	SAMN05421766_102782	SAMN05421797_10346	YQ22_15445	ZOBELLIA_4076
OG0000803	MBL fold metallo-hydrolase	K06167	phnP; phosphoribosyl 1,2-cyclic phosphate phosphodiesterase	Phosphonate and phosphinate metabolism [PATH:ko00440]	Metabolism of other amino acids	AB657_RS05940	D9O36_01465	DCS95_RS18315	DFQ03_2820	EHW67_16605	EZV76_13680	FG20_RS05465	I600_801	JM81_0131	MAR621_02684	P177_RS08040	P178_RS0112720	SAMN04488007_3451	SAMN04488009_2981	SAMN04488010_3048	SAMN04488513_10764	SAMN05192540_2652	SAMN05192545_1846	SAMN05421636_106170	SAMN05421766_102781	SAMN05421797_10347	YQ22_15440	ZOBELLIA_4075
OG0000804	nicotinate-nucleotide adenylyltransferase	NA	NA	NA	NA	AB657_RS05945	D9O36_01470	DCS95_RS18310	DFQ03_2819	EHW67_16600	EZV76_13675	FG20_RS05470	I600_802	JM81_0130	MAR621_02683	P177_RS08035	P178_RS0112715	SAMN04488007_3450	SAMN04488009_2982	SAMN04488010_3047	SAMN04488513_10765	SAMN05192540_2651	SAMN05192545_1847	SAMN05421636_106169	SAMN05421766_102780	SAMN05421797_10348	YQ22_15435	ZOBELLIA_4074
OG0000805	thioredoxin-dependent thiol peroxidase	K03564	BCP, PRXQ, DOT5; peroxiredoxin Q/BCP	Protein folding and associated processing	Genetic information processing	AB657_RS05950	D9O36_01475	DCS95_RS18305	DFQ03_2818	EHW67_16595	EZV76_13670	FG20_RS05475	I600_803	JM81_0129	MAR621_02682	P177_RS08030	P178_RS0112710	SAMN04488007_3449	SAMN04488009_2983	SAMN04488010_3046	SAMN04488513_10766	SAMN05192540_2650	SAMN05192545_1848	SAMN05421636_106168	SAMN05421766_102778	SAMN05421797_10349	YQ22_15430	ZOBELLIA_4073
OG0000806	endonuclease III	K10773	NTH; endonuclease III	DNA repair and recombination proteins [BR:ko03400]	Replication and repair	AB657_RS05955	D9O36_01480	DCS95_RS18300	DFQ03_2817	EHW67_16590	EZV76_13665	FG20_RS05480	I600_804	JM81_0128	MAR621_02681	P177_RS08025	P178_RS0112705	SAMN04488007_3448	SAMN04488009_2984	SAMN04488010_3045	SAMN04488513_10767	SAMN05192540_2649	SAMN05192545_1849	SAMN05421636_106167	SAMN05421766_102777	SAMN05421797_10350	YQ22_15425	ZOBELLIA_4072
OG0000807	excinuclease ABC subunit UvrA	NA	NA	NA	NA	AB657_RS05970	D9O36_01495	DCS95_RS18285	DFQ03_2812	EHW67_16575	EZV76_13655	FG20_RS05495	I600_809	JM81_0123	MAR621_02676	P177_RS08010	P178_RS0112680	SAMN04488007_3443	SAMN04488009_2989	SAMN04488010_3040	SAMN04488513_10772	SAMN05192540_2644	SAMN05192545_1854	SAMN05421636_106162	SAMN05421766_102772	SAMN05421797_10356	YQ22_15410	ZOBELLIA_4068
OG0000808	oligosaccharide flippase family protein	NA	NA	NA	NA	AB657_RS05985	D9O36_01520	DCS95_RS18265	DFQ03_2808	EHW67_16565	EZV76_14870	FG20_RS05520	I600_813	JM81_0119	MAR621_02672	P177_RS07990	P178_RS0112650	SAMN04488007_3439	SAMN04488009_2993	SAMN04488010_3036	SAMN04488513_10776	SAMN05192540_2640	SAMN05192545_1858	SAMN05421636_106158	SAMN05421766_102767	SAMN05421797_10360	YQ22_15390	ZOBELLIA_4061
OG0000809	glycosyltransferase family 4 protein	NA	NA	NA	NA	AB657_RS05990	D9O36_01525	DCS95_RS18260	DFQ03_2807	EHW67_16560	EZV76_14865	FG20_RS05525	I600_814	JM81_0118	MAR621_02671	P177_RS07985	P178_RS0112645	SAMN04488007_3438	SAMN04488009_2994	SAMN04488010_3035	SAMN04488513_10777	SAMN05192540_2639	SAMN05192545_1859	SAMN05421636_106157	SAMN05421766_102766	SAMN05421797_10361	YQ22_15385	ZOBELLIA_4060
OG0000810	YfhO family protein	NA	NA	NA	NA	AB657_RS05995	D9O36_01530	DCS95_RS18255	DFQ03_2806	EHW67_16555	EZV76_14860	FG20_RS05530	I600_815	JM81_0117	MAR621_02670	P177_RS07980	P178_RS0112640	SAMN04488007_3437	SAMN04488009_2995	SAMN04488010_3034	SAMN04488513_10778	SAMN05192540_2638	SAMN05192545_1860	SAMN05421636_106156	SAMN05421766_102765	SAMN05421797_10362	YQ22_15380	ZOBELLIA_4059
OG0000811	DUF4834 family protein	NA	NA	NA	NA	AB657_RS06000	D9O36_01535	DCS95_RS18250	DFQ03_2805	EHW67_16550	EZV76_14855	FG20_RS05535	I600_816	JM81_0116	MAR621_02669	P177_RS07975	P178_RS0112635	SAMN04488007_3436	SAMN04488009_2996	SAMN04488010_3033	SAMN04488513_10779	SAMN05192540_2637	SAMN05192545_1861	SAMN05421636_106155	SAMN05421766_102764	SAMN05421797_10363	YQ22_15375	ZOBELLIA_4058
OG0000812	transporter	NA	NA	NA	NA	AB657_RS06005	D9O36_01540	DCS95_RS18245	DFQ03_2804	EHW67_16545	EZV76_14850	FG20_RS05540	I600_817	JM81_0115	MAR621_02668	P177_RS07970	P178_RS0112630	SAMN04488007_3435	SAMN04488009_2997	SAMN04488010_3032	SAMN04488513_10780	SAMN05192540_2636	SAMN05192545_1862	SAMN05421636_106154	SAMN05421766_102763	SAMN05421797_10364	YQ22_15370	ZOBELLIA_4057
OG0000813	hypothetical protein	NA	NA	NA	NA	AB657_RS06010	D9O36_01545	DCS95_RS18240	DFQ03_2803	EHW67_16540	EZV76_14845	FG20_RS05545	I600_818	JM81_0114	MAR621_02667	P177_RS07965	P178_RS0112625	SAMN04488007_3434	SAMN04488009_2998	SAMN04488010_3031	SAMN04488513_10781	SAMN05192540_2635	SAMN05192545_1863	SAMN05421636_106153	SAMN05421766_102762	SAMN05421797_10365	YQ22_15365	ZOBELLIA_4056
OG0000814	aminotransferase class I/II-fold pyridoxal phosphate-dependent enzyme	NA	NA	NA	NA	AB657_RS06015	D9O36_01550	DCS95_RS18235	DFQ03_2802	EHW67_16310	EZV76_14810	FG20_RS05550	I600_819	JM81_0113	MAR621_02666	P177_RS07960	P178_RS0112620	SAMN04488007_3433	SAMN04488009_2999	SAMN04488010_3030	SAMN04488513_10785	SAMN05192540_2634	SAMN05192545_1864	SAMN05421636_106152	SAMN05421766_102761	SAMN05421797_10366	YQ22_15360	ZOBELLIA_4055
OG0000815	cysteine synthase family protein	K01738	cysK; cysteine synthase A	Cysteine and methionine metabolism [PATH:ko00270]	Amino acid metabolism	AB657_RS06020	D9O36_01555	DCS95_RS18230	DFQ03_2801	EHW67_16305	EZV76_14805	FG20_RS05555	I600_820	JM81_0112	MAR621_02665	P177_RS07955	P178_RS0112615	SAMN04488007_3432	SAMN04488009_3000	SAMN04488010_3029	SAMN04488513_10786	SAMN05192540_2633	SAMN05192545_1865	SAMN05421636_106151	SAMN05421766_102760	SAMN05421797_10367	YQ22_15355	ZOBELLIA_4054
OG0000816	oligopeptidase B	K01354	ptrB; oligopeptidase B	Peptidases [BR:ko01002]	Enzyme families	AB657_RS06025	D9O36_01560	DCS95_RS18225	DFQ03_2800	EHW67_16300	EZV76_14800	FG20_RS05560	I600_821	JM81_0111	MAR621_02664	P177_RS07950	P178_RS0112610	SAMN04488007_3431	SAMN04488009_3001	SAMN04488010_3028	SAMN04488513_10787	SAMN05192540_2632	SAMN05192545_1866	SAMN05421636_106150	SAMN05421766_102759	SAMN05421797_10368	YQ22_15350	ZOBELLIA_4053
OG0000817	YbaB/EbfC family nucleoid-associated protein	NA	NA	NA	NA	AB657_RS06030	D9O36_01565	DCS95_RS18220	DFQ03_2799	EHW67_16295	EZV76_14795	FG20_RS05565	I600_822	JM81_0110	MAR621_02663	P177_RS07945	P178_RS0112605	SAMN04488007_3430	SAMN04488009_3002	SAMN04488010_3027	SAMN04488513_10788	SAMN05192540_2631	SAMN05192545_1867	SAMN05421636_106149	SAMN05421766_102758	SAMN05421797_10369	YQ22_15345	ZOBELLIA_4052
OG0000818	aminotransferase class I/II-fold pyridoxal phosphate-dependent enzyme	K01620	ltaE; threonine aldolase	Glycine, serine and threonine metabolism [PATH:ko00260]	Amino acid metabolism	AB657_RS06050	D9O36_01585	DCS95_RS18200	DFQ03_2795	EHW67_16275	EZV76_14790	FG20_RS05585	I600_826	JM81_0106	MAR621_02659	P177_RS07925	P178_RS0112585	SAMN04488007_3426	SAMN04488009_3006	SAMN04488010_3023	SAMN04488513_10792	SAMN05192540_2627	SAMN05192545_1871	SAMN05421636_107228	SAMN05421766_102754	SAMN05421797_10374	YQ22_15325	ZOBELLIA_4048
OG0000819	hypothetical protein	NA	NA	NA	NA	AB657_RS06085	D9O36_01615	DCS95_RS18165	DFQ03_2788	EHW67_16255	EZV76_14770	FG20_RS05615	I600_833	JM81_0099	MAR621_02652	P177_RS07890	P178_RS0112550	SAMN04488007_3419	SAMN04488009_3013	SAMN04488010_3016	SAMN04488513_10798	SAMN05192540_2620	SAMN05192545_1878	SAMN05421636_107223	SAMN05421766_102748	SAMN05421797_10378	YQ22_15290	ZOBELLIA_4042
OG0000820	class II fumarate hydratase	K01679	E4.2.1.2B, fumC; fumarate hydratase, class II	Citrate cycle (TCA cycle) [PATH:ko00020]	Carbohydrate metabolism	AB657_RS06100	D9O36_01625	DCS95_RS18155	DFQ03_2785	EHW67_18465	EZV76_14760	FG20_RS05625	I600_836	JM81_0096	MAR621_02649	P177_RS07880	P178_RS0112535	SAMN04488007_3416	SAMN04488009_3016	SAMN04488010_3013	SAMN04488513_107101	SAMN05192540_2617	SAMN05192545_1881	SAMN05421636_107220	SAMN05421766_102745	SAMN05421797_10381	YQ22_15275	ZOBELLIA_4039
OG0000821	hypothetical protein	NA	NA	NA	NA	AB657_RS06105	D9O36_01630	DCS95_RS18150	DFQ03_2784	EHW67_18470	EZV76_14755	FG20_RS05630	I600_837	JM81_0095	MAR621_02648	P177_RS07875	P178_RS0112530	SAMN04488007_3415	SAMN04488009_3017	SAMN04488010_3012	SAMN04488513_107102	SAMN05192540_2616	SAMN05192545_1882	SAMN05421636_10434	SAMN05421766_102744	SAMN05421797_10382	YQ22_15270	ZOBELLIA_4038
OG0000822	MBL fold metallo-hydrolase	NA	NA	NA	NA	AB657_RS06115	D9O36_01640	DCS95_RS18140	DFQ03_2782	EHW67_18480	EZV76_14750	FG20_RS05640	I600_839	JM81_0094	MAR621_02646	P177_RS07865	P178_RS0112520	SAMN04488007_3413	SAMN04488009_3018	SAMN04488010_3010	SAMN04488513_107104	SAMN05192540_2614	SAMN05192545_1884	SAMN05421636_10432	SAMN05421766_102742	SAMN05421797_10384	YQ22_15260	ZOBELLIA_4036
OG0000823	energy-dependent translational throttle protein EttA	K06020	E3.6.3.25; sulfate-transporting ATPase	Energy metabolism	Metabolism	AB657_RS06120	D9O36_01645	DCS95_RS18135	DFQ03_2781	EHW67_18485	EZV76_14740	FG20_RS05645	I600_840	JM81_0093	MAR621_02645	P177_RS07860	P178_RS0112515	SAMN04488007_3412	SAMN04488009_3019	SAMN04488010_3009	SAMN04488513_107107	SAMN05192540_2613	SAMN05192545_1885	SAMN05421636_10431	SAMN05421766_102741	SAMN05421797_10385	YQ22_15255	ZOBELLIA_4035
OG0000824	Gfo/Idh/MocA family oxidoreductase	K22230	iolU; scyllo-inositol 2-dehydrogenase (NADP+)	Inositol phosphate metabolism [PATH:ko00562]	Carbohydrate metabolism	AB657_RS06130	D9O36_01655	DCS95_RS18130	DFQ03_2779	EHW67_18495	EZV76_14730	FG20_RS05655	I600_842	JM81_0091	MAR621_02643	P177_RS07855	P178_RS0112505	SAMN04488007_3410	SAMN04488009_3021	SAMN04488010_3007	SAMN04488513_107109	SAMN05192540_2611	SAMN05192545_1887	SAMN05421636_10429	SAMN05421766_102739	SAMN05421797_10387	YQ22_15250	ZOBELLIA_4033
OG0000825	acyl-CoA carboxylase subunit beta	K01969	E6.4.1.4B; 3-methylcrotonyl-CoA carboxylase beta subunit	Valine, leucine and isoleucine degradation [PATH:ko00280]	Amino acid metabolism	AB657_RS06135	D9O36_01660	DCS95_RS18125	DFQ03_2778	EHW67_18500	EZV76_14725	FG20_RS05660	I600_843	JM81_0090	MAR621_02642	P177_RS07850	P178_RS0112500	SAMN04488007_3409	SAMN04488009_3022	SAMN04488010_3006	SAMN04488513_107110	SAMN05192540_2610	SAMN05192545_1888	SAMN05421636_10428	SAMN05421766_102738	SAMN05421797_10388	YQ22_15245	ZOBELLIA_4032
OG0000826	AMP-binding protein	NA	NA	NA	NA	AB657_RS06150	D9O36_01665	DCS95_RS18105	DFQ03_2775	EHW67_18505	EZV76_14665	FG20_RS05665	I600_848	JM81_0086	MAR621_02636	P177_RS07825	P178_RS0112475	SAMN04488007_3403	SAMN04488009_3027	SAMN04488010_3000	SAMN04488513_107111	SAMN05192540_2606	SAMN05192545_1891	SAMN05421636_107106	SAMN05421766_102737	SAMN05421797_10391	YQ22_15225	ZOBELLIA_4031
OG0000827	CPBP family intramembrane metalloprotease	NA	NA	NA	NA	AB657_RS06155	D9O36_01670	DCS95_RS18100	DFQ03_2774	EHW67_18510	EZV76_14660	FG20_RS05670	I600_849	JM81_0085	MAR621_02635	P177_RS07820	P178_RS0112470	SAMN04488007_3402	SAMN04488009_3028	SAMN04488010_2999	SAMN04488513_107112	SAMN05192540_2605	SAMN05192545_1892	SAMN05421636_107105	SAMN05421766_102736	SAMN05421797_10392	YQ22_15220	ZOBELLIA_4030
OG0000828	o-succinylbenzoate synthase	NA	NA	NA	NA	AB657_RS06160	D9O36_01675	DCS95_RS18095	DFQ03_2773	EHW67_18515	EZV76_14655	FG20_RS05675	I600_850	JM81_0084	MAR621_02634	P177_RS07815	P178_RS0112465	SAMN04488007_3401	SAMN04488009_3029	SAMN04488010_2998	SAMN04488513_107113	SAMN05192540_2604	SAMN05192545_1893	SAMN05421636_107104	SAMN05421766_102735	SAMN05421797_10393	YQ22_15215	ZOBELLIA_4029
OG0000829	tetratricopeptide repeat protein	NA	NA	NA	NA	AB657_RS06170	D9O36_01685	DCS95_RS18085	DFQ03_2771	EHW67_18525	EZV76_14650	FG20_RS05685	I600_852	JM81_0082	MAR621_02632	P177_RS07805	P178_RS0112455	SAMN04488007_3399	SAMN04488009_3031	SAMN04488010_2996	SAMN04488513_107115	SAMN05192540_2602	SAMN05192545_1895	SAMN05421636_107102	SAMN05421766_102733	SAMN05421797_10395	YQ22_15205	ZOBELLIA_4027
OG0000830	response regulator transcription factor	NA	NA	NA	NA	AB657_RS06175	D9O36_01690	DCS95_RS18080	DFQ03_2770	EHW67_16370	EZV76_14645	FG20_RS05690	I600_853	JM81_0080	MAR621_02631	P177_RS07800	P178_RS0112445	SAMN04488007_3398	SAMN04488009_3033	SAMN04488010_2995	SAMN04488513_107116	SAMN05192540_2601	SAMN05192545_1896	SAMN05421636_107101	SAMN05421766_102731	SAMN05421797_10396	YQ22_15200	ZOBELLIA_4026
OG0000831	1,4-dihydroxy-2-naphthoate octaprenyltransferase	NA	NA	NA	NA	AB657_RS06180	D9O36_01695	DCS95_RS18075	DFQ03_2769	EHW67_16365	EZV76_14640	FG20_RS05695	I600_854	JM81_0079	MAR621_02630	P177_RS07795	P178_RS0112440	SAMN04488007_3397	SAMN04488009_3034	SAMN04488010_2994	SAMN04488513_107117	SAMN05192540_2600	SAMN05192545_1897	SAMN05421636_107100	SAMN05421766_102730	SAMN05421797_10397	YQ22_15195	ZOBELLIA_4025
OG0000832	SPOR domain-containing protein	NA	NA	NA	NA	AB657_RS06185	D9O36_01700	DCS95_RS18070	DFQ03_2768	EHW67_16360	EZV76_14635	FG20_RS05700	I600_855	JM81_0078	MAR621_02629	P177_RS07790	P178_RS0112435	SAMN04488007_3396	SAMN04488009_3035	SAMN04488010_2993	SAMN04488513_107118	SAMN05192540_2599	SAMN05192545_1898	SAMN05421636_10799	SAMN05421766_102729	SAMN05421797_10398	YQ22_15190	ZOBELLIA_4024
OG0000833	GntR family transcriptional regulator	NA	NA	NA	NA	AB657_RS06190	D9O36_01705	DCS95_RS18065	DFQ03_2767	EHW67_16355	EZV76_14630	FG20_RS05705	I600_856	JM81_0077	MAR621_02628	P177_RS07785	P178_RS0112430	SAMN04488007_3395	SAMN04488009_3036	SAMN04488010_2992	SAMN04488513_107119	SAMN05192540_2598	SAMN05192545_1899	SAMN05421636_10798	SAMN05421766_102728	SAMN05421797_10399	YQ22_15185	ZOBELLIA_4023
OG0000834	DUF2853 family protein	NA	NA	NA	NA	AB657_RS06195	D9O36_01710	DCS95_RS18060	DFQ03_2766	EHW67_16350	EZV76_14625	FG20_RS05710	I600_857	JM81_0076	MAR621_02627	P177_RS07780	P178_RS0112425	SAMN04488007_3394	SAMN04488009_3037	SAMN04488010_2991	SAMN04488513_107120	SAMN05192540_2597	SAMN05192545_1900	SAMN05421636_10797	SAMN05421766_102727	SAMN05421797_103100	YQ22_15180	ZOBELLIA_4022
OG0000835	2-succinyl-5-enolpyruvyl-6-hydroxy-3-cyclohexene-1-carboxylate synthase	K02551	menD; 2-succinyl-5-enolpyruvyl-6-hydroxy-3-cyclohexene-1-carboxylate synthase	Ubiquinone and other terpenoid-quinone biosynthesis [PATH:ko00130]	Metabolism of cofactors and vitamins	AB657_RS06200	D9O36_01715	DCS95_RS18055	DFQ03_2765	EHW67_16345	EZV76_14620	FG20_RS05715	I600_858	JM81_0075	MAR621_02626	P177_RS07775	P178_RS0112420	SAMN04488007_3393	SAMN04488009_3038	SAMN04488010_2990	SAMN04488513_107121	SAMN05192540_2596	SAMN05192545_1901	SAMN05421636_10796	SAMN05421766_102726	SAMN05421797_103101	YQ22_15175	ZOBELLIA_4021
OG0000836	chorismate-binding protein	K02361	entC; isochorismate synthase	Ubiquinone and other terpenoid-quinone biosynthesis [PATH:ko00130]	Metabolism of cofactors and vitamins	AB657_RS06205	D9O36_01720	DCS95_RS18050	DFQ03_2764	EHW67_16340	EZV76_14615	FG20_RS05720	I600_859	JM81_0074	MAR621_02625	P177_RS07770	P178_RS0112415	SAMN04488007_3392	SAMN04488009_3039	SAMN04488010_2989	SAMN04488513_107122	SAMN05192540_2595	SAMN05192545_1902	SAMN05421636_10795	SAMN05421766_102725	SAMN05421797_103102	YQ22_15170	ZOBELLIA_4020
OG0000837	hotdog fold thioesterase	K19222	menI; 1,4-dihydroxy-2-naphthoyl-CoA hydrolase	Ubiquinone and other terpenoid-quinone biosynthesis [PATH:ko00130]	Metabolism of cofactors and vitamins	AB657_RS06210	D9O36_01725	DCS95_RS18045	DFQ03_2763	EHW67_16335	EZV76_14610	FG20_RS05725	I600_860	JM81_0073	MAR621_02624	P177_RS07765	P178_RS0112410	SAMN04488007_3391	SAMN04488009_3040	SAMN04488010_2988	SAMN04488513_107123	SAMN05192540_2594	SAMN05192545_1903	SAMN05421636_10794	SAMN05421766_102724	SAMN05421797_103103	YQ22_15165	ZOBELLIA_4019
OG0000838	esterase	NA	NA	NA	NA	AB657_RS06215	D9O36_01730	DCS95_RS18040	DFQ03_2762	EHW67_16330	EZV76_14605	FG20_RS05730	I600_861	JM81_0072	MAR621_02623	P177_RS07760	P178_RS0112405	SAMN04488007_3390	SAMN04488009_3041	SAMN04488010_2987	SAMN04488513_107124	SAMN05192540_2593	SAMN05192545_1904	SAMN05421636_10793	SAMN05421766_102723	SAMN05421797_103104	YQ22_15160	ZOBELLIA_4018
OG0000839	hypothetical protein	NA	NA	NA	NA	AB657_RS06225	D9O36_05260	DCS95_RS18030	DFQ03_2760	EHW67_17095	EZV76_14600	FG20_RS03125	I600_863	JM81_0070	MAR621_02621	P177_RS07750	P178_RS0112395	SAMN04488007_3388	SAMN04488009_3043	SAMN04488010_2985	SAMN04488513_102283	SAMN05192540_2591	SAMN05192545_1906	SAMN05421636_104149	SAMN05421766_103257	SAMN05421797_103106	YQ22_15150	ZOBELLIA_4707
OG0000840	molecular chaperone DnaK	K04043	dnaK, HSPA9; molecular chaperone DnaK	Exosome [BR:ko04147]	Transport and catabolism	AB657_RS06230	D9O36_05265	DCS95_RS18025	DFQ03_2759	EHW67_19880	EZV76_09490	FG20_RS03120	I600_864	JM81_0069	MAR621_02620	P177_RS07745	P178_RS0112390	SAMN04488007_3387	SAMN04488009_3044	SAMN04488010_2984	SAMN04488513_102284	SAMN05192540_2590	SAMN05192545_1907	SAMN05421636_104147	SAMN05421766_103256	SAMN05421797_103107	YQ22_15145	ZOBELLIA_4708
OG0000841	L-serine ammonia-lyase	K01752	E4.3.1.17, sdaA, sdaB, tdcG; L-serine dehydratase	Glycine, serine and threonine metabolism [PATH:ko00260]	Amino acid metabolism	AB657_RS06235	D9O36_05270	DCS95_RS18020	DFQ03_2758	EHW67_15515	EZV76_09485	FG20_RS03115	I600_865	JM81_0068	MAR621_02619	P177_RS07740	P178_RS0112385	SAMN04488007_3386	SAMN04488009_3045	SAMN04488010_2983	SAMN04488513_102287	SAMN05192540_2589	SAMN05192545_1908	SAMN05421636_104146	SAMN05421766_103255	SAMN05421797_103108	YQ22_15140	ZOBELLIA_4709
OG0000842	CBS domain-containing protein	K07182	K07182; CBS domain-containing protein	Signal transduction mechanisms	Cellular processes and signaling	AB657_RS06240	D9O36_14665	DCS95_RS18015	DFQ03_2757	EHW67_12010	EZV76_15315	FG20_RS06560	I600_866	JM81_0067	MAR621_02618	P177_RS07735	P178_RS0112380	SAMN04488007_3385	SAMN04488009_3046	SAMN04488010_2982	SAMN04488513_10458	SAMN05192540_2588	SAMN05192545_1909	SAMN05421636_10416	SAMN05421766_102569	SAMN05421797_103109	YQ22_15135	ZOBELLIA_3836
OG0000843	3'-5' exonuclease	K02342	DPO3E, dnaQ; DNA polymerase III subunit epsilon	Purine metabolism [PATH:ko00230]	Nucleotide metabolism	AB657_RS06245	D9O36_14660	DCS95_RS18010	DFQ03_2756	EHW67_12005	EZV76_15310	FG20_RS06565	I600_867	JM81_0066	MAR621_02617	P177_RS07730	P178_RS0112375	SAMN04488007_3384	SAMN04488009_3047	SAMN04488010_2981	SAMN04488513_10459	SAMN05192540_2587	SAMN05192545_1910	SAMN05421636_10415	SAMN05421766_102568	SAMN05421797_103110	YQ22_15130	ZOBELLIA_3835
OG0000844	phosphoribosylaminoimidazolesuccinocarboxamide synthase	K01923	purC; phosphoribosylaminoimidazole-succinocarboxamide synthase	Purine metabolism [PATH:ko00230]	Nucleotide metabolism	AB657_RS06250	D9O36_14655	DCS95_RS18005	DFQ03_2755	EHW67_12000	EZV76_15290	FG20_RS06570	I600_868	JM81_0065	MAR621_02616	P177_RS07725	P178_RS0112370	SAMN04488007_3383	SAMN04488009_3048	SAMN04488010_2980	SAMN04488513_10460	SAMN05192540_2586	SAMN05192545_1911	SAMN05421636_10414	SAMN05421766_102567	SAMN05421797_103111	YQ22_15125	ZOBELLIA_3834
OG0000845	PhoH family protein	K06217	phoH, phoL; phosphate starvation-inducible protein PhoH and related proteins	Signal transduction mechanisms	Cellular processes and signaling	AB657_RS06255	D9O36_14650	DCS95_RS18000	DFQ03_2754	EHW67_11995	EZV76_15285	FG20_RS06575	I600_869	JM81_0064	MAR621_02615	P177_RS07720	P178_RS0112365	SAMN04488007_3382	SAMN04488009_3049	SAMN04488010_2979	SAMN04488513_10461	SAMN05192540_2585	SAMN05192545_1912	SAMN05421636_10413	SAMN05421766_102566	SAMN05421797_103112	YQ22_15120	ZOBELLIA_3833
OG0000846	SAM-dependent chlorinase/fluorinase	NA	NA	NA	NA	AB657_RS06260	D9O36_14645	DCS95_RS17995	DFQ03_2753	EHW67_11990	EZV76_15280	FG20_RS06580	I600_870	JM81_0063	MAR621_02614	P177_RS07715	P178_RS0112360	SAMN04488007_3381	SAMN04488009_3050	SAMN04488010_2978	SAMN04488513_10462	SAMN05192540_2584	SAMN05192545_1913	SAMN05421636_10412	SAMN05421766_102564	SAMN05421797_103113	YQ22_15115	ZOBELLIA_3832
OG0000847	DNA polymerase III subunit beta	NA	NA	NA	NA	AB657_RS06265	D9O36_14630	DCS95_RS17990	DFQ03_2752	EHW67_11970	EZV76_15260	FG20_RS06595	I600_872	JM81_0062	MAR621_02612	P177_RS07710	P178_RS0112355	SAMN04488007_3380	SAMN04488009_3051	SAMN04488010_2977	SAMN04488513_10465	SAMN05192540_2583	SAMN05192545_1914	SAMN05421636_1049	SAMN05421766_102561	SAMN05421797_103114	YQ22_15110	ZOBELLIA_3829
OG0000848	DUF4870 domain-containing protein	NA	NA	NA	NA	AB657_RS06280	D9O36_14625	DCS95_RS17985	DFQ03_2751	EHW67_11965	EZV76_15255	FG20_RS06600	I600_873	JM81_0061	MAR621_02611	P177_RS07705	P178_RS0112350	SAMN04488007_3379	SAMN04488009_3052	SAMN04488010_2976	SAMN04488513_10466	SAMN05192540_2582	SAMN05192545_1915	SAMN05421636_1048	SAMN05421766_11335	SAMN05421797_103115	YQ22_15105	ZOBELLIA_2151
OG0000849	tRNA uridine-5-carboxymethylaminomethyl(34) synthesis GTPase MnmE	K03650	mnmE, trmE, MSS1; tRNA modification GTPase	Transfer RNA biogenesis [BR:ko03016]	Translation	AB657_RS06290	D9O36_14615	DCS95_RS17975	DFQ03_2749	EHW67_11955	EZV76_15250	FG20_RS06610	I600_875	JM81_0059	MAR621_02609	P177_RS07695	P178_RS0112340	SAMN04488007_3377	SAMN04488009_3054	SAMN04488010_2974	SAMN04488513_10468	SAMN05192540_2580	SAMN05192545_1917	SAMN05421636_1046	SAMN05421766_11333	SAMN05421797_103116	YQ22_15095	ZOBELLIA_2154
OG0000851	histidinol-phosphatase	NA	NA	NA	NA	AB657_RS06590	D9O36_12060	DCS95_RS17700	DFQ03_2745	EHW67_07580	EZV76_15215	FG20_RS06955	I600_885	JM81_0058	MAR621_02594	P177_RS07615	P178_RS0112330	SAMN04488007_3340	SAMN04488009_3055	SAMN04488010_2972	SAMN04488513_104119	SAMN05192540_2567	SAMN05192545_1931	SAMN05421636_107195	SAMN05421766_102518	SAMN05421797_103131	YQ22_15025	ZOBELLIA_3787
OG0000852	polysaccharide biosynthesis tyrosine autokinase	K16692	etk-wzc; tyrosine-protein kinase Etk/Wzc	Protein kinases [BR:ko01001]	Enzyme families	AB657_RS06595	D9O36_12070	DCS95_RS17695	DFQ03_2744	EHW67_07585	EZV76_13590	FG20_RS06965	I600_886	JM81_0056	MAR621_02593	P177_RS07610	P178_RS0112325	SAMN04488007_3339	SAMN04488009_3056	SAMN04488010_2971	SAMN04488513_104121	SAMN05192540_2566	SAMN05192545_1933	SAMN05421636_107194	SAMN05421766_102516	SAMN05421797_103132	YQ22_15010	ZOBELLIA_3785
OG0000854	nucleotide sugar dehydrogenase	K00012	UGDH, ugd; UDPglucose 6-dehydrogenase	Amino sugar and nucleotide sugar metabolism [PATH:ko00520]	Carbohydrate metabolism	AB657_RS06615	D9O36_12095	DCS95_RS17675	DFQ03_2740	EHW67_07625	EZV76_13585	FG20_RS06990	I600_890	JM81_0050	MAR621_02589	P177_RS07590	P178_RS0112305	SAMN04488007_3335	SAMN04488009_3064	SAMN04488010_2967	SAMN04488513_104126	SAMN05192540_2562	SAMN05192545_1938	SAMN05421636_107189	SAMN05421766_102510	SAMN05421797_103136	YQ22_14985	ZOBELLIA_3779
OG0000856	N-acetyl-alpha-D-glucosaminyl L-malate synthase BshA	K00754	bshA; L-malate glycosyltransferase	Carbohydrate metabolism	Metabolism	AB657_RS06795	D9O36_13670	DCS95_RS17515	DFQ03_2704	EHW67_07755	EZV76_13510	FG20_RS07150	I600_915	JM81_0020	MAR621_01114	P177_RS07485	P178_RS0112195	SAMN04488007_3304	SAMN04488009_3095	SAMN04488010_2945	SAMN04488513_104153	SAMN05192540_2534	SAMN05192545_1968	SAMN05421636_107148	SAMN05421766_102479	SAMN05421797_103171	YQ22_14845	ZOBELLIA_3746
OG0000857	serine hydrolase	K05349	bglX; beta-glucosidase	Starch and sucrose metabolism [PATH:ko00500]	Carbohydrate metabolism	AB657_RS06800	D9O36_13665	DCS95_RS17510	DFQ03_2703	EHW67_07760	EZV76_13505	FG20_RS07155	I600_916	JM81_0019	MAR621_01115	P177_RS07480	P178_RS0112190	SAMN04488007_3303	SAMN04488009_3096	SAMN04488010_2944	SAMN04488513_104154	SAMN05192540_2533	SAMN05192545_1969	SAMN05421636_107147	SAMN05421766_102478	SAMN05421797_103172	YQ22_14840	ZOBELLIA_3745
OG0000858	ABC transporter ATPase	NA	NA	NA	NA	AB657_RS06805	D9O36_13660	DCS95_RS17505	DFQ03_2702	EHW67_07765	EZV76_13500	FG20_RS07160	I600_917	JM81_0018	MAR621_01116	P177_RS07475	P178_RS0112185	SAMN04488007_3302	SAMN04488009_3097	SAMN04488010_2943	SAMN04488513_104155	SAMN05192540_2532	SAMN05192545_1970	SAMN05421636_107146	SAMN05421766_102477	SAMN05421797_103173	YQ22_14835	ZOBELLIA_3744
OG0000859	(Fe-S)-binding protein	NA	NA	NA	NA	AB657_RS06810	D9O36_13655	DCS95_RS17500	DFQ03_2701	EHW67_07770	EZV76_13495	FG20_RS07165	I600_918	JM81_0017	MAR621_01117	P177_RS07470	P178_RS0112180	SAMN04488007_3301	SAMN04488009_3098	SAMN04488010_2942	SAMN04488513_104156	SAMN05192540_2531	SAMN05192545_1971	SAMN05421636_107145	SAMN05421766_102476	SAMN05421797_103174	YQ22_14830	ZOBELLIA_3743
OG0000860	(Fe-S)-binding protein	NA	NA	NA	NA	AB657_RS06815	D9O36_13650	DCS95_RS17495	DFQ03_2700	EHW67_07775	EZV76_13490	FG20_RS07170	I600_919	JM81_0016	MAR621_01118	P177_RS07465	P178_RS0112175	SAMN04488007_3300	SAMN04488009_3099	SAMN04488010_2941	SAMN04488513_104157	SAMN05192540_2530	SAMN05192545_1972	SAMN05421636_107144	SAMN05421766_102475	SAMN05421797_103175	YQ22_14825	ZOBELLIA_3742
OG0000861	MCE family protein	NA	NA	NA	NA	AB657_RS06820	D9O36_13645	DCS95_RS17490	DFQ03_2699	EHW67_07780	EZV76_13485	FG20_RS07175	I600_920	JM81_0015	MAR621_01119	P177_RS07460	P178_RS0112170	SAMN04488007_3299	SAMN04488009_3100	SAMN04488010_2940	SAMN04488513_104158	SAMN05192540_2529	SAMN05192545_1973	SAMN05421636_107143	SAMN05421766_102474	SAMN05421797_103176	YQ22_14820	ZOBELLIA_3741
OG0000862	N-acetylmuramoyl-L-alanine amidase	K01448	E3.5.1.28B, amiA, amiB, amiC; N-acetylmuramoyl-L-alanine amidase	Peptidoglycan biosynthesis and degradation proteins [BR:ko01011]	Glycan biosynthesis and metabolism	AB657_RS06825	D9O36_13640	DCS95_RS17485	DFQ03_2698	EHW67_07785	EZV76_13480	FG20_RS07180	I600_921	JM81_0014	MAR621_01120	P177_RS07455	P178_RS0112165	SAMN04488007_3298	SAMN04488009_3101	SAMN04488010_2939	SAMN04488513_104159	SAMN05192540_2528	SAMN05192545_1974	SAMN05421636_107142	SAMN05421766_102473	SAMN05421797_103177	YQ22_14815	ZOBELLIA_3740
OG0000863	LPS-assembly protein LptD	NA	NA	NA	NA	AB657_RS06830	D9O36_13635	DCS95_RS17475	DFQ03_2697	EHW67_07790	EZV76_13475	FG20_RS07185	I600_922	JM81_0013	MAR621_01121	P177_RS07450	P178_RS0112160	SAMN04488007_3297	SAMN04488009_3102	SAMN04488010_2938	SAMN04488513_104160	SAMN05192540_2527	SAMN05192545_1975	SAMN05421636_107141	SAMN05421766_102472	SAMN05421797_103178	YQ22_14810	ZOBELLIA_3739
OG0000864	N-acetylglucosamine kinase	NA	NA	NA	NA	AB657_RS06840	D9O36_13625	DCS95_RS17465	DFQ03_2695	EHW67_13680	EZV76_13465	FG20_RS07195	I600_924	JM81_0011	MAR621_01123	P177_RS07440	P178_RS0112150	SAMN04488007_3295	SAMN04488009_3104	SAMN04488010_2936	SAMN04488513_104162	SAMN05192540_2525	SAMN05192545_1977	SAMN05421636_107140	SAMN05421766_102470	SAMN05421797_103180	YQ22_14800	ZOBELLIA_3737
OG0000865	type I glyceraldehyde-3-phosphate dehydrogenase	K00134	GAPDH, gapA; glyceraldehyde 3-phosphate dehydrogenase	Carbon fixation in photosynthetic organisms [PATH:ko00710]	Energy metabolism	AB657_RS06845	D9O36_13620	DCS95_RS17460	DFQ03_2694	EHW67_13685	EZV76_13460	FG20_RS07200	I600_925	JM81_0010	MAR621_01124	P177_RS07435	P178_RS0112145	SAMN04488007_3294	SAMN04488009_3105	SAMN04488010_2935	SAMN04488513_104163	SAMN05192540_2524	SAMN05192545_1978	SAMN05421636_107139	SAMN05421766_102469	SAMN05421797_103181	YQ22_14795	ZOBELLIA_3736
OG0000866	6-phosphofructokinase	K00850	pfkA, PFK; 6-phosphofructokinase 1	Methane metabolism [PATH:ko00680]	Energy metabolism	AB657_RS06850	D9O36_13615	DCS95_RS17455	DFQ03_2693	EHW67_13690	EZV76_13455	FG20_RS07205	I600_926	JM81_0009	MAR621_01125	P177_RS07430	P178_RS0112140	SAMN04488007_3293	SAMN04488009_3106	SAMN04488010_2934	SAMN04488513_104164	SAMN05192540_2523	SAMN05192545_1979	SAMN05421636_107138	SAMN05421766_102468	SAMN05421797_103182	YQ22_14790	ZOBELLIA_3735
OG0000867	translocation/assembly module TamB	NA	NA	NA	NA	AB657_RS06855	D9O36_13610	DCS95_RS17450	DFQ03_2692	EHW67_13695	EZV76_13450	FG20_RS07210	I600_927	JM81_0008	MAR621_01126	P177_RS07425	P178_RS0112135	SAMN04488007_3292	SAMN04488009_3107	SAMN04488010_2933	SAMN04488513_104165	SAMN05192540_2522	SAMN05192545_1980	SAMN05421636_107137	SAMN05421766_102467	SAMN05421797_103183	YQ22_14785	ZOBELLIA_3734
OG0000868	tRNA (adenosine(37)-N6)-threonylcarbamoyltransferase complex transferase subunit TsaD	K01409	KAE1, tsaD, QRI7; N6-L-threonylcarbamoyladenine synthase	Transfer RNA biogenesis [BR:ko03016]	Translation	AB657_RS06860	D9O36_13605	DCS95_RS17445	DFQ03_2691	EHW67_13700	EZV76_13445	FG20_RS07215	I600_928	JM81_0007	MAR621_01127	P177_RS07420	P178_RS0112130	SAMN04488007_3291	SAMN04488009_3108	SAMN04488010_2932	SAMN04488513_104166	SAMN05192540_2521	SAMN05192545_1981	SAMN05421636_107136	SAMN05421766_102466	SAMN05421797_103184	YQ22_14780	ZOBELLIA_3733
OG0000869	16S rRNA (uracil(1498)-N(3))-methyltransferase	NA	NA	NA	NA	AB657_RS06865	D9O36_13600	DCS95_RS17440	DFQ03_2690	EHW67_13710	EZV76_13435	FG20_RS07220	I600_929	JM81_0006	MAR621_01128	P177_RS07415	P178_RS0112125	SAMN04488007_3290	SAMN04488009_3109	SAMN04488010_2931	SAMN04488513_104167	SAMN05192540_2520	SAMN05192545_1982	SAMN05421636_107133	SAMN05421766_102465	SAMN05421797_103185	YQ22_14775	ZOBELLIA_3732
OG0000870	prolyl oligopeptidase family serine peptidase	NA	NA	NA	NA	AB657_RS06905	D9O36_17335	DCS95_RS17385	DFQ03_2683	EHW67_13760	EZV76_13405	FG20_RS07265	I600_940	JM81_3726	MAR621_01139	P177_RS07375	P178_RS0112075	SAMN04488007_3278	SAMN04488009_3120	SAMN04488010_2920	SAMN04488513_104173	SAMN05192540_2509	SAMN05192545_1993	SAMN05421636_107122	SAMN05421766_102459	SAMN05421797_103194	YQ22_14720	ZOBELLIA_3728
OG0000871	T9SS type B sorting domain-containing protein	NA	NA	NA	NA	AB657_RS06910	D9O36_17340	DCS95_RS17380	DFQ03_2682	EHW67_12410	EZV76_07385	FG20_RS07270	I600_941	JM81_3725	MAR621_01140	P177_RS07370	P178_RS0112070	SAMN04488007_3277	SAMN04488009_3121	SAMN04488010_2919	SAMN04488513_104174	SAMN05192540_2508	SAMN05192545_1994	SAMN05421636_107121	SAMN05421766_102458	SAMN05421797_103195	YQ22_14715	ZOBELLIA_3727
OG0000872	PQQ-dependent sugar dehydrogenase	K21430	yliI; aldose sugar dehydrogenase	Carbohydrate metabolism	Metabolism	AB657_RS06915	D9O36_17345	DCS95_RS17375	DFQ03_2681	EHW67_12405	EZV76_07380	FG20_RS07275	I600_942	JM81_3724	MAR621_01141	P177_RS07365	P178_RS0112065	SAMN04488007_3276	SAMN04488009_3122	SAMN04488010_2918	SAMN04488513_104175	SAMN05192540_2507	SAMN05192545_1995	SAMN05421636_107120	SAMN05421766_102457	SAMN05421797_103196	YQ22_14710	ZOBELLIA_3726
OG0000873	N-acetylmuramic acid 6-phosphate etherase	K07106	murQ; N-acetylmuramic acid 6-phosphate etherase	Amino sugar and nucleotide sugar metabolism [PATH:ko00520]	Carbohydrate metabolism	AB657_RS06920	D9O36_17355	DCS95_RS17370	DFQ03_2680	EHW67_12395	EZV76_07375	FG20_RS07285	I600_943	JM81_3723	MAR621_01142	P177_RS07360	P178_RS0112060	SAMN04488007_3275	SAMN04488009_3123	SAMN04488010_2917	SAMN04488513_104177	SAMN05192540_2506	SAMN05192545_1996	SAMN05421636_107118	SAMN05421766_102455	SAMN05421797_103197	YQ22_14705	ZOBELLIA_3724
OG0000874	MFS transporter	NA	NA	NA	NA	AB657_RS06940	D9O36_17370	DCS95_RS17350	DFQ03_2676	EHW67_12370	EZV76_07350	FG20_RS07300	I600_947	JM81_3719	MAR621_01146	P177_RS07340	P178_RS0112040	SAMN04488007_3271	SAMN04488009_3127	SAMN04488010_2913	SAMN04488513_104181	SAMN05192540_2502	SAMN05192545_2000	SAMN05421636_107114	SAMN05421766_102451	SAMN05421797_103201	YQ22_14685	ZOBELLIA_3721
OG0000875	glycoside hydrolase family 3 protein	K01207	nagZ; beta-N-acetylhexosaminidase	Glycosaminoglycan degradation [PATH:ko00531]	Glycan biosynthesis and metabolism	AB657_RS06945	D9O36_17375	DCS95_RS17345	DFQ03_2675	EHW67_12365	EZV76_07345	FG20_RS07305	I600_948	JM81_3718	MAR621_01147	P177_RS07335	P178_RS0112035	SAMN04488007_3270	SAMN04488009_3128	SAMN04488010_2912	SAMN04488513_104182	SAMN05192540_2501	SAMN05192545_2001	SAMN05421636_107113	SAMN05421766_102450	SAMN05421797_103202	YQ22_14680	ZOBELLIA_3720
OG0000876	DUF4212 domain-containing protein	NA	NA	NA	NA	AB657_RS06955	D9O36_17385	DCS95_RS17330	DFQ03_2673	EHW67_12350	EZV76_15295	FG20_RS07315	I600_950	JM81_3716	MAR621_01150	P177_RS07325	P178_RS0112020	SAMN04488007_3267	SAMN04488009_3130	SAMN04488010_2909	SAMN04488513_104184	SAMN05192540_2498	SAMN05192545_2004	SAMN05421636_107111	SAMN05421766_102448	SAMN05421797_103204	YQ22_14665	ZOBELLIA_3718
OG0000877	cation acetate symporter	K14393	actP; cation/acetate symporter	Transporters [BR:ko02000]	Membrane transport	AB657_RS06960	D9O36_17390	DCS95_RS17325	DFQ03_2672	EHW67_12345	EZV76_15300	FG20_RS07320	I600_951	JM81_3715	MAR621_01151	P177_RS07320	P178_RS0112015	SAMN04488007_3266	SAMN04488009_3131	SAMN04488010_2908	SAMN04488513_104185	SAMN05192540_2497	SAMN05192545_2005	SAMN05421636_107110	SAMN05421766_102447	SAMN05421797_103205	YQ22_14660	ZOBELLIA_3717
OG0000878	acetate--CoA ligase	K01895	ACSS, acs; acetyl-CoA synthetase	Carbon fixation pathways in prokaryotes [PATH:ko00720]	Energy metabolism	AB657_RS06965	D9O36_17395	DCS95_RS17320	DFQ03_2671	EHW67_12340	EZV76_15305	FG20_RS07325	I600_952	JM81_3714	MAR621_01152	P177_RS07315	P178_RS0112010	SAMN04488007_3265	SAMN04488009_3132	SAMN04488010_2907	SAMN04488513_104186	SAMN05192540_2496	SAMN05192545_2006	SAMN05421636_107109	SAMN05421766_102446	SAMN05421797_103206	YQ22_14655	ZOBELLIA_3716
OG0000879	multidrug effflux MFS transporter	K07552	bcr, tcaB; MFS transporter, DHA1 family, multidrug resistance protein	Transporters [BR:ko02000]	Membrane transport	AB657_RS06970	D9O36_17400	DCS95_RS17310	DFQ03_2669	EHW67_10685	EZV76_07330	FG20_RS07330	I600_954	JM81_3712	MAR621_01154	P177_RS07310	P178_RS21950	SAMN04488007_3264	SAMN04488009_3134	SAMN04488010_2906	SAMN04488513_104187	SAMN05192540_2494	SAMN05192545_2008	SAMN05421636_107108	SAMN05421766_102445	SAMN05421797_103208	YQ22_14645	ZOBELLIA_3715
OG0000880	uridine kinase	K00876	udk, UCK; uridine kinase	Drug metabolism - other enzymes [PATH:ko00983]	Xenobiotics biodegradation and metabolism	AB657_RS06975	D9O36_17405	DCS95_RS17305	DFQ03_2668	EHW67_10690	EZV76_07300	FG20_RS07335	I600_955	JM81_3711	MAR621_01155	P177_RS07305	P178_RS0112000	SAMN04488007_3263	SAMN04488009_3135	SAMN04488010_2905	SAMN04488513_104188	SAMN05192540_2493	SAMN05192545_2009	SAMN05421636_10427	SAMN05421766_102444	SAMN05421797_103209	YQ22_14640	ZOBELLIA_3714
OG0000881	septum formation initiator	NA	NA	NA	NA	AB657_RS06980	D9O36_17410	DCS95_RS17300	DFQ03_2667	EHW67_10695	EZV76_07295	FG20_RS07340	I600_956	JM81_3710	MAR621_01156	P177_RS07300	P178_RS0111995	SAMN04488007_3262	SAMN04488009_3136	SAMN04488010_2904	SAMN04488513_104189	SAMN05192540_2492	SAMN05192545_2010	SAMN05421636_10426	SAMN05421766_102443	SAMN05421797_103210	YQ22_14635	ZOBELLIA_3713
OG0000882	ParA family protein	K03496	parA, soj; chromosome partitioning protein	Chromosome and associated proteins [BR:ko03036]	Replication and repair	AB657_RS06985	D9O36_17415	DCS95_RS17295	DFQ03_2666	EHW67_10710	EZV76_07280	FG20_RS07345	I600_957	JM81_3709	MAR621_01157	P177_RS07295	P178_RS0111990	SAMN04488007_3261	SAMN04488009_3137	SAMN04488010_2903	SAMN04488513_104190	SAMN05192540_2491	SAMN05192545_2011	SAMN05421636_10425	SAMN05421766_102442	SAMN05421797_103211	YQ22_14630	ZOBELLIA_3712
OG0000883	ParB/RepB/Spo0J family partition protein	K03497	parB, spo0J; chromosome partitioning protein, ParB family	Chromosome and associated proteins [BR:ko03036]	Replication and repair	AB657_RS06990	D9O36_17420	DCS95_RS17290	DFQ03_2665	EHW67_10715	EZV76_07275	FG20_RS07350	I600_958	JM81_3708	MAR621_01158	P177_RS07290	P178_RS0111985	SAMN04488007_3260	SAMN04488009_3138	SAMN04488010_2902	SAMN04488513_104191	SAMN05192540_2490	SAMN05192545_2012	SAMN05421636_10424	SAMN05421766_102441	SAMN05421797_103212	YQ22_14625	ZOBELLIA_3711
OG0000884	hypothetical protein	NA	NA	NA	NA	AB657_RS06995	D9O36_17425	DCS95_RS17285	DFQ03_2664	EHW67_10720	EZV76_07270	FG20_RS07355	I600_959	JM81_3707	MAR621_01159	P177_RS07285	P178_RS0111980	SAMN04488007_3259	SAMN04488009_3139	SAMN04488010_2901	SAMN04488513_104192	SAMN05192540_2489	SAMN05192545_2013	SAMN05421636_10423	SAMN05421766_102440	SAMN05421797_103213	YQ22_14620	ZOBELLIA_3710
OG0000885	4-hydroxy-tetrahydrodipicolinate reductase	K00215	dapB; 4-hydroxy-tetrahydrodipicolinate reductase	Monobactam biosynthesis [PATH:ko00261]	Biosynthesis of other secondary metabolites	AB657_RS07000	D9O36_17430	DCS95_RS17280	DFQ03_2663	EHW67_10725	EZV76_07265	FG20_RS07360	I600_960	JM81_3706	MAR621_01160	P177_RS07280	P178_RS0111975	SAMN04488007_3258	SAMN04488009_3140	SAMN04488010_2900	SAMN04488513_104193	SAMN05192540_2488	SAMN05192545_2014	SAMN05421636_10422	SAMN05421766_102439	SAMN05421797_103214	YQ22_14615	ZOBELLIA_3709
OG0000886	signal peptidase I	K03100	lepB; signal peptidase I	Peptidases [BR:ko01002]	Enzyme families	AB657_RS07005	D9O36_17435	DCS95_RS17275	DFQ03_2662	EHW67_10730	EZV76_07260	FG20_RS07365	I600_961	JM81_3705	MAR621_01161	P177_RS07275	P178_RS0111970	SAMN04488007_3257	SAMN04488009_3141	SAMN04488010_2899	SAMN04488513_104194	SAMN05192540_2487	SAMN05192545_2015	SAMN05421636_10421	SAMN05421766_102438	SAMN05421797_103215	YQ22_14610	ZOBELLIA_3708
OG0000887	WbqC-like protein	NA	NA	NA	NA	AB657_RS07010	D9O36_08400	DCS95_RS17270	DFQ03_2661	EHW67_10735	EZV76_07255	FG20_RS07470	I600_962	JM81_3704	MAR621_01162	P177_RS07270	P178_RS0111965	SAMN04488007_3256	SAMN04488009_3142	SAMN04488010_2898	SAMN04488513_104217	SAMN05192540_2486	SAMN05192545_2016	SAMN05421636_10647	SAMN05421766_102415	SAMN05421797_103216	YQ22_14605	ZOBELLIA_3686
OG0000888	hypothetical protein	NA	NA	NA	NA	AB657_RS07015	D9O36_08395	DCS95_RS17265	DFQ03_2660	EHW67_10740	EZV76_07250	FG20_RS07465	I600_963	JM81_3703	MAR621_01163	P177_RS07265	P178_RS0111960	SAMN04488007_3255	SAMN04488009_3143	SAMN04488010_2897	SAMN04488513_104216	SAMN05192540_2485	SAMN05192545_2017	SAMN05421636_10648	SAMN05421766_102416	SAMN05421797_103217	YQ22_14600	ZOBELLIA_3687
OG0000889	hypothetical protein	NA	NA	NA	NA	AB657_RS07020	D9O36_08390	DCS95_RS17260	DFQ03_2659	EHW67_10755	EZV76_07245	FG20_RS07460	I600_964	JM81_3702	MAR621_01164	P177_RS07260	P178_RS0111955	SAMN04488007_3254	SAMN04488009_3144	SAMN04488010_2896	SAMN04488513_104215	SAMN05192540_2484	SAMN05192545_2018	SAMN05421636_10649	SAMN05421766_102417	SAMN05421797_103218	YQ22_14595	ZOBELLIA_3688
OG0000890	rhomboid family intramembrane serine protease	NA	NA	NA	NA	AB657_RS07025	D9O36_08385	DCS95_RS17255	DFQ03_2658	EHW67_10760	EZV76_07240	FG20_RS07455	I600_965	JM81_3701	MAR621_01165	P177_RS07255	P178_RS0111950	SAMN04488007_3253	SAMN04488009_3145	SAMN04488010_2895	SAMN04488513_104214	SAMN05192540_2483	SAMN05192545_2019	SAMN05421636_10659	SAMN05421766_102418	SAMN05421797_103219	YQ22_14590	ZOBELLIA_3689
OG0000891	rhomboid family intramembrane serine protease	NA	NA	NA	NA	AB657_RS07030	D9O36_08380	DCS95_RS17250	DFQ03_2657	EHW67_10765	EZV76_07235	FG20_RS07450	I600_966	JM81_3700	MAR621_01166	P177_RS07250	P178_RS0111945	SAMN04488007_3252	SAMN04488009_3146	SAMN04488010_2894	SAMN04488513_104213	SAMN05192540_2482	SAMN05192545_2020	SAMN05421636_10660	SAMN05421766_102419	SAMN05421797_103220	YQ22_14585	ZOBELLIA_3690
OG0000892	DNA mismatch repair endonuclease MutL	K03572	mutL; DNA mismatch repair protein MutL	DNA repair and recombination proteins [BR:ko03400]	Replication and repair	AB657_RS07035	D9O36_08375	DCS95_RS17245	DFQ03_2656	EHW67_10770	EZV76_07230	FG20_RS07445	I600_967	JM81_3699	MAR621_01167	P177_RS07245	P178_RS0111940	SAMN04488007_3251	SAMN04488009_3147	SAMN04488010_2893	SAMN04488513_104212	SAMN05192540_2481	SAMN05192545_2021	SAMN05421636_10661	SAMN05421766_102420	SAMN05421797_103221	YQ22_14580	ZOBELLIA_3691
OG0000893	6,7-dimethyl-8-ribityllumazine synthase	K00794	ribH, RIB4; 6,7-dimethyl-8-ribityllumazine synthase	Riboflavin metabolism [PATH:ko00740]	Metabolism of cofactors and vitamins	AB657_RS07045	D9O36_08365	DCS95_RS17235	DFQ03_2654	EHW67_10780	EZV76_07220	FG20_RS07435	I600_969	JM81_3697	MAR621_01169	P177_RS07235	P178_RS0111930	SAMN04488007_3249	SAMN04488009_3149	SAMN04488010_2891	SAMN04488513_104210	SAMN05192540_2479	SAMN05192545_2023	SAMN05421636_10663	SAMN05421766_102423	SAMN05421797_103223	YQ22_14570	ZOBELLIA_3693
OG0000894	tetratricopeptide repeat protein	NA	NA	NA	NA	AB657_RS07050	D9O36_08360	DCS95_RS17230	DFQ03_2653	EHW67_10785	EZV76_07215	FG20_RS07430	I600_970	JM81_3696	MAR621_01170	P177_RS07230	P178_RS0111925	SAMN04488007_3248	SAMN04488009_3150	SAMN04488010_2890	SAMN04488513_104209	SAMN05192540_2478	SAMN05192545_2024	SAMN05421636_10664	SAMN05421766_102424	SAMN05421797_103224	YQ22_14565	ZOBELLIA_3694
OG0000895	DNA replication/repair protein RecF	K03629	recF; DNA replication and repair protein RecF	DNA repair and recombination proteins [BR:ko03400]	Replication and repair	AB657_RS07055	D9O36_08355	DCS95_RS17225	DFQ03_2652	EHW67_10790	EZV76_07210	FG20_RS07425	I600_971	JM81_3695	MAR621_01171	P177_RS07225	P178_RS0111920	SAMN04488007_3247	SAMN04488009_3151	SAMN04488010_2889	SAMN04488513_104208	SAMN05192540_2477	SAMN05192545_2025	SAMN05421636_10665	SAMN05421766_102425	SAMN05421797_103225	YQ22_14560	ZOBELLIA_3695
OG0000896	hypothetical protein	NA	NA	NA	NA	AB657_RS07060	D9O36_08350	DCS95_RS17220	DFQ03_2651	EHW67_10795	EZV76_07205	FG20_RS07420	I600_972	JM81_3694	MAR621_01172	P177_RS07220	P178_RS0111915	SAMN04488007_3246	SAMN04488009_3152	SAMN04488010_2888	SAMN04488513_104207	SAMN05192540_2476	SAMN05192545_2026	SAMN05421636_10666	SAMN05421766_102426	SAMN05421797_103226	YQ22_14555	ZOBELLIA_3696
OG0000897	DUF721 domain-containing protein	NA	NA	NA	NA	AB657_RS07065	D9O36_08345	DCS95_RS17215	DFQ03_2650	EHW67_10800	EZV76_07200	FG20_RS07415	I600_973	JM81_3693	MAR621_01173	P177_RS07215	P178_RS0111910	SAMN04488007_3245	SAMN04488009_3153	SAMN04488010_2887	SAMN04488513_104206	SAMN05192540_2475	SAMN05192545_2027	SAMN05421636_10667	SAMN05421766_102427	SAMN05421797_103227	YQ22_14550	ZOBELLIA_3697
OG0000898	nucleoside-diphosphate kinase	K00940	ndk, NME; nucleoside-diphosphate kinase	MAPK signaling pathway - plant [PATH:ko04016]	Signal transduction	AB657_RS07070	D9O36_08340	DCS95_RS17210	DFQ03_2649	EHW67_10805	EZV76_07190	FG20_RS07410	I600_974	JM81_3692	MAR621_01174	P177_RS07210	P178_RS0111905	SAMN04488007_3244	SAMN04488009_3154	SAMN04488010_2886	SAMN04488513_104205	SAMN05192540_2474	SAMN05192545_2028	SAMN05421636_10668	SAMN05421766_102428	SAMN05421797_103228	YQ22_14545	ZOBELLIA_3698
OG0000899	exopolyphosphatase	K06881	nrnA; bifunctional oligoribonuclease and PAP phosphatase NrnA	Sulfur metabolism [PATH:ko00920]	Energy metabolism	AB657_RS07075	D9O36_08330	DCS95_RS17200	DFQ03_2647	EHW67_12675	EZV76_07180	FG20_RS07400	I600_976	JM81_3690	MAR621_01176	P177_RS07200	P178_RS0111890	SAMN04488007_3242	SAMN04488009_3156	SAMN04488010_2884	SAMN04488513_104203	SAMN05192540_2472	SAMN05192545_2030	SAMN05421636_10669	SAMN05421766_102430	SAMN05421797_103230	YQ22_14535	ZOBELLIA_3700
OG0000900	gliding motility-associated peptidyl-prolyl isomerase GldI	NA	NA	NA	NA	AB657_RS07080	D9O36_08325	DCS95_RS17195	DFQ03_2646	EHW67_12670	EZV76_07175	FG20_RS07395	I600_977	JM81_3689	MAR621_01177	P177_RS07195	P178_RS0111885	SAMN04488007_3241	SAMN04488009_3157	SAMN04488010_2883	SAMN04488513_104202	SAMN05192540_2471	SAMN05192545_2031	SAMN05421636_10670	SAMN05421766_102431	SAMN05421797_103231	YQ22_14530	ZOBELLIA_3701
OG0000901	peptidylprolyl isomerase	K12736	PPWD1; peptidylprolyl isomerase domain and WD repeat-containing protein 1	Chaperones and folding catalysts [BR:ko03110]	Folding, sorting and degradation	AB657_RS07085	D9O36_08320	DCS95_RS17190	DFQ03_2645	EHW67_12665	EZV76_07170	FG20_RS07390	I600_978	JM81_3688	MAR621_01178	P177_RS07190	P178_RS0111880	SAMN04488007_3240	SAMN04488009_3158	SAMN04488010_2882	SAMN04488513_104201	SAMN05192540_2470	SAMN05192545_2032	SAMN05421636_10671	SAMN05421766_102432	SAMN05421797_103232	YQ22_14525	ZOBELLIA_3702
OG0000902	DUF3810 domain-containing protein	NA	NA	NA	NA	AB657_RS07095	D9O36_17445	DCS95_RS17180	DFQ03_2642	EHW67_12650	EZV76_07165	FG20_RS07375	I600_980	JM81_3685	MAR621_01180	P177_RS07180	P178_RS0111865	SAMN04488007_3238	SAMN04488009_3161	SAMN04488010_2879	SAMN04488513_104198	SAMN05192540_2468	SAMN05192545_2035	SAMN05421636_10674	SAMN05421766_102436	SAMN05421797_103234	YQ22_14515	ZOBELLIA_3706
OG0000903	molybdopterin molybdotransferase MoeA	K07219	K07219; putative molybdopterin biosynthesis protein	Inorganic ion transport and metabolism	Cellular processes and signaling	AB657_RS07115	D9O36_17440	DCS95_RS17160	DFQ03_2638	EHW67_17750	EZV76_15935	FG20_RS07370	I600_984	JM81_3681	MAR621_01184	P177_RS07160	P178_RS0111845	SAMN04488007_3234	SAMN04488009_3165	SAMN04488010_2875	SAMN04488513_104195	SAMN05192540_2464	SAMN05192545_2039	SAMN05421636_10677	SAMN05421766_102437	SAMN05421797_103238	YQ22_14495	ZOBELLIA_3707
OG0000904	molybdopterin-synthase adenylyltransferase MoeB	K21147	moeZR, moeBR; sulfur-carrier protein adenylyltransferase/sulfurtransferase	Sulfur relay system [PATH:ko04122]	Folding, sorting and degradation	AB657_RS07125	D9O36_08410	DCS95_RS17150	DFQ03_2636	EHW67_17760	EZV76_15945	FG20_RS07480	I600_986	JM81_3679	MAR621_01186	P177_RS07150	P178_RS0111835	SAMN04488007_3232	SAMN04488009_3167	SAMN04488010_2873	SAMN04488513_104219	SAMN05192540_2462	SAMN05192545_2041	SAMN05421636_10645	SAMN05421766_102413	SAMN05421797_103240	YQ22_14485	ZOBELLIA_3684
OG0000905	NTP transferase domain-containing protein	NA	NA	NA	NA	AB657_RS07130	D9O36_08415	DCS95_RS17145	DFQ03_2635	EHW67_17765	EZV76_15950	FG20_RS07485	I600_987	JM81_3678	MAR621_01187	P177_RS07145	P178_RS0111830	SAMN04488007_3231	SAMN04488009_3168	SAMN04488010_2872	SAMN04488513_104220	SAMN05192540_2461	SAMN05192545_2042	SAMN05421636_10644	SAMN05421766_102412	SAMN05421797_103241	YQ22_14480	ZOBELLIA_3683
OG0000906	GTP 3',8-cyclase MoaA	K03639	moaA, CNX2; GTP 3',8-cyclase	Sulfur relay system [PATH:ko04122]	Folding, sorting and degradation	AB657_RS07140	D9O36_08425	DCS95_RS17135	DFQ03_2633	EHW67_17770	EZV76_15955	FG20_RS07495	I600_989	JM81_3676	MAR621_01189	P177_RS07135	P178_RS0111820	SAMN04488007_3229	SAMN04488009_3170	SAMN04488010_2870	SAMN04488513_104222	SAMN05192540_2459	SAMN05192545_2044	SAMN05421636_10642	SAMN05421766_102410	SAMN05421797_103243	YQ22_14470	ZOBELLIA_3681
OG0000907	RNA methyltransferase	K03437	spoU; RNA methyltransferase, TrmH family	Transfer RNA biogenesis [BR:ko03016]	Translation	AB657_RS07160	D9O36_08445	DCS95_RS17115	DFQ03_2629	EHW67_12630	EZV76_07145	FG20_RS07515	I600_993	JM81_3672	MAR621_01193	P177_RS07115	P178_RS0111800	SAMN04488007_3225	SAMN04488009_3174	SAMN04488010_2866	SAMN04488513_104226	SAMN05192540_2455	SAMN05192545_2048	SAMN05421636_10639	SAMN05421766_102406	SAMN05421797_103247	YQ22_14450	ZOBELLIA_3678
OG0000908	M48 family metallopeptidase	K06013	STE24; STE24 endopeptidase	Terpenoid backbone biosynthesis [PATH:ko00900]	Metabolism of terpenoids and polyketides	AB657_RS07165	D9O36_08450	DCS95_RS17110	DFQ03_2628	EHW67_12625	EZV76_07140	FG20_RS07520	I600_994	JM81_3671	MAR621_01194	P177_RS07110	P178_RS0111795	SAMN04488007_3224	SAMN04488009_3175	SAMN04488010_2865	SAMN04488513_104227	SAMN05192540_2454	SAMN05192545_2049	SAMN05421636_10637	SAMN05421766_102405	SAMN05421797_103248	YQ22_14445	ZOBELLIA_3677
OG0000909	bifunctional (p)ppGpp synthetase/guanosine-3',5'-bis(diphosphate) 3'-pyrophosphohydrolase	K01139	spoT; GTP diphosphokinase / guanosine-3',5'-bis(diphosphate) 3'-diphosphatase	Ribosome biogenesis [BR:ko03009]	Translation	AB657_RS07170	D9O36_08455	DCS95_RS17105	DFQ03_2627	EHW67_12620	EZV76_07135	FG20_RS07525	I600_995	JM81_3670	MAR621_01195	P177_RS07105	P178_RS0111790	SAMN04488007_3223	SAMN04488009_3176	SAMN04488010_2864	SAMN04488513_104228	SAMN05192540_2453	SAMN05192545_2050	SAMN05421636_10636	SAMN05421766_102404	SAMN05421797_103249	YQ22_14440	ZOBELLIA_3676
OG0000910	transcriptional repressor	NA	NA	NA	NA	AB657_RS07175	D9O36_08460	DCS95_RS17100	DFQ03_2626	EHW67_12615	EZV76_07130	FG20_RS07530	I600_996	JM81_3669	MAR621_01196	P177_RS07100	P178_RS0111785	SAMN04488007_3222	SAMN04488009_3177	SAMN04488010_2863	SAMN04488513_104229	SAMN05192540_2452	SAMN05192545_2051	SAMN05421636_10635	SAMN05421766_102403	SAMN05421797_103250	YQ22_14435	ZOBELLIA_3675
OG0000911	adenylosuccinate synthase	K01939	purA, ADSS; adenylosuccinate synthase	Purine metabolism [PATH:ko00230]	Nucleotide metabolism	AB657_RS07180	D9O36_08465	DCS95_RS17095	DFQ03_2625	EHW67_12610	EZV76_07125	FG20_RS07535	I600_997	JM81_3668	MAR621_01197	P177_RS07095	P178_RS0111780	SAMN04488007_3221	SAMN04488009_3178	SAMN04488010_2862	SAMN04488513_104230	SAMN05192540_2451	SAMN05192545_2052	SAMN05421636_10634	SAMN05421766_102402	SAMN05421797_103251	YQ22_14430	ZOBELLIA_3674
OG0000912	Gfo/Idh/MocA family oxidoreductase	NA	NA	NA	NA	AB657_RS07190	D9O36_07680	DCS95_RS17085	DFQ03_2623	EHW67_14440	EZV76_01950	FG20_RS19545	I600_999	JM81_3666	MAR621_01199	P177_RS07085	P178_RS0111770	SAMN04488007_3219	SAMN04488009_3180	SAMN04488010_2860	SAMN04488513_10968	SAMN05192540_2449	SAMN05192545_2054	SAMN05421636_103189	SAMN05421766_104363	SAMN05421797_103253	YQ22_14420	ZOBELLIA_2574
OG0000913	OstA-like protein	NA	NA	NA	NA	AB657_RS07205	D9O36_08470	DCS95_RS17065	DFQ03_2622	EHW67_12605	EZV76_07115	FG20_RS07540	I600_1004	JM81_3663	MAR621_01203	P177_RS07080	P178_RS0111755	SAMN04488007_3218	SAMN04488009_3183	SAMN04488010_2857	SAMN04488513_104231	SAMN05192540_2445	SAMN05192545_2058	SAMN05421636_10633	SAMN05421766_102401	SAMN05421797_103257	YQ22_14400	ZOBELLIA_3673
OG0000914	aspartate aminotransferase family protein	K05830	lysJ, argD; LysW-gamma-L-lysine/LysW-L-ornithine aminotransferase	Amino acid related enzymes [BR:ko01007]	Amino acid metabolism	AB657_RS07210	D9O36_08475	DCS95_RS17060	DFQ03_2621	EHW67_12600	EZV76_07110	FG20_RS07545	I600_1005	JM81_3662	MAR621_01204	P177_RS07075	P178_RS0111750	SAMN04488007_3217	SAMN04488009_3184	SAMN04488010_2856	SAMN04488513_104232	SAMN05192540_2444	SAMN05192545_2059	SAMN05421636_10632	SAMN05421766_102400	SAMN05421797_103258	YQ22_14395	ZOBELLIA_3672
OG0000915	hypothetical protein	NA	NA	NA	NA	AB657_RS07215	D9O36_08480	DCS95_RS17055	DFQ03_2620	EHW67_12595	EZV76_07105	FG20_RS07550	I600_1006	JM81_3661	MAR621_01205	P177_RS07070	P178_RS0111745	SAMN04488007_3216	SAMN04488009_3185	SAMN04488010_2855	SAMN04488513_104233	SAMN05192540_2443	SAMN05192545_2060	SAMN05421636_10631	SAMN05421766_102399	SAMN05421797_103259	YQ22_14390	ZOBELLIA_3671
OG0000916	DUF368 domain-containing protein	NA	NA	NA	NA	AB657_RS07220	D9O36_08485	DCS95_RS17050	DFQ03_2619	EHW67_12590	EZV76_07100	FG20_RS07555	I600_1007	JM81_3660	MAR621_01206	P177_RS07065	P178_RS0111740	SAMN04488007_3215	SAMN04488009_3186	SAMN04488010_2854	SAMN04488513_104234	SAMN05192540_2442	SAMN05192545_2061	SAMN05421636_10630	SAMN05421766_102398	SAMN05421797_103260	YQ22_14385	ZOBELLIA_3670
OG0000917	DUF368 domain-containing protein	NA	NA	NA	NA	AB657_RS07225	D9O36_08490	DCS95_RS17045	DFQ03_2618	EHW67_12585	EZV76_07095	FG20_RS07560	I600_1008	JM81_3659	MAR621_01207	P177_RS07060	P178_RS0111735	SAMN04488007_3214	SAMN04488009_3187	SAMN04488010_2853	SAMN04488513_104235	SAMN05192540_2441	SAMN05192545_2062	SAMN05421636_10629	SAMN05421766_102397	SAMN05421797_103261	YQ22_14380	ZOBELLIA_3669
OG0000918	shikimate dehydrogenase	K00014	aroE; shikimate dehydrogenase	Phenylalanine, tyrosine and tryptophan biosynthesis [PATH:ko00400]	Amino acid metabolism	AB657_RS07230	D9O36_08495	DCS95_RS17040	DFQ03_2617	EHW67_12580	EZV76_07090	FG20_RS07565	I600_1009	JM81_3658	MAR621_01208	P177_RS07055	P178_RS0111730	SAMN04488007_3213	SAMN04488009_3188	SAMN04488010_2852	SAMN04488513_104236	SAMN05192540_2440	SAMN05192545_2063	SAMN05421636_10628	SAMN05421766_102396	SAMN05421797_103262	YQ22_14375	ZOBELLIA_3668
OG0000919	DUF349 domain-containing protein	NA	NA	NA	NA	AB657_RS07235	D9O36_08500	DCS95_RS17035	DFQ03_2616	EHW67_12575	EZV76_07085	FG20_RS07570	I600_1010	JM81_3657	MAR621_01209	P177_RS07050	P178_RS0111725	SAMN04488007_3212	SAMN04488009_3189	SAMN04488010_2851	SAMN04488513_104237	SAMN05192540_2439	SAMN05192545_2064	SAMN05421636_10627	SAMN05421766_102395	SAMN05421797_103263	YQ22_14370	ZOBELLIA_3667
OG0000920	DUF3124 domain-containing protein	NA	NA	NA	NA	AB657_RS07240	D9O36_00935	DCS95_RS15635	DFQ03_0461	EHW67_18750	EZV76_03960	FG20_RS04970	I600_2133	JM81_2532	MAR621_03876	P177_RS01510	P178_RS0106060	SAMN04488007_0905	SAMN04488009_0393	SAMN04488010_0893	SAMN04488513_104240	SAMN05192540_1284	SAMN05192545_3271	SAMN05421636_105258	SAMN05421766_103502	SAMN05421797_101570	YQ22_08880	ZOBELLIA_4400
OG0000921	ribonuclease Y	K18682	rny; ribonucrease Y	Messenger RNA Biogenesis [BR:ko03019]	Translation	AB657_RS07245	D9O36_10550	DCS95_RS17025	DFQ03_2614	EHW67_12565	EZV76_07075	FG20_RS00265	I600_1012	JM81_3655	MAR621_01211	P177_RS07035	P178_RS0111710	SAMN04488007_3209	SAMN04488009_3191	SAMN04488010_2848	SAMN04488513_104241	SAMN05192540_2437	SAMN05192545_2066	SAMN05421636_10625	SAMN05421766_11037	SAMN05421797_103265	YQ22_14360	ZOBELLIA_3144
OG0000922	cell division protein ZapA	NA	NA	NA	NA	AB657_RS07250	D9O36_10560	DCS95_RS17015	DFQ03_2612	EHW67_12555	EZV76_07065	FG20_RS00260	I600_1013	JM81_3653	MAR621_01213	P177_RS07030	P178_RS0111705	SAMN04488007_3207	SAMN04488009_3193	SAMN04488010_2846	SAMN04488513_104243	SAMN05192540_2435	SAMN05192545_2068	SAMN05421636_10623	SAMN05421766_11035	SAMN05421797_103267	YQ22_14355	ZOBELLIA_3143
OG0000923	hypothetical protein	NA	NA	NA	NA	AB657_RS07255	D9O36_10565	DCS95_RS17010	DFQ03_2611	EHW67_12550	EZV76_07060	FG20_RS00255	I600_1014	JM81_3652	MAR621_01214	P177_RS07025	P178_RS0111700	SAMN04488007_3206	SAMN04488009_3194	SAMN04488010_2845	SAMN04488513_104244	SAMN05192540_2434	SAMN05192545_2069	SAMN05421636_10622	SAMN05421766_11034	SAMN05421797_103268	YQ22_14350	ZOBELLIA_3142
OG0000924	M23 family metallopeptidase	NA	NA	NA	NA	AB657_RS07260	D9O36_10570	DCS95_RS17005	DFQ03_2610	EHW67_12545	EZV76_07055	FG20_RS00250	I600_1015	JM81_3651	MAR621_01215	P177_RS07020	P178_RS0111695	SAMN04488007_3205	SAMN04488009_3195	SAMN04488010_2844	SAMN04488513_104245	SAMN05192540_2433	SAMN05192545_2070	SAMN05421636_10621	SAMN05421766_11033	SAMN05421797_103269	YQ22_14345	ZOBELLIA_3141
OG0000925	hypothetical protein	NA	NA	NA	NA	AB657_RS07270	D9O36_10580	DCS95_RS16995	DFQ03_2608	EHW67_12535	EZV76_07045	FG20_RS00240	I600_1017	JM81_3649	MAR621_01217	P177_RS07010	P178_RS0111685	SAMN04488007_3203	SAMN04488009_3197	SAMN04488010_2842	SAMN04488513_104246	SAMN05192540_2431	SAMN05192545_2072	SAMN05421636_10620	SAMN05421766_11031	SAMN05421797_103271	YQ22_14335	ZOBELLIA_3139
OG0000926	DUF2752 domain-containing protein	NA	NA	NA	NA	AB657_RS07290	D9O36_10600	DCS95_RS16975	DFQ03_2604	EHW67_12510	EZV76_07025	FG20_RS00220	I600_1021	JM81_3645	MAR621_01221	P177_RS06990	P178_RS0111665	SAMN04488007_3199	SAMN04488009_3201	SAMN04488010_2838	SAMN04488513_104250	SAMN05192540_2427	SAMN05192545_2076	SAMN05421636_10616	SAMN05421766_11027	SAMN05421797_103275	YQ22_14315	ZOBELLIA_3135
OG0000927	RNA methyltransferase	K07444	ypsC; putative N6-adenine-specific DNA methylase	Replication, recombination and repair proteins	Genetic information processing	AB657_RS07330	D9O36_19070	DCS95_RS16930	DFQ03_2595	EHW67_12445	EZV76_12270	FG20_RS00185	I600_1029	JM81_3637	MAR621_04108	P177_RS06945	P178_RS0111555	SAMN04488007_3190	SAMN04488009_3209	SAMN04488010_2829	SAMN04488513_104256	SAMN05192540_2419	SAMN05192545_2084	SAMN05421636_1069	SAMN05421766_11020	SAMN05421797_103283	YQ22_14275	ZOBELLIA_3128
OG0000928	threonine--tRNA ligase	K01868	TARS, thrS; threonyl-tRNA synthetase	Aminoacyl-tRNA biosynthesis [PATH:ko00970]	Translation	AB657_RS07375	D9O36_19055	DCS95_RS11515	DFQ03_1634	EHW67_20285	EZV76_14585	FG20_RS21560	I600_1039	JM81_3628	MAR621_03908	P177_RS06900	P178_RS0101265	SAMN04488007_4004	SAMN04488009_3216	SAMN04488010_2100	SAMN04488513_103391	SAMN05192540_2410	SAMN05192545_2093	SAMN05421636_1111	SAMN05421766_104798	SAMN05421797_1011758	YQ22_14230	ZOBELLIA_3039
OG0000929	translation initiation factor IF-3	K02520	infC, MTIF3; translation initiation factor IF-3	Mitochondrial biogenesis [BR:ko03029]	Translation	AB657_RS07380	D9O36_19050	DCS95_RS11510	DFQ03_1633	EHW67_20280	EZV76_14580	FG20_RS21555	I600_1040	JM81_3627	MAR621_03909	P177_RS06895	P178_RS0101260	SAMN04488007_4003	SAMN04488009_3217	SAMN04488010_2099	SAMN04488513_103390	SAMN05192540_2409	SAMN05192545_2094	SAMN05421636_1112	SAMN05421766_104797	SAMN05421797_1011757	YQ22_14225	ZOBELLIA_3038
OG0000930	50S ribosomal protein L35	NA	NA	NA	NA	AB657_RS07385	D9O36_19045	DCS95_RS11505	DFQ03_1632	EHW67_20275	EZV76_14575	FG20_RS21550	I600_1041	JM81_3626	MAR621_03910	P177_RS06890	P178_RS0101255	SAMN04488007_4002	SAMN04488009_3218	SAMN04488010_2098	SAMN04488513_103389	SAMN05192540_2408	SAMN05192545_2095	SAMN05421636_1113	SAMN05421766_104796	SAMN05421797_1011756	YQ22_14220	ZOBELLIA_3037
OG0000931	50S ribosomal protein L20	K02887	RP-L20, MRPL20, rplT; large subunit ribosomal protein L20	Ribosome [PATH:ko03010]	Translation	AB657_RS07390	D9O36_19040	DCS95_RS11500	DFQ03_1631	EHW67_20270	EZV76_14570	FG20_RS21545	I600_1042	JM81_3625	MAR621_03911	P177_RS06885	P178_RS0101250	SAMN04488007_4001	SAMN04488009_3219	SAMN04488010_2097	SAMN04488513_103388	SAMN05192540_2407	SAMN05192545_2096	SAMN05421636_1114	SAMN05421766_104795	SAMN05421797_1011755	YQ22_14215	ZOBELLIA_3036
OG0000932	YjbQ family protein	NA	NA	NA	NA	AB657_RS07395	D9O36_19035	DCS95_RS11490	DFQ03_1629	EHW67_20260	EZV76_14560	FG20_RS21540	I600_1044	JM81_3623	MAR621_03913	P177_RS06875	P178_RS0101240	SAMN04488007_3999	SAMN04488009_3221	SAMN04488010_2095	SAMN04488513_103387	SAMN05192540_2405	SAMN05192545_2098	SAMN05421636_1115	SAMN05421766_104794	SAMN05421797_1011754	YQ22_14205	ZOBELLIA_3035
OG0000933	Cof-type HAD-IIB family hydrolase	K20861	ybjI; FMN hydrolase / 5-amino-6-(5-phospho-D-ribitylamino)uracil phosphatase	Riboflavin metabolism [PATH:ko00740]	Metabolism of cofactors and vitamins	AB657_RS07400	D9O36_19030	DCS95_RS11485	DFQ03_1628	EHW67_20255	EZV76_14555	FG20_RS21535	I600_1045	JM81_3622	MAR621_03914	P177_RS06870	P178_RS0101235	SAMN04488007_3998	SAMN04488009_3222	SAMN04488010_2094	SAMN04488513_103386	SAMN05192540_2404	SAMN05192545_2099	SAMN05421636_1117	SAMN05421766_104793	SAMN05421797_1011753	YQ22_14200	ZOBELLIA_3034
OG0000934	hypothetical protein	NA	NA	NA	NA	AB657_RS07430	D9O36_18990	DCS95_RS11465	DFQ03_1624	EHW67_20235	EZV76_14540	FG20_RS21495	I600_1049	JM81_3618	MAR621_03918	P177_RS06850	P178_RS0101215	SAMN04488007_3993	SAMN04488009_3226	SAMN04488010_2090	SAMN04488513_103377	SAMN05192540_2400	SAMN05192545_2103	SAMN05421636_1118	SAMN05421766_104784	SAMN05421797_1011749	YQ22_14180	ZOBELLIA_3025
OG0000935	replicative DNA helicase	K02314	dnaB; replicative DNA helicase	Cell cycle - Caulobacter [PATH:ko04112]	Cell growth and death	AB657_RS07435	D9O36_18985	DCS95_RS11460	DFQ03_1623	EHW67_20230	EZV76_14535	FG20_RS21490	I600_1050	JM81_3617	MAR621_03919	P177_RS06845	P178_RS0101210	SAMN04488007_3992	SAMN04488009_3227	SAMN04488010_2089	SAMN04488513_103376	SAMN05192540_2399	SAMN05192545_2104	SAMN05421636_1119	SAMN05421766_104783	SAMN05421797_1011748	YQ22_14175	ZOBELLIA_3024
OG0000936	acetyl-CoA carboxylase carboxyltransferase subunit alpha	K01962	accA; acetyl-CoA carboxylase carboxyl transferase subunit alpha	Fatty acid biosynthesis [PATH:ko00061]	Lipid metabolism	AB657_RS07440	D9O36_18980	DCS95_RS11455	DFQ03_1622	EHW67_20225	EZV76_14530	FG20_RS21485	I600_1051	JM81_3616	MAR621_03920	P177_RS06840	P178_RS0101205	SAMN04488007_3991	SAMN04488009_3228	SAMN04488010_2088	SAMN04488513_103375	SAMN05192540_2398	SAMN05192545_2105	SAMN05421636_11110	SAMN05421766_104782	SAMN05421797_1011747	YQ22_14170	ZOBELLIA_3023
OG0000937	YjgP/YjgQ family permease	NA	NA	NA	NA	AB657_RS07450	D9O36_18970	DCS95_RS11445	DFQ03_1620	EHW67_20215	EZV76_14525	FG20_RS21475	I600_1053	JM81_3614	MAR621_03922	P177_RS06830	P178_RS0101195	SAMN04488007_3989	SAMN04488009_3230	SAMN04488010_2086	SAMN04488513_103373	SAMN05192540_2396	SAMN05192545_2107	SAMN05421636_11111	SAMN05421766_104780	SAMN05421797_1011745	YQ22_14160	ZOBELLIA_3021
OG0000938	tRNA guanosine(34) transglycosylase Tgt	K00773	tgt, QTRT1; queuine tRNA-ribosyltransferase	Transfer RNA biogenesis [BR:ko03016]	Translation	AB657_RS07455	D9O36_18965	DCS95_RS11440	DFQ03_1619	EHW67_20210	EZV76_14520	FG20_RS21470	I600_1054	JM81_3613	MAR621_03923	P177_RS06825	P178_RS0101190	SAMN04488007_3988	SAMN04488009_3231	SAMN04488010_2085	SAMN04488513_103372	SAMN05192540_2395	SAMN05192545_2108	SAMN05421636_11112	SAMN05421766_104779	SAMN05421797_1011744	YQ22_14155	ZOBELLIA_3020
OG0000939	PorT family protein	NA	NA	NA	NA	AB657_RS07460	D9O36_18950	DCS95_RS11435	DFQ03_1618	EHW67_20195	EZV76_14505	FG20_RS21455	I600_1056	JM81_3612	MAR621_03925	P177_RS06820	P178_RS0101185	SAMN04488007_3987	SAMN04488009_3232	SAMN04488010_2084	SAMN04488513_103369	SAMN05192540_2393	SAMN05192545_2110	SAMN05421636_11115	SAMN05421766_104776	SAMN05421797_1011743	YQ22_14150	ZOBELLIA_3017
OG0000940	hypothetical protein	NA	NA	NA	NA	AB657_RS07465	D9O36_16485	DCS95_RS11430	DFQ03_1617	EHW67_20190	EZV76_14500	FG20_RS21450	I600_1057	JM81_3611	MAR621_02698	P177_RS06815	P178_RS0101180	SAMN04488007_3986	SAMN04488009_3233	SAMN04488010_2083	SAMN04488513_103368	SAMN05192540_2392	SAMN05192545_2111	SAMN05421636_11116	SAMN05421766_104775	SAMN05421797_1011742	YQ22_14145	ZOBELLIA_3016
OG0000941	RNA-binding S4 domain-containing protein	NA	NA	NA	NA	AB657_RS07470	D9O36_16490	DCS95_RS11425	DFQ03_1616	EHW67_20185	EZV76_14495	FG20_RS21445	I600_1058	JM81_3610	MAR621_02699	P177_RS06810	P178_RS21215	SAMN04488007_3985	SAMN04488009_3234	SAMN04488010_2082	SAMN04488513_103367	SAMN05192540_2391	SAMN05192545_2112	SAMN05421636_11117	SAMN05421766_104774	SAMN05421797_1011741	YQ22_14140	ZOBELLIA_3015
OG0000942	phosphoribosyltransferase	NA	NA	NA	NA	AB657_RS07475	D9O36_16495	DCS95_RS11420	DFQ03_1615	EHW67_20175	EZV76_14490	FG20_RS21440	I600_1059	JM81_3609	MAR621_02700	P177_RS06805	P178_RS0101170	SAMN04488007_3984	SAMN04488009_3235	SAMN04488010_2081	SAMN04488513_103366	SAMN05192540_2390	SAMN05192545_2113	SAMN05421636_11118	SAMN05421766_104773	SAMN05421797_1011740	YQ22_14135	ZOBELLIA_3014
OG0000943	AAA family ATPase	NA	NA	NA	NA	AB657_RS07480	D9O36_16500	DCS95_RS11415	DFQ03_1614	EHW67_20170	EZV76_14485	FG20_RS21435	I600_1060	JM81_3608	MAR621_02701	P177_RS06800	P178_RS0101165	SAMN04488007_3983	SAMN04488009_3236	SAMN04488010_2080	SAMN04488513_103365	SAMN05192540_2389	SAMN05192545_2114	SAMN05421636_11119	SAMN05421766_104772	SAMN05421797_1011739	YQ22_14130	ZOBELLIA_3013
OG0000944	MerR family transcriptional regulator	NA	NA	NA	NA	AB657_RS07495	D9O36_12135	DCS95_RS11165	DFQ03_1561	EHW67_09950	EZV76_14390	FG20_RS21250	I600_1110	JM81_3577	MAR621_02751	P177_RS06445	P178_RS0100935	SAMN04488007_1999	SAMN04488009_3267	SAMN04488010_2032	SAMN04488513_103291	SAMN05192540_2343	SAMN05192545_2162	SAMN05421636_11158	SAMN05421766_104736	SAMN05421797_1011701	YQ22_13905	ZOBELLIA_2975
OG0000945	phytoene desaturase	NA	NA	NA	NA	AB657_RS07500	D9O36_12140	DCS95_RS11160	DFQ03_1560	EHW67_20150	EZV76_14385	FG20_RS21245	I600_1111	JM81_3576	MAR621_02752	P177_RS06440	P178_RS0100930	SAMN04488007_1998	SAMN04488009_3268	SAMN04488010_2031	SAMN04488513_103290	SAMN05192540_2342	SAMN05192545_2163	SAMN05421636_11159	SAMN05421766_104735	SAMN05421797_1011700	YQ22_13900	ZOBELLIA_2974
OG0000946	beta-carotene hydroxylase	NA	NA	NA	NA	AB657_RS07510	D9O36_12150	DCS95_RS11150	DFQ03_1558	EHW67_20140	EZV76_14375	FG20_RS21235	I600_1113	JM81_3574	MAR621_02754	P177_RS06430	P178_RS0100920	SAMN04488007_1996	SAMN04488009_3270	SAMN04488010_2029	SAMN04488513_103288	SAMN05192540_2340	SAMN05192545_2165	SAMN05421636_11161	SAMN05421766_104733	SAMN05421797_1011698	YQ22_13890	ZOBELLIA_2972
OG0000947	TlpA family protein disulfide reductase	NA	NA	NA	NA	AB657_RS07515	D9O36_12160	DCS95_RS11145	DFQ03_1554	EHW67_20130	EZV76_14365	FG20_RS21225	I600_1114	JM81_3573	MAR621_02755	P177_RS06425	P178_RS0100915	SAMN04488007_1995	SAMN04488009_3271	SAMN04488010_2028	SAMN04488513_103287	SAMN05192540_2339	SAMN05192545_2166	SAMN05421636_11163	SAMN05421766_104731	SAMN05421797_1011697	YQ22_13885	ZOBELLIA_2970
OG0000948	aconitate hydratase	K01681	ACO, acnA; aconitate hydratase	Carbon fixation pathways in prokaryotes [PATH:ko00720]	Energy metabolism	AB657_RS07520	D9O36_12165	DCS95_RS11140	DFQ03_1553	EHW67_20125	EZV76_14360	FG20_RS21220	I600_1115	JM81_3572	MAR621_02756	P177_RS06420	P178_RS0100910	SAMN04488007_1994	SAMN04488009_3272	SAMN04488010_2027	SAMN04488513_103286	SAMN05192540_2338	SAMN05192545_2167	SAMN05421636_11164	SAMN05421766_104730	SAMN05421797_1011696	YQ22_13880	ZOBELLIA_2969
OG0000949	MoxR family ATPase	K03924	moxR; MoxR-like ATPase	Energy metabolism	Metabolism	AB657_RS07525	D9O36_12170	DCS95_RS11130	DFQ03_1550	EHW67_20120	EZV76_14355	FG20_RS21215	I600_1117	JM81_3571	MAR621_02758	P177_RS06405	P178_RS0100905	SAMN04488007_1991	SAMN04488009_3273	SAMN04488010_2026	SAMN04488513_103285	SAMN05192540_2336	SAMN05192545_2169	SAMN05421636_11165	SAMN05421766_104729	SAMN05421797_1011693	YQ22_13870	ZOBELLIA_2968
OG0000950	peptidylprolyl isomerase	NA	NA	NA	NA	AB657_RS07530	D9O36_12175	DCS95_RS11125	DFQ03_1549	EHW67_20115	EZV76_14350	FG20_RS21210	I600_1118	JM81_3570	MAR621_02759	P177_RS06400	P178_RS0100900	SAMN04488007_1990	SAMN04488009_3274	SAMN04488010_2025	SAMN04488513_103284	SAMN05192540_2335	SAMN05192545_2170	SAMN05421636_11166	SAMN05421766_104728	SAMN05421797_1011692	YQ22_13865	ZOBELLIA_2967
OG0000951	hypothetical protein	NA	NA	NA	NA	AB657_RS07535	D9O36_12180	DCS95_RS11120	DFQ03_1548	EHW67_20110	EZV76_14345	FG20_RS21205	I600_1119	JM81_3569	MAR621_02760	P177_RS06395	P178_RS0100895	SAMN04488007_1989	SAMN04488009_3275	SAMN04488010_2024	SAMN04488513_103283	SAMN05192540_2334	SAMN05192545_2171	SAMN05421636_11167	SAMN05421766_104727	SAMN05421797_1011691	YQ22_13860	ZOBELLIA_2966
OG0000952	hypothetical protein	NA	NA	NA	NA	AB657_RS07540	D9O36_12185	DCS95_RS11115	DFQ03_1547	EHW67_20105	EZV76_14335	FG20_RS21200	I600_1120	JM81_3568	MAR621_02761	P177_RS06390	P178_RS0100890	SAMN04488007_1988	SAMN04488009_3276	SAMN04488010_2023	SAMN04488513_103281	SAMN05192540_2333	SAMN05192545_2172	SAMN05421636_11168	SAMN05421766_104726	SAMN05421797_1011690	YQ22_13855	ZOBELLIA_2964
OG0000953	hypothetical protein	NA	NA	NA	NA	AB657_RS07545	D9O36_12190	DCS95_RS11110	DFQ03_1546	EHW67_20100	EZV76_14330	FG20_RS21195	I600_1121	JM81_3567	MAR621_02762	P177_RS06385	P178_RS0100885	SAMN04488007_1987	SAMN04488009_3277	SAMN04488010_2022	SAMN04488513_103280	SAMN05192540_2332	SAMN05192545_2173	SAMN05421636_11169	SAMN05421766_104725	SAMN05421797_1011689	YQ22_13850	ZOBELLIA_2963
OG0000954	carboxypeptidase-like regulatory domain-containing protein	NA	NA	NA	NA	AB657_RS07560	D9O36_12210	DCS95_RS11100	DFQ03_1544	EHW67_10570	EZV76_12240	FG20_RS21175	I600_1123	JM81_3565	MAR621_02764	P177_RS06375	P178_RS0100875	SAMN04488007_1985	SAMN04488009_3279	SAMN04488010_2020	SAMN04488513_103276	SAMN05192540_2330	SAMN05192545_2175	SAMN05421636_11171	SAMN05421766_104721	SAMN05421797_1011687	YQ22_13840	ZOBELLIA_2956
OG0000955	DNA helicase RecQ	K10901	BLM, RECQL3, SGS1; bloom syndrome protein	DNA repair and recombination proteins [BR:ko03400]	Replication and repair	AB657_RS07565	D9O36_12220	DCS95_RS11095	DFQ03_1542	EHW67_10580	EZV76_07005	FG20_RS21165	I600_1124	JM81_3563	MAR621_02765	P177_RS06370	P178_RS0100870	SAMN04488007_1983	SAMN04488009_3281	SAMN04488010_2018	SAMN04488513_103274	SAMN05192540_2329	SAMN05192545_2176	SAMN05421636_11173	SAMN05421766_104719	SAMN05421797_1011686	YQ22_13835	ZOBELLIA_2954
OG0000956	KpsF/GutQ family sugar-phosphate isomerase	K06041	kdsD, kpsF; arabinose-5-phosphate isomerase	Lipopolysaccharide biosynthesis proteins [BR:ko01005]	Glycan biosynthesis and metabolism	AB657_RS07570	D9O36_12225	DCS95_RS11090	DFQ03_1541	EHW67_10585	EZV76_07000	FG20_RS21160	I600_1125	JM81_3562	MAR621_02766	P177_RS06365	P178_RS0100865	SAMN04488007_1982	SAMN04488009_3282	SAMN04488010_2017	SAMN04488513_103273	SAMN05192540_2328	SAMN05192545_2177	SAMN05421636_11174	SAMN05421766_104718	SAMN05421797_1011685	YQ22_13830	ZOBELLIA_2953
OG0000957	LPS export ABC transporter ATP-binding protein	K06861	lptB; lipopolysaccharide export system ATP-binding protein	ABC transporters [PATH:ko02010]	Membrane transport	AB657_RS07585	D9O36_12235	DCS95_RS11075	DFQ03_1538	EHW67_10600	EZV76_06985	FG20_RS21150	I600_1128	JM81_3559	MAR621_02769	P177_RS06350	P178_RS0100850	SAMN04488007_1979	SAMN04488009_3285	SAMN04488010_2014	SAMN04488513_103271	SAMN05192540_2325	SAMN05192545_2180	SAMN05421636_11176	SAMN05421766_104716	SAMN05421797_1011682	YQ22_13815	ZOBELLIA_2951
OG0000958	phosphatidylserine synthase	NA	NA	NA	NA	AB657_RS07605	D9O36_12240	DCS95_RS11030	DFQ03_1528	EHW67_10605	EZV76_06975	FG20_RS21145	I600_1138	JM81_3549	MAR621_02476	P177_RS06305	P178_RS0100805	SAMN04488007_1969	SAMN04488009_3294	SAMN04488010_2005	SAMN04488513_103270	SAMN05192540_2314	SAMN05192545_2190	SAMN05421636_11177	SAMN05421766_104715	SAMN05421797_1011672	YQ22_13765	ZOBELLIA_2950
OG0000959	DUF4105 domain-containing protein	NA	NA	NA	NA	AB657_RS07610	D9O36_12245	DCS95_RS11020	DFQ03_1526	EHW67_10610	EZV76_06970	FG20_RS21140	I600_1140	JM81_3548	MAR621_02478	P177_RS06290	P178_RS0100800	SAMN04488007_1967	SAMN04488009_3295	SAMN04488010_2004	SAMN04488513_103269	SAMN05192540_2312	SAMN05192545_2192	SAMN05421636_11178	SAMN05421766_104714	SAMN05421797_1011670	YQ22_13755	ZOBELLIA_2949
OG0000960	ABC-F family ATP-binding cassette domain-containing protein	K15738	uup; ABC transport system&#160;ATP-binding/permease protein	Transporters [BR:ko02000]	Membrane transport	AB657_RS07615	D9O36_12250	DCS95_RS11015	DFQ03_1525	EHW67_10615	EZV76_06965	FG20_RS21135	I600_1141	JM81_3547	MAR621_02479	P177_RS06285	P178_RS0100795	SAMN04488007_1966	SAMN04488009_3296	SAMN04488010_2003	SAMN04488513_103268	SAMN05192540_2311	SAMN05192545_2193	SAMN05421636_11179	SAMN05421766_104713	SAMN05421797_1011669	YQ22_13750	ZOBELLIA_2948
OG0000961	class I SAM-dependent methyltransferase	NA	NA	NA	NA	AB657_RS17955	D9O36_12255	DCS95_RS11000	DFQ03_1521	EHW67_10620	EZV76_06960	FG20_RS21960	I600_1144	JM81_3545	MAR621_02482	P177_RS06265	P178_RS0100775	SAMN04488007_1962	SAMN04488009_3298	SAMN04488010_1999	SAMN04488513_103267	SAMN05192540_2308	SAMN05192545_2196	SAMN05421636_11180	SAMN05421766_104712	SAMN05421797_1011666	YQ22_13735	ZOBELLIA_2947
OG0000962	cob(I)yrinic acid a,c-diamide adenosyltransferase	K00798	MMAB, pduO; cob(I)alamin adenosyltransferase	Porphyrin and chlorophyll metabolism [PATH:ko00860]	Metabolism of cofactors and vitamins	AB657_RS07630	D9O36_12260	DCS95_RS10995	DFQ03_1519	EHW67_10625	EZV76_06955	FG20_RS21125	I600_1146	JM81_3543	MAR621_02484	P177_RS06260	P178_RS0100765	SAMN04488007_1960	SAMN04488009_3300	SAMN04488010_1997	SAMN04488513_103265	SAMN05192540_2306	SAMN05192545_2198	SAMN05421636_11182	SAMN05421766_104710	SAMN05421797_1011664	YQ22_13730	ZOBELLIA_2945
OG0000963	DUF2795 domain-containing protein	NA	NA	NA	NA	AB657_RS07635	D9O36_12265	DCS95_RS10990	DFQ03_1518	EHW67_10630	EZV76_06950	FG20_RS21120	I600_1147	JM81_3542	MAR621_02485	P177_RS06255	P178_RS0100760	SAMN04488007_1959	SAMN04488009_3301	SAMN04488010_1996	SAMN04488513_103264	SAMN05192540_2305	SAMN05192545_2199	SAMN05421636_11183	SAMN05421766_104709	SAMN05421797_1011663	YQ22_13725	ZOBELLIA_2944
OG0000964	preprotein translocase subunit SecA	K03070	secA; preprotein translocase subunit SecA	Quorum sensing [PATH:ko02024]	Cellular community - prokaryotes	AB657_RS07640	D9O36_12270	DCS95_RS10985	DFQ03_1517	EHW67_10635	EZV76_06945	FG20_RS21115	I600_1148	JM81_3541	MAR621_02486	P177_RS06250	P178_RS0100755	SAMN04488007_1958	SAMN04488009_3302	SAMN04488010_1995	SAMN04488513_103263	SAMN05192540_2304	SAMN05192545_2200	SAMN05421636_11184	SAMN05421766_104708	SAMN05421797_1011662	YQ22_13715	ZOBELLIA_2942
OG0000965	sensor histidine kinase	NA	NA	NA	NA	AB657_RS07645	D9O36_12290	DCS95_RS10980	DFQ03_1516	EHW67_10640	EZV76_06940	FG20_RS21095	I600_1149	JM81_3539	MAR621_02487	P177_RS06245	P178_RS0100750	SAMN04488007_1957	SAMN04488009_3304	SAMN04488010_1994	SAMN04488513_103260	SAMN05192540_2303	SAMN05192545_2201	SAMN05421636_11186	SAMN05421766_104704	SAMN05421797_1011661	YQ22_13710	ZOBELLIA_2938
OG0000966	peptide-methionine (S)-S-oxide reductase MsrA	K07304	msrA; peptide-methionine (S)-S-oxide reductase	Protein folding and associated processing	Genetic information processing	AB657_RS07685	D9O36_12315	DCS95_RS10920	DFQ03_1504	EHW67_12330	EZV76_06920	FG20_RS21070	I600_1161	JM81_3527	MAR621_02498	P177_RS06155	P178_RS0100675	SAMN04488007_1945	SAMN04488009_3316	SAMN04488010_1980	SAMN04488513_103252	SAMN05192540_2292	SAMN05192545_2213	SAMN05421636_11194	SAMN05421766_104700	SAMN05421797_1011652	YQ22_13655	ZOBELLIA_2932
OG0000967	DUF1080 domain-containing protein	NA	NA	NA	NA	AB657_RS07690	D9O36_20530	DCS95_RS10245	DFQ03_1281	EHW67_12325	EZV76_03035	FG20_RS08220	I600_1297	JM81_3526	MAR621_01912	P177_RS05440	P178_RS0101945	SAMN04488007_1655	SAMN04488009_3317	SAMN04488010_1718	SAMN04488513_10633	SAMN05192540_2160	SAMN05192545_2393	SAMN05421636_103448	SAMN05421766_102274	SAMN05421797_1011502	YQ22_12960	ZOBELLIA_3553
OG0000968	methylmalonyl Co-A mutase-associated GTPase MeaB	K07588	argK; LAO/AO transport system kinase	Amino acid metabolism	Metabolism	AB657_RS07730	D9O36_12335	DCS95_RS10890	DFQ03_1498	EHW67_12290	EZV76_06895	FG20_RS21050	I600_1168	JM81_3518	MAR621_02505	P177_RS06125	P178_RS21190	SAMN04488007_1938	SAMN04488009_3325	SAMN04488010_1973	SAMN04488513_103249	SAMN05192540_2285	SAMN05192545_2220	SAMN05421636_1192	SAMN05421766_104696	SAMN05421797_1011646	YQ22_13620	ZOBELLIA_2928
OG0000969	phosphatase PAP2 family protein	NA	NA	NA	NA	AB657_RS07750	D9O36_12350	DCS95_RS10870	DFQ03_1494	EHW67_12265	EZV76_06875	FG20_RS21035	I600_1172	JM81_3514	MAR621_02509	P177_RS06105	P178_RS0100620	SAMN04488007_1934	SAMN04488009_3329	SAMN04488010_1969	SAMN04488513_103245	SAMN05192540_2281	SAMN05192545_2224	SAMN05421636_1196	SAMN05421766_104693	SAMN05421797_1011642	YQ22_13600	ZOBELLIA_2925
OG0000970	hypothetical protein	NA	NA	NA	NA	AB657_RS07755	D9O36_12355	DCS95_RS10865	DFQ03_1493	EHW67_12260	EZV76_06870	FG20_RS21030	I600_1173	JM81_3513	MAR621_02510	P177_RS06100	P178_RS0100615	SAMN04488007_1933	SAMN04488009_3330	SAMN04488010_1968	SAMN04488513_103244	SAMN05192540_2280	SAMN05192545_2225	SAMN05421636_1197	SAMN05421766_104692	SAMN05421797_1011641	YQ22_13595	ZOBELLIA_2924
OG0000971	MATE family efflux transporter	K03327	TC.MATE, SLC47A, norM, mdtK, dinF; multidrug resistance protein, MATE family	Transporters [BR:ko02000]	Membrane transport	AB657_RS07760	D9O36_12360	DCS95_RS10860	DFQ03_1492	EHW67_12255	EZV76_06865	FG20_RS21025	I600_1174	JM81_3512	MAR621_02511	P177_RS06095	P178_RS0100610	SAMN04488007_1932	SAMN04488009_3331	SAMN04488010_1967	SAMN04488513_103243	SAMN05192540_2279	SAMN05192545_2226	SAMN05421636_1198	SAMN05421766_104691	SAMN05421797_1011640	YQ22_13590	ZOBELLIA_2923
OG0000972	nucleoside triphosphate pyrophosphohydrolase	K02499	yabN; tetrapyrrole methylase family protein / MazG family protein	Chromosome and associated proteins [BR:ko03036]	Replication and repair	AB657_RS07765	D9O36_12365	DCS95_RS10850	DFQ03_1490	EHW67_12250	EZV76_06855	FG20_RS21020	I600_1176	JM81_3510	MAR621_02513	P177_RS06085	P178_RS0100600	SAMN04488007_1930	SAMN04488009_3333	SAMN04488010_1965	SAMN04488513_103242	SAMN05192540_2277	SAMN05192545_2228	SAMN05421636_1199	SAMN05421766_104690	SAMN05421797_1011638	YQ22_13580	ZOBELLIA_2922
OG0000974	G-D-S-L family lipolytic protein	NA	NA	NA	NA	AB657_RS07795	D9O36_12415	DCS95_RS10825	DFQ03_1484	EHW67_12230	EZV76_06845	FG20_RS20970	I600_1181	JM81_3505	MAR621_02518	P177_RS06060	P178_RS0100570	SAMN04488007_1924	SAMN04488009_3338	SAMN04488010_1959	SAMN04488513_103231	SAMN05192540_2272	SAMN05192545_2233	SAMN05421636_10384	SAMN05421766_104679	SAMN05421797_1011633	YQ22_13555	ZOBELLIA_2912
OG0000975	family 20 glycosylhydrolase	NA	NA	NA	NA	AB657_RS07800	D9O36_12420	DCS95_RS10820	DFQ03_1483	EHW67_12225	EZV76_06840	FG20_RS20965	I600_1182	JM81_3504	MAR621_02519	P177_RS06055	P178_RS0100565	SAMN04488007_1923	SAMN04488009_3339	SAMN04488010_1958	SAMN04488513_103230	SAMN05192540_2271	SAMN05192545_2234	SAMN05421636_10385	SAMN05421766_104678	SAMN05421797_1011632	YQ22_13550	ZOBELLIA_2911
OG0000976	hypothetical protein	NA	NA	NA	NA	AB657_RS07805	D9O36_12440	DCS95_RS10815	DFQ03_1480	EHW67_12210	EZV76_06835	FG20_RS20955	I600_1183	JM81_3501	MAR621_02520	P177_RS06050	P178_RS0100550	SAMN04488007_1920	SAMN04488009_3342	SAMN04488010_1955	SAMN04488513_103228	SAMN05192540_2270	SAMN05192545_2235	SAMN05421636_10386	SAMN05421766_104674	SAMN05421797_1011631	YQ22_13545	ZOBELLIA_2907
OG0000977	peptide deformylase	K01462	PDF, def; peptide deformylase	Others	Metabolism	AB657_RS07810	D9O36_12445	DCS95_RS10810	DFQ03_1479	EHW67_12205	EZV76_06830	FG20_RS20950	I600_1184	JM81_3500	MAR621_02521	P177_RS06045	P178_RS0100545	SAMN04488007_1919	SAMN04488009_3343	SAMN04488010_1954	SAMN04488513_103227	SAMN05192540_2269	SAMN05192545_2236	SAMN05421636_10387	SAMN05421766_104673	SAMN05421797_1011630	YQ22_13540	ZOBELLIA_2906
OG0000978	Holliday junction resolvase RuvX	NA	NA	NA	NA	AB657_RS07815	D9O36_12450	DCS95_RS10805	DFQ03_1477	EHW67_12200	EZV76_06825	FG20_RS20945	I600_1185	JM81_3498	MAR621_02522	P177_RS06040	P178_RS0100540	SAMN04488007_1918	SAMN04488009_3345	SAMN04488010_1953	SAMN04488513_103226	SAMN05192540_2268	SAMN05192545_2237	SAMN05421636_10388	SAMN05421766_104672	SAMN05421797_1011629	YQ22_13535	ZOBELLIA_2905
OG0000979	2,3,4,5-tetrahydropyridine-2,6-dicarboxylate N-succinyltransferase	K00674	dapD; 2,3,4,5-tetrahydropyridine-2,6-dicarboxylate N-succinyltransferase	Lysine biosynthesis [PATH:ko00300]	Amino acid metabolism	AB657_RS07820	D9O36_12455	DCS95_RS10800	DFQ03_1476	EHW67_12195	EZV76_06820	FG20_RS20940	I600_1186	JM81_3497	MAR621_02523	P177_RS06035	P178_RS0100535	SAMN04488007_1917	SAMN04488009_3346	SAMN04488010_1952	SAMN04488513_103225	SAMN05192540_2267	SAMN05192545_2238	SAMN05421636_10389	SAMN05421766_104671	SAMN05421797_1011628	YQ22_13530	ZOBELLIA_2904
OG0000980	threonylcarbamoyl-AMP synthase	NA	NA	NA	NA	AB657_RS07850	D9O36_20770	DCS95_RS10770	DFQ03_1472	EHW67_12150	EZV76_06790	FG20_RS20910	I600_1192	JM81_3493	MAR621_02532	P177_RS06010	P178_RS0100505	SAMN04488007_1912	SAMN04488009_3350	SAMN04488010_1946	SAMN04488513_103221	SAMN05192540_2261	SAMN05192545_2243	SAMN05421636_10397	SAMN05421766_104666	SAMN05421797_1011621	YQ22_13500	ZOBELLIA_2899
OG0000981	HD domain-containing protein	K00970	pcnB; poly(A) polymerase	Messenger RNA Biogenesis [BR:ko03019]	Translation	AB657_RS07855	D9O36_20765	DCS95_RS10765	DFQ03_1471	EHW67_12145	EZV76_06785	FG20_RS20905	I600_1193	JM81_3492	MAR621_02533	P177_RS06005	P178_RS0100500	SAMN04488007_1911	SAMN04488009_3351	SAMN04488010_1945	SAMN04488513_103220	SAMN05192540_2260	SAMN05192545_2244	SAMN05421636_10398	SAMN05421766_104665	SAMN05421797_1011620	YQ22_13495	ZOBELLIA_2898
OG0000982	hypothetical protein	NA	NA	NA	NA	AB657_RS07880	D9O36_12500	DCS95_RS10755	DFQ03_1469	EHW67_12135	EZV76_06775	FG20_RS20875	I600_1195	JM81_3490	MAR621_02535	P177_RS05995	P178_RS0100490	SAMN04488007_1909	SAMN04488009_3353	SAMN04488010_1943	SAMN04488513_103211	SAMN05192540_2258	SAMN05192545_2246	SAMN05421636_103101	SAMN05421766_104659	SAMN05421797_1011618	YQ22_13485	ZOBELLIA_2891
OG0000983	nucleoid-associated protein	NA	NA	NA	NA	AB657_RS07885	D9O36_12505	DCS95_RS10750	DFQ03_1468	EHW67_12130	EZV76_06770	FG20_RS20870	I600_1196	JM81_3489	MAR621_02536	P177_RS05990	P178_RS0100485	SAMN04488007_1908	SAMN04488009_3354	SAMN04488010_1942	SAMN04488513_103210	SAMN05192540_2257	SAMN05192545_2247	SAMN05421636_103102	SAMN05421766_104658	SAMN05421797_1011617	YQ22_13480	ZOBELLIA_2890
OG0000984	hypothetical protein	NA	NA	NA	NA	AB657_RS07890	D9O36_12510	DCS95_RS10745	DFQ03_1467	EHW67_12125	EZV76_06765	FG20_RS20865	I600_1197	JM81_3488	MAR621_02537	P177_RS05985	P178_RS0100480	SAMN04488007_1907	SAMN04488009_3355	SAMN04488010_1941	SAMN04488513_103209	SAMN05192540_2256	SAMN05192545_2248	SAMN05421636_103103	SAMN05421766_104657	SAMN05421797_1011616	YQ22_13475	ZOBELLIA_2889
OG0000985	ABC transporter permease	NA	NA	NA	NA	AB657_RS07910	D9O36_12525	DCS95_RS10725	DFQ03_1462	EHW67_12115	EZV76_06755	FG20_RS20850	I600_1200	JM81_3486	MAR621_02540	P177_RS05970	P178_RS0100465	SAMN04488007_1903	SAMN04488009_3357	SAMN04488010_1938	SAMN04488513_103205	SAMN05192540_2252	SAMN05192545_2252	SAMN05421636_103105	SAMN05421766_104653	SAMN05421797_1011612	YQ22_13455	ZOBELLIA_2880
OG0000986	excinuclease ABC subunit UvrB	K03702	uvrB; excinuclease ABC subunit B	Nucleotide excision repair [PATH:ko03420]	Replication and repair	AB657_RS07915	D9O36_12540	DCS95_RS10715	DFQ03_1459	EHW67_12110	EZV76_06740	FG20_RS20835	I600_1202	JM81_3482	MAR621_02543	P177_RS05960	P178_RS0100455	SAMN04488007_1899	SAMN04488009_3361	SAMN04488010_1936	SAMN04488513_103204	SAMN05192540_2249	SAMN05192545_2254	SAMN05421636_103107	SAMN05421766_104651	SAMN05421797_1011611	YQ22_13435	ZOBELLIA_2878
OG0000987	Hsp20/alpha crystallin family protein	K13993	HSP20; HSP20 family protein	Protein processing in endoplasmic reticulum [PATH:ko04141]	Folding, sorting and degradation	AB657_RS07920	D9O36_12545	DCS95_RS10710	DFQ03_1457	EHW67_12105	EZV76_06735	FG20_RS20830	I600_1203	JM81_3480	MAR621_02544	P177_RS05955	P178_RS0100445	SAMN04488007_1898	SAMN04488009_3363	SAMN04488010_1934	SAMN04488513_103203	SAMN05192540_2248	SAMN05192545_2255	SAMN05421636_103109	SAMN05421766_104650	SAMN05421797_1011610	YQ22_13430	ZOBELLIA_2876
OG0000988	ADP-forming succinate--CoA ligase subunit beta	K01903	sucC; succinyl-CoA synthetase beta subunit	Carbon fixation pathways in prokaryotes [PATH:ko00720]	Energy metabolism	AB657_RS07965	D9O36_12595	DCS95_RS10680	DFQ03_1451	EHW67_12090	EZV76_06720	FG20_RS20780	I600_1208	JM81_3470	MAR621_02549	P177_RS05905	P178_RS0100415	SAMN04488007_1892	SAMN04488009_1276	SAMN04488010_1923	SAMN04488513_103192	SAMN05192540_2237	SAMN05192545_2265	SAMN05421636_103120	SAMN05421766_104640	SAMN05421797_1011603	YQ22_13405	ZOBELLIA_2866
OG0000989	ATP-dependent protease	NA	NA	NA	NA	AB657_RS07970	D9O36_12600	DCS95_RS10675	DFQ03_1450	EHW67_12085	EZV76_06715	FG20_RS20775	I600_1209	JM81_3469	MAR621_02550	P177_RS05900	P178_RS0100410	SAMN04488007_1891	SAMN04488009_1275	SAMN04488010_1922	SAMN04488513_103191	SAMN05192540_2236	SAMN05192545_2266	SAMN05421636_103121	SAMN05421766_104639	SAMN05421797_1011602	YQ22_13400	ZOBELLIA_2865
OG0000990	diaminopimelate decarboxylase	K01586	lysA; diaminopimelate decarboxylase	Lysine biosynthesis [PATH:ko00300]	Amino acid metabolism	AB657_RS07975	D9O36_12605	DCS95_RS10670	DFQ03_1449	EHW67_12080	EZV76_06710	FG20_RS20770	I600_1210	JM81_3468	MAR621_02551	P177_RS05895	P178_RS0100405	SAMN04488007_1890	SAMN04488009_1274	SAMN04488010_1921	SAMN04488513_103190	SAMN05192540_2235	SAMN05192545_2267	SAMN05421636_103122	SAMN05421766_104638	SAMN05421797_1011601	YQ22_13395	ZOBELLIA_2864
OG0000991	DUF255 domain-containing protein	NA	NA	NA	NA	AB657_RS07980	D9O36_12610	DCS95_RS10665	DFQ03_1448	EHW67_12075	EZV76_06700	FG20_RS20765	I600_1211	JM81_3467	MAR621_02552	P177_RS05890	P178_RS0100400	SAMN04488007_1889	SAMN04488009_1273	SAMN04488010_1920	SAMN04488513_103189	SAMN05192540_2234	SAMN05192545_2268	SAMN05421636_103123	SAMN05421766_104637	SAMN05421797_1011600	YQ22_13390	ZOBELLIA_2863
OG0000992	IMP dehydrogenase	K00088	IMPDH, guaB; IMP dehydrogenase	Drug metabolism - other enzymes [PATH:ko00983]	Xenobiotics biodegradation and metabolism	AB657_RS07990	D9O36_12620	DCS95_RS10655	DFQ03_1446	EHW67_12070	EZV76_06695	FG20_RS20755	I600_1213	JM81_3466	MAR621_02554	P177_RS05880	P178_RS0100390	SAMN04488007_1887	SAMN04488009_1272	SAMN04488010_1918	SAMN04488513_103188	SAMN05192540_2232	SAMN05192545_2270	SAMN05421636_103124	SAMN05421766_104635	SAMN05421797_1011598	YQ22_13380	ZOBELLIA_2861
OG0000993	hydroxymethylglutaryl-CoA lyase	K01640	E4.1.3.4, HMGCL, hmgL; hydroxymethylglutaryl-CoA lyase	Valine, leucine and isoleucine degradation [PATH:ko00280]	Amino acid metabolism	AB657_RS08030	D9O36_12650	DCS95_RS10630	DFQ03_1442	EHW67_12050	EZV76_06670	FG20_RS20725	I600_1218	JM81_3462	MAR621_02559	P177_RS05855	P178_RS0100370	SAMN04488007_1883	SAMN04488009_1271	SAMN04488010_1914	SAMN04488513_103183	SAMN05192540_2227	SAMN05192545_2275	SAMN05421636_103132	SAMN05421766_104628	SAMN05421797_1011594	YQ22_13355	ZOBELLIA_2854
OG0000994	LysE family translocator	NA	NA	NA	NA	AB657_RS08035	D9O36_12655	DCS95_RS10625	DFQ03_1441	EHW67_12045	EZV76_06665	FG20_RS20720	I600_1219	JM81_3461	MAR621_02560	P177_RS05850	P178_RS0100365	SAMN04488007_1882	SAMN04488009_1270	SAMN04488010_1913	SAMN04488513_103182	SAMN05192540_2226	SAMN05192545_2276	SAMN05421636_103133	SAMN05421766_104627	SAMN05421797_1011593	YQ22_13350	ZOBELLIA_2853
OG0000995	quinone-dependent dihydroorotate dehydrogenase	K00254	DHODH, pyrD; dihydroorotate dehydrogenase	Pyrimidine metabolism [PATH:ko00240]	Nucleotide metabolism	AB657_RS08045	D9O36_12665	DCS95_RS10615	DFQ03_1439	EHW67_12035	EZV76_06660	FG20_RS20710	I600_1221	JM81_3459	MAR621_02562	P177_RS05840	P178_RS0100355	SAMN04488007_1880	SAMN04488009_1268	SAMN04488010_1911	SAMN04488513_103180	SAMN05192540_2224	SAMN05192545_2278	SAMN05421636_103135	SAMN05421766_104625	SAMN05421797_1011591	YQ22_13340	ZOBELLIA_2851
OG0000996	hypothetical protein	NA	NA	NA	NA	AB657_RS08050	D9O36_12670	DCS95_RS10610	DFQ03_1438	EHW67_12030	EZV76_06655	FG20_RS20705	I600_1222	JM81_3458	MAR621_02563	P177_RS05835	P178_RS0100350	SAMN04488007_1879	SAMN04488009_1267	SAMN04488010_1910	SAMN04488513_103179	SAMN05192540_2223	SAMN05192545_2279	SAMN05421636_103136	SAMN05421766_104624	SAMN05421797_1011590	YQ22_13335	ZOBELLIA_2850
OG0000997	peptidase T	K01258	pepT; tripeptide aminopeptidase	Peptidases [BR:ko01002]	Enzyme families	AB657_RS08055	D9O36_12680	DCS95_RS10605	DFQ03_1437	EHW67_12025	EZV76_06650	FG20_RS20695	I600_1223	JM81_3457	MAR621_02564	P177_RS05830	P178_RS0100345	SAMN04488007_1878	SAMN04488009_1266	SAMN04488010_1909	SAMN04488513_103177	SAMN05192540_2222	SAMN05192545_2280	SAMN05421636_1037	SAMN05421766_104622	SAMN05421797_1011589	YQ22_13330	ZOBELLIA_2848
OG0000998	preprotein translocase subunit YajC	NA	NA	NA	NA	AB657_RS08065	D9O36_12695	DCS95_RS10590	DFQ03_1434	EHW67_12915	EZV76_06625	FG20_RS20680	I600_1226	JM81_3454	MAR621_02567	P177_RS05820	P178_RS0100330	SAMN04488007_1876	SAMN04488009_1263	SAMN04488010_1906	SAMN04488513_103174	SAMN05192540_2219	SAMN05192545_2283	SAMN05421636_1039	SAMN05421766_104619	SAMN05421797_1011587	YQ22_13315	ZOBELLIA_2845
OG0000999	DUF1573 domain-containing protein	NA	NA	NA	NA	AB657_RS08070	D9O36_12700	DCS95_RS10585	DFQ03_1433	EHW67_12910	EZV76_06620	FG20_RS20675	I600_1227	JM81_3453	MAR621_02568	P177_RS05815	P178_RS0100325	SAMN04488007_1875	SAMN04488009_1262	SAMN04488010_1905	SAMN04488513_103173	SAMN05192540_2218	SAMN05192545_2284	SAMN05421636_10310	SAMN05421766_104618	SAMN05421797_1011586	YQ22_13310	ZOBELLIA_2844
OG0001000	transcription antitermination factor NusB	NA	NA	NA	NA	AB657_RS08075	D9O36_12705	DCS95_RS10580	DFQ03_1432	EHW67_12905	EZV76_06615	FG20_RS20670	I600_1228	JM81_3452	MAR621_02569	P177_RS05810	P178_RS0100320	SAMN04488007_1874	SAMN04488009_1261	SAMN04488010_1904	SAMN04488513_103172	SAMN05192540_2217	SAMN05192545_2285	SAMN05421636_10311	SAMN05421766_104617	SAMN05421797_1011585	YQ22_13305	ZOBELLIA_2843
OG0001001	ABC transporter ATP-binding protein	K18889	mdlA, smdA; ATP-binding cassette, subfamily B, multidrug efflux pump	Transporters [BR:ko02000]	Membrane transport	AB657_RS08080	D9O36_12710	DCS95_RS10575	DFQ03_1431	EHW67_12900	EZV76_06610	FG20_RS20665	I600_1229	JM81_3451	MAR621_02570	P177_RS05805	P178_RS0100315	SAMN04488007_1873	SAMN04488009_1260	SAMN04488010_1903	SAMN04488513_103171	SAMN05192540_2216	SAMN05192545_2286	SAMN05421636_10312	SAMN05421766_104616	SAMN05421797_1011584	YQ22_13300	ZOBELLIA_2842
OG0001002	PUR family DNA/RNA-binding protein	NA	NA	NA	NA	AB657_RS08085	D9O36_12715	DCS95_RS10570	DFQ03_1430	EHW67_12895	EZV76_06605	FG20_RS20660	I600_1230	JM81_3450	MAR621_02571	P177_RS05800	P178_RS0100310	SAMN04488007_1872	SAMN04488009_1259	SAMN04488010_1902	SAMN04488513_103170	SAMN05192540_2215	SAMN05192545_2287	SAMN05421636_10313	SAMN05421766_104615	SAMN05421797_1011583	YQ22_13295	ZOBELLIA_2841
OG0001003	thioredoxin family protein	NA	NA	NA	NA	AB657_RS08100	D9O36_12735	DCS95_RS10545	DFQ03_1425	EHW67_12885	EZV76_06595	FG20_RS20640	I600_1235	JM81_3445	MAR621_02576	P177_RS05775	P178_RS0100285	SAMN04488007_1867	SAMN04488009_1254	SAMN04488010_1897	SAMN04488513_103165	SAMN05192540_2210	SAMN05192545_2292	SAMN05421636_10319	SAMN05421766_104611	SAMN05421797_1011578	YQ22_13270	ZOBELLIA_2837
OG0001004	putative metal-dependent hydrolase	NA	NA	NA	NA	AB657_RS08105	D9O36_12740	DCS95_RS10535	DFQ03_1423	EHW67_12880	EZV76_06580	FG20_RS20635	I600_1237	JM81_3443	MAR621_02578	P177_RS05765	P178_RS0100275	SAMN04488007_1865	SAMN04488009_1252	SAMN04488010_1895	SAMN04488513_103164	SAMN05192540_2208	SAMN05192545_2294	SAMN05421636_10320	SAMN05421766_104610	SAMN05421797_1011576	YQ22_13260	ZOBELLIA_2836
OG0001005	peroxiredoxin	NA	NA	NA	NA	AB657_RS08110	D9O36_12745	DCS95_RS10530	DFQ03_1422	EHW67_12875	EZV76_06575	FG20_RS20630	I600_1238	JM81_3442	MAR621_02579	P177_RS05760	P178_RS0100270	SAMN04488007_1864	SAMN04488009_1251	SAMN04488010_1894	SAMN04488513_103163	SAMN05192540_2207	SAMN05192545_2295	SAMN05421636_10321	SAMN05421766_104609	SAMN05421797_1011575	YQ22_13255	ZOBELLIA_2835
OG0001006	peptidylprolyl isomerase	K01802	E5.2.1.8; peptidylprolyl isomerase	Protein folding and associated processing	Genetic information processing	AB657_RS08120	D9O36_20720	DCS95_RS10520	DFQ03_1419	EHW67_12865	EZV76_06565	FG20_RS20620	I600_1240	JM81_3440	MAR621_01958	P177_RS05750	P178_RS0100260	SAMN04488007_1861	SAMN04488009_1249	SAMN04488010_1892	SAMN04488513_103159	SAMN05192540_2205	SAMN05192545_2297	SAMN05421636_10326	SAMN05421766_104607	SAMN05421797_1011572	YQ22_13245	ZOBELLIA_2833
OG0001007	M20/M25/M40 family metallo-hydrolase	K01302	CPQ; carboxypeptidase Q	Peptidases [BR:ko01002]	Enzyme families	AB657_RS08125	D9O36_20725	DCS95_RS10515	DFQ03_1418	EHW67_12860	EZV76_06520	FG20_RS20615	I600_1241	JM81_3438	MAR621_01957	P177_RS05745	P178_RS0100255	SAMN04488007_1860	SAMN04488009_1247	SAMN04488010_1891	SAMN04488513_103158	SAMN05192540_2204	SAMN05192545_2298	SAMN05421636_10327	SAMN05421766_104606	SAMN05421797_1011571	YQ22_13240	ZOBELLIA_2832
OG0001008	phosphate--nucleotide phosphotransferase	NA	NA	NA	NA	AB657_RS08130	D9O36_20730	DCS95_RS10510	DFQ03_1417	EHW67_12855	EZV76_06515	FG20_RS20610	I600_1242	JM81_3437	MAR621_01956	P177_RS05740	P178_RS0100250	SAMN04488007_1859	SAMN04488009_1246	SAMN04488010_1890	SAMN04488513_103157	SAMN05192540_2203	SAMN05192545_2299	SAMN05421636_10328	SAMN05421766_104605	SAMN05421797_1011570	YQ22_13235	ZOBELLIA_2831
OG0001009	hypothetical protein	NA	NA	NA	NA	AB657_RS08135	D9O36_20735	DCS95_RS10505	DFQ03_1416	EHW67_12850	EZV76_06510	FG20_RS20605	I600_1243	JM81_3436	MAR621_01955	P177_RS05735	P178_RS0100240	SAMN04488007_1858	SAMN04488009_1245	SAMN04488010_1888	SAMN04488513_103156	SAMN05192540_2202	SAMN05192545_2300	SAMN05421636_10329	SAMN05421766_104604	SAMN05421797_1011569	YQ22_13230	ZOBELLIA_2830
OG0001010	sigma-54-dependent Fis family transcriptional regulator	K13599	ntrX; two-component system, NtrC family, nitrogen regulation response regulator NtrX	Two-component system [BR:ko02022]	Signal transduction	AB657_RS08140	D9O36_20740	DCS95_RS10500	DFQ03_1415	EHW67_12845	EZV76_06505	FG20_RS20600	I600_1244	JM81_3435	MAR621_01954	P177_RS05730	P178_RS0100235	SAMN04488007_1857	SAMN04488009_1244	SAMN04488010_1887	SAMN04488513_103155	SAMN05192540_2201	SAMN05192545_2301	SAMN05421636_10330	SAMN05421766_104603	SAMN05421797_1011568	YQ22_13225	ZOBELLIA_2829
OG0001011	hypothetical protein	NA	NA	NA	NA	AB657_RS08145	D9O36_20745	DCS95_RS10495	DFQ03_1414	EHW67_12840	EZV76_06500	FG20_RS20595	I600_1245	JM81_3434	MAR621_01953	P177_RS05725	P178_RS0100230	SAMN04488007_1856	SAMN04488009_1243	SAMN04488010_1886	SAMN04488513_103154	SAMN05192540_2200	SAMN05192545_2302	SAMN05421636_10331	SAMN05421766_104602	SAMN05421797_1011567	YQ22_13220	ZOBELLIA_2828
OG0001012	mechanosensitive ion channel	K05802	mscK, kefA, aefA; potassium-dependent mechanosensitive channel	Transporters [BR:ko02000]	Membrane transport	AB657_RS08150	D9O36_20750	DCS95_RS10490	DFQ03_1413	EHW67_19245	EZV76_06495	FG20_RS20590	I600_1246	JM81_3433	MAR621_01952	P177_RS05720	P178_RS0100225	SAMN04488007_1855	SAMN04488009_1242	SAMN04488010_1885	SAMN04488513_103153	SAMN05192540_2199	SAMN05192545_2303	SAMN05421636_10332	SAMN05421766_104601	SAMN05421797_1011566	YQ22_13215	ZOBELLIA_2827
OG0001013	ABC transporter permease	NA	NA	NA	NA	AB657_RS08155	D9O36_20785	DCS95_RS10485	DFQ03_1412	EHW67_12835	EZV76_06490	FG20_RS20585	I600_1247	JM81_3432	MAR621_01951	P177_RS05715	P178_RS0100220	SAMN04488007_1854	SAMN04488009_1241	SAMN04488010_1884	SAMN04488513_103152	SAMN05192540_2198	SAMN05192545_2304	SAMN05421636_10333	SAMN05421766_104600	SAMN05421797_1011565	YQ22_13210	ZOBELLIA_2826
OG0001014	ABC transporter ATP-binding protein	K01990	ABC-2.A; ABC-2 type transport system ATP-binding protein	Transporters [BR:ko02000]	Membrane transport	AB657_RS08160	D9O36_20790	DCS95_RS10480	DFQ03_1411	EHW67_12830	EZV76_06485	FG20_RS20580	I600_1248	JM81_3431	MAR621_01950	P177_RS05710	P178_RS0100215	SAMN04488007_1853	SAMN04488009_1240	SAMN04488010_1883	SAMN04488513_103151	SAMN05192540_2197	SAMN05192545_2305	SAMN05421636_10334	SAMN05421766_104599	SAMN05421797_1011564	YQ22_13205	ZOBELLIA_2825
OG0001015	molecular chaperone DnaJ	K03686	dnaJ; molecular chaperone DnaJ	Mitochondrial biogenesis [BR:ko03029]	Translation	AB657_RS08165	D9O36_20795	DCS95_RS10475	DFQ03_1410	EHW67_12825	EZV76_06480	FG20_RS20575	I600_1250	JM81_3430	MAR621_01949	P177_RS05705	P178_RS0100210	SAMN04488007_1852	SAMN04488009_1239	SAMN04488010_1882	SAMN04488513_103150	SAMN05192540_2196	SAMN05192545_2306	SAMN05421636_10336	SAMN05421766_104598	SAMN05421797_1011563	YQ22_13200	ZOBELLIA_2824
OG0001016	nucleotide exchange factor GrpE	K03687	GRPE; molecular chaperone GrpE	Chaperones and folding catalysts [BR:ko03110]	Folding, sorting and degradation	AB657_RS08170	D9O36_20800	DCS95_RS10470	DFQ03_1409	EHW67_12820	EZV76_06475	FG20_RS20570	I600_1251	JM81_3429	MAR621_01948	P177_RS05700	P178_RS0100205	SAMN04488007_1851	SAMN04488009_1238	SAMN04488010_1881	SAMN04488513_103149	SAMN05192540_2195	SAMN05192545_2307	SAMN05421636_10337	SAMN05421766_104597	SAMN05421797_1011562	YQ22_13195	ZOBELLIA_2823
OG0001017	TIGR01777 family protein	K07071	K07071; uncharacterized protein	Function unknown	Poorly characterized	AB657_RS08175	D9O36_20805	DCS95_RS10465	DFQ03_1408	EHW67_12815	EZV76_06470	FG20_RS20565	I600_1252	JM81_3428	MAR621_01947	P177_RS05695	P178_RS0100200	SAMN04488007_1850	SAMN04488009_1237	SAMN04488010_1880	SAMN04488513_103148	SAMN05192540_2194	SAMN05192545_2308	SAMN05421636_10338	SAMN05421766_104596	SAMN05421797_1011561	YQ22_13190	ZOBELLIA_2822
OG0001018	tRNA (5-methylaminomethyl-2-thiouridine)(34)-methyltransferase MnmD	K15461	mnmC; tRNA 5-methylaminomethyl-2-thiouridine biosynthesis bifunctional protein	Transfer RNA biogenesis [BR:ko03016]	Translation	AB657_RS08180	D9O36_20810	DCS95_RS10460	DFQ03_1407	EHW67_12810	EZV76_06465	FG20_RS20560	I600_1253	JM81_3427	MAR621_01946	P177_RS05690	P178_RS0100195	SAMN04488007_1849	SAMN04488009_1236	SAMN04488010_1879	SAMN04488513_103147	SAMN05192540_2193	SAMN05192545_2309	SAMN05421636_10339	SAMN05421766_104595	SAMN05421797_1011560	YQ22_13185	ZOBELLIA_2821
OG0001019	branched-chain amino acid aminotransferase	K00826	E2.6.1.42, ilvE; branched-chain amino acid aminotransferase	Valine, leucine and isoleucine biosynthesis [PATH:ko00290]	Amino acid metabolism	AB657_RS08190	D9O36_20820	DCS95_RS10450	DFQ03_1405	EHW67_12800	EZV76_06455	FG20_RS20550	I600_1255	JM81_3425	MAR621_01944	P177_RS05680	P178_RS0100185	SAMN04488007_1847	SAMN04488009_1234	SAMN04488010_1877	SAMN04488513_103145	SAMN05192540_2191	SAMN05192545_2311	SAMN05421636_10340	SAMN05421766_104593	SAMN05421797_1011558	YQ22_13175	ZOBELLIA_2819
OG0001020	nucleoside triphosphate pyrophosphohydrolase family protein	NA	NA	NA	NA	AB657_RS08195	D9O36_18540	DCS95_RS10445	DFQ03_1404	EHW67_12795	EZV76_06450	FG20_RS20545	I600_1256	JM81_3424	MAR621_01943	P177_RS05675	P178_RS0100180	SAMN04488007_1846	SAMN04488009_1233	SAMN04488010_1876	SAMN04488513_103144	SAMN05192540_2190	SAMN05192545_2312	SAMN05421636_10341	SAMN05421766_104592	SAMN05421797_1011557	YQ22_13170	ZOBELLIA_2818
OG0001022	P-II family nitrogen regulator	NA	NA	NA	NA	AB657_RS08215	D9O36_18555	DCS95_RS10430	DFQ03_1400	EHW67_12775	EZV76_06430	FG20_RS20530	I600_1259	JM81_3419	MAR621_01938	P177_RS05660	P178_RS0100160	SAMN04488007_1842	SAMN04488009_1228	SAMN04488010_1872	SAMN04488513_103140	SAMN05192540_2185	SAMN05192545_2316	SAMN05421636_10345	SAMN05421766_104588	SAMN05421797_1011554	YQ22_13150	ZOBELLIA_2814
OG0001023	ammonium transporter	K03320	amt, AMT, MEP; ammonium transporter, Amt family	Transporters [BR:ko02000]	Membrane transport	AB657_RS08220	D9O36_18560	DCS95_RS10425	DFQ03_1399	EHW67_12770	EZV76_06425	FG20_RS20525	I600_1260	JM81_3418	MAR621_01937	P177_RS05655	P178_RS0100155	SAMN04488007_1841	SAMN04488009_1227	SAMN04488010_1871	SAMN04488513_103139	SAMN05192540_2184	SAMN05192545_2317	SAMN05421636_10346	SAMN05421766_104587	SAMN05421797_1011553	YQ22_13145	ZOBELLIA_2813
OG0001024	porin	NA	NA	NA	NA	AB657_RS08225	D9O36_18565	DCS95_RS10420	DFQ03_1398	EHW67_12765	EZV76_06420	FG20_RS20520	I600_1261	JM81_3417	MAR621_01936	P177_RS05650	P178_RS0100150	SAMN04488007_1840	SAMN04488009_1226	SAMN04488010_1870	SAMN04488513_103138	SAMN05192540_2183	SAMN05192545_2318	SAMN05421636_10347	SAMN05421766_104586	SAMN05421797_1011552	YQ22_13140	ZOBELLIA_2812
OG0001025	DUF1684 domain-containing protein	NA	NA	NA	NA	AB657_RS08230	D9O36_18570	DCS95_RS10415	DFQ03_1397	EHW67_12760	EZV76_06415	FG20_RS20515	I600_1262	JM81_3416	MAR621_01935	P177_RS05645	P178_RS0100145	SAMN04488007_1839	SAMN04488009_1225	SAMN04488010_1869	SAMN04488513_103137	SAMN05192540_2182	SAMN05192545_2319	SAMN05421636_10348	SAMN05421766_104585	SAMN05421797_1011551	YQ22_13135	ZOBELLIA_2811
OG0001026	hypothetical protein	NA	NA	NA	NA	AB657_RS08235	D9O36_18580	DCS95_RS10405	DFQ03_1395	EHW67_12755	EZV76_06405	FG20_RS20505	I600_1264	JM81_3414	MAR621_01933	P177_RS05635	P178_RS0100135	SAMN04488007_1837	SAMN04488009_1223	SAMN04488010_1867	SAMN04488513_103135	SAMN05192540_2180	SAMN05192545_2321	SAMN05421636_10349	SAMN05421766_104583	SAMN05421797_1011549	YQ22_13125	ZOBELLIA_2809
OG0001027	Lrp/AsnC family transcriptional regulator	K03719	lrp; Lrp/AsnC family transcriptional regulator, leucine-responsive regulatory protein	Transcription factors [BR:ko03000]	Transcription	AB657_RS08240	D9O36_18595	DCS95_RS10400	DFQ03_1394	EHW67_12750	EZV76_06400	FG20_RS20490	I600_1265	JM81_3413	MAR621_01932	P177_RS05630	P178_RS0100130	SAMN04488007_1836	SAMN04488009_1222	SAMN04488010_1866	SAMN04488513_103133	SAMN05192540_2179	SAMN05192545_2322	SAMN05421636_10351	SAMN05421766_104580	SAMN05421797_1011548	YQ22_13120	ZOBELLIA_2806
OG0001028	hypothetical protein	NA	NA	NA	NA	AB657_RS08245	D9O36_18600	DCS95_RS10395	DFQ03_1393	EHW67_12745	EZV76_06395	FG20_RS20485	I600_1266	JM81_3412	MAR621_01931	P177_RS05625	P178_RS0100125	SAMN04488007_1835	SAMN04488009_1221	SAMN04488010_1865	SAMN04488513_103132	SAMN05192540_2178	SAMN05192545_2323	SAMN05421636_10352	SAMN05421766_104579	SAMN05421797_1011547	YQ22_13115	ZOBELLIA_2805
OG0001029	formyltetrahydrofolate deformylase	K01433	purU; formyltetrahydrofolate deformylase	One carbon pool by folate [PATH:ko00670]	Metabolism of cofactors and vitamins	AB657_RS08250	D9O36_18605	DCS95_RS10390	DFQ03_1392	EHW67_12735	EZV76_06385	FG20_RS20480	I600_1267	JM81_3411	MAR621_01930	P177_RS05620	P178_RS0100120	SAMN04488007_1834	SAMN04488009_1220	SAMN04488010_1864	SAMN04488513_103131	SAMN05192540_2177	SAMN05192545_2324	SAMN05421636_10353	SAMN05421766_104578	SAMN05421797_1011546	YQ22_13110	ZOBELLIA_2804
OG0001030	DUF4197 domain-containing protein	NA	NA	NA	NA	AB657_RS08255	D9O36_18610	DCS95_RS10385	DFQ03_1391	EHW67_12730	EZV76_06380	FG20_RS20475	I600_1268	JM81_3410	MAR621_01929	P177_RS05615	P178_RS0100115	SAMN04488007_1833	SAMN04488009_1219	SAMN04488010_1863	SAMN04488513_103130	SAMN05192540_2176	SAMN05192545_2325	SAMN05421636_103143	SAMN05421766_104577	SAMN05421797_1011545	YQ22_13105	ZOBELLIA_2803
OG0001031	hypothetical protein	NA	NA	NA	NA	AB657_RS08265	D9O36_18620	DCS95_RS10375	DFQ03_1386	EHW67_12720	EZV76_06370	FG20_RS20465	I600_1270	JM81_3405	MAR621_01927	P177_RS05605	P178_RS0100105	SAMN04488007_1831	SAMN04488009_1214	SAMN04488010_1861	SAMN04488513_103123	SAMN05192540_2174	SAMN05192545_2327	SAMN05421636_103144	SAMN05421766_104575	SAMN05421797_1011539	YQ22_13095	ZOBELLIA_2800
OG0001032	orotidine-5'-phosphate decarboxylase	K01591	pyrF; orotidine-5'-phosphate decarboxylase	Pyrimidine metabolism [PATH:ko00240]	Nucleotide metabolism	AB657_RS08270	D9O36_18625	DCS95_RS10370	DFQ03_1385	EHW67_12715	EZV76_06365	FG20_RS20460	I600_1271	JM81_3404	MAR621_01926	P177_RS05600	P178_RS0100100	SAMN04488007_1830	SAMN04488009_1213	SAMN04488010_1860	SAMN04488513_103122	SAMN05192540_2173	SAMN05192545_2328	SAMN05421636_103145	SAMN05421766_104574	SAMN05421797_1011538	YQ22_13090	ZOBELLIA_2799
OG0001033	peptide chain release factor 1	K02835	prfA, MTRF1, MRF1; peptide chain release factor 1	Translation factors [BR:ko03012]	Translation	AB657_RS08275	D9O36_18630	DCS95_RS10365	DFQ03_1384	EHW67_12710	EZV76_06360	FG20_RS20455	I600_1272	JM81_3403	MAR621_01925	P177_RS05595	P178_RS0100095	SAMN04488007_1829	SAMN04488009_1212	SAMN04488010_1859	SAMN04488513_103121	SAMN05192540_2172	SAMN05192545_2329	SAMN05421636_103146	SAMN05421766_104573	SAMN05421797_1011537	YQ22_13085	ZOBELLIA_2798
OG0001034	FAD:protein FMN transferase	K03734	apbE; FAD:protein FMN transferase	Metabolism of cofactors and vitamins	Metabolism	AB657_RS08280	D9O36_18635	DCS95_RS10360	DFQ03_1383	EHW67_12705	EZV76_06345	FG20_RS20450	I600_1273	JM81_3402	MAR621_01924	P177_RS05590	P178_RS0100090	SAMN04488007_1828	SAMN04488009_1211	SAMN04488010_1858	SAMN04488513_103120	SAMN05192540_2171	SAMN05192545_2330	SAMN05421636_103148	SAMN05421766_104572	SAMN05421797_1011536	YQ22_13080	ZOBELLIA_2797
OG0001035	phosphoribosylformylglycinamidine cyclo-ligase	K01933	purM; phosphoribosylformylglycinamidine cyclo-ligase	Purine metabolism [PATH:ko00230]	Nucleotide metabolism	AB657_RS08290	D9O36_18650	DCS95_RS10350	DFQ03_1381	EHW67_12695	EZV76_06330	FG20_RS20435	I600_1275	JM81_3400	MAR621_01922	P177_RS05580	P178_RS0100080	SAMN04488007_1826	SAMN04488009_1209	SAMN04488010_1856	SAMN04488513_103117	SAMN05192540_2169	SAMN05192545_2332	SAMN05421636_103151	SAMN05421766_104569	SAMN05421797_1011534	YQ22_13070	ZOBELLIA_2794
OG0001036	glutamine synthetase	K01915	glnA, GLUL; glutamine synthetase	Exosome [BR:ko04147]	Transport and catabolism	AB657_RS08295	D9O36_18660	DCS95_RS10345	DFQ03_1380	EHW67_12690	EZV76_06325	FG20_RS20425	I600_1276	JM81_3399	MAR621_01921	P177_RS05575	P178_RS0100075	SAMN04488007_1825	SAMN04488009_1208	SAMN04488010_1855	SAMN04488513_103116	SAMN05192540_2168	SAMN05192545_2333	SAMN05421636_103153	SAMN05421766_104567	SAMN05421797_1011533	YQ22_13065	ZOBELLIA_2792
OG0001037	glutamine synthetase	K01915	glnA, GLUL; glutamine synthetase	Exosome [BR:ko04147]	Transport and catabolism	AB657_RS08300	D9O36_18665	DCS95_RS10340	DFQ03_1379	EHW67_12685	EZV76_06320	FG20_RS20420	I600_1277	JM81_3398	MAR621_01920	P177_RS05570	P178_RS0100070	SAMN04488007_1824	SAMN04488009_1207	SAMN04488010_1854	SAMN04488513_103115	SAMN05192540_2167	SAMN05192545_2334	SAMN05421636_103154	SAMN05421766_104566	SAMN05421797_1011532	YQ22_13060	ZOBELLIA_2791
OG0001038	calcium/sodium antiporter	K07301	yrbG; cation:H+ antiporter	Transporters [BR:ko02000]	Membrane transport	AB657_RS08305	D9O36_18675	DCS95_RS10335	DFQ03_1378	EHW67_12680	EZV76_06315	FG20_RS20410	I600_1278	JM81_3396	MAR621_01919	P177_RS05565	P178_RS0100065	SAMN04488007_1823	SAMN04488009_1205	SAMN04488010_1853	SAMN04488513_103114	SAMN05192540_2166	SAMN05192545_2335	SAMN05421636_105337	SAMN05421766_104565	SAMN05421797_1011531	YQ22_13055	ZOBELLIA_2790
OG0001039	adenine phosphoribosyltransferase	K00759	APRT, apt; adenine phosphoribosyltransferase	Purine metabolism [PATH:ko00230]	Nucleotide metabolism	AB657_RS08325	D9O36_18685	DCS95_RS10315	DFQ03_1377	EHW67_10815	EZV76_06300	FG20_RS20400	I600_1282	JM81_3393	MAR621_01916	P177_RS05555	P178_RS0100055	SAMN04488007_1822	SAMN04488009_1201	SAMN04488010_1852	SAMN04488513_103112	SAMN05192540_2163	SAMN05192545_2339	SAMN05421636_105338	SAMN05421766_104563	SAMN05421797_1011529	YQ22_13035	ZOBELLIA_2789
OG0001041	ATP-dependent Clp protease adaptor ClpS	NA	NA	NA	NA	AB657_RS08375	D9O36_18705	DCS95_RS10105	DFQ03_1261	EHW67_09670	EZV76_06265	FG20_RS20380	I600_1317	JM81_3333	MAR621_01887	P177_RS05310	P178_RS0102050	SAMN04488007_1638	SAMN04488009_1136	SAMN04488010_1697	SAMN04488513_10377	SAMN05192540_2142	SAMN05192545_2413	SAMN05421636_105352	SAMN05421766_104559	SAMN05421797_1011483	YQ22_12860	ZOBELLIA_2782
OG0001042	50S ribosomal protein L11 methyltransferase	K02687	prmA; ribosomal protein L11 methyltransferase	Ribosome biogenesis [BR:ko03009]	Translation	AB657_RS08380	D9O36_18710	DCS95_RS10100	DFQ03_1260	EHW67_09675	EZV76_06260	FG20_RS20375	I600_1318	JM81_3332	MAR621_01886	P177_RS05305	P178_RS0102055	SAMN04488007_1637	SAMN04488009_1135	SAMN04488010_1696	SAMN04488513_10376	SAMN05192540_2141	SAMN05192545_2414	SAMN05421636_105353	SAMN05421766_104558	SAMN05421797_1011482	YQ22_12855	ZOBELLIA_2781
OG0001043	triose-phosphate isomerase	K01803	TPI, tpiA; triosephosphate isomerase (TIM)	Fructose and mannose metabolism [PATH:ko00051]	Carbohydrate metabolism	AB657_RS08385	D9O36_18715	DCS95_RS10095	DFQ03_1259	EHW67_09680	EZV76_06255	FG20_RS20370	I600_1319	JM81_3331	MAR621_01885	P177_RS05300	P178_RS0102060	SAMN04488007_1636	SAMN04488009_1134	SAMN04488010_1695	SAMN04488513_10375	SAMN05192540_2140	SAMN05192545_2415	SAMN05421636_105354	SAMN05421766_104557	SAMN05421797_1011481	YQ22_12850	ZOBELLIA_2780
OG0001044	DoxX family protein	NA	NA	NA	NA	AB657_RS08390	D9O36_03365	DCS95_RS10090	DFQ03_1258	EHW67_09685	EZV76_06250	FG20_RS20365	I600_1320	JM81_3330	MAR621_01884	P177_RS05295	P178_RS0102065	SAMN04488007_1635	SAMN04488009_1133	SAMN04488010_1694	SAMN04488513_10374	SAMN05192540_2139	SAMN05192545_2416	SAMN05421636_105355	SAMN05421766_104556	SAMN05421797_1011480	YQ22_12845	ZOBELLIA_2779
OG0001045	DUF1599 domain-containing protein	NA	NA	NA	NA	AB657_RS08395	D9O36_03360	DCS95_RS10085	DFQ03_1257	EHW67_09690	EZV76_06245	FG20_RS20360	I600_1321	JM81_3329	MAR621_01883	P177_RS05290	P178_RS0102070	SAMN04488007_1634	SAMN04488009_1132	SAMN04488010_1693	SAMN04488513_10373	SAMN05192540_2138	SAMN05192545_2417	SAMN05421636_105356	SAMN05421766_104555	SAMN05421797_1011479	YQ22_12840	ZOBELLIA_2778
OG0001046	dihydropteroate synthase	K00796	folP; dihydropteroate synthase	Folate biosynthesis [PATH:ko00790]	Metabolism of cofactors and vitamins	AB657_RS08400	D9O36_03355	DCS95_RS10080	DFQ03_1256	EHW67_09695	EZV76_06240	FG20_RS20355	I600_1322	JM81_3328	MAR621_01882	P177_RS05285	P178_RS0102075	SAMN04488007_1633	SAMN04488009_1131	SAMN04488010_1692	SAMN04488513_10372	SAMN05192540_2137	SAMN05192545_2418	SAMN05421636_105357	SAMN05421766_104554	SAMN05421797_1011478	YQ22_12835	ZOBELLIA_2777
[truncated: 796 more rows]
[truncated: 154 more columns]

## Sheet: accessory
Orthogroup	Product	KEGG no.	KEGG annotation	KEGG pathway	KEGG class	locus_tags
[truncated: 5,115 more rows]

## Sheet: accessory_select 
Orthogroup	Product	KEGG no.	Maribacter spp. / lineage	locus_tags
OG0004156	heparinase (PL12)	NA	Lineage 1	MAR621_02952	I600_2911	YQ22_05090	DCS95_RS11830	SAMN05192545_0156	SAMN05192540_0537
OG0004542	Alginate lyase (PL7)	NA		MAR621_01767	I600_477	YQ22_18270	SAMN05192545_1241	SAMN05192540_3262
[truncated: 34 more rows]

## Sheet: uniques
Orthogroup	Product	KEGG no.	KEGG annotation	KEGG pathway	KEGG class	locus_tag
[truncated: 4,644 more rows]

## Sheet: uniques_select
Orthogroup	Product	KEGG no.	Strain	locus_tag
[truncated: 92 more rows]
